# Supplementary material for: Co-occurrence of anaerobic bacteria in colorectal carcinomas
Source: Microbiome. 2013 May 15;1:16. doi: 10.1186/2049-2618-1-16 (PMC3971631; doi:10.1186/2049-2618-1-16)
Supplement: Additional file 1: Table S1 — NGS sequence read alignment summary. [file 2049-2618-1-16-S1.xls]

## Sheet: NGS sequence summary CRC cohort
Table s1. NGS sequence read alignment summary.
Breakdown by patient samples:										Breakdown by Illumina (tm) sequencing lane:
	Raw Sequence Pairs	Raw Sequence Pairs	Host Subtracted Pairs (ie.post transcriptome/genome human alignments)	Host Subtracted Pairs (ie.post transcriptome/genome human alignments)	Host Read Pairs	Host Read Pairs	Microbial Read Pairs (unambiguous mapping)	Microbial Read Pairs (unambiguous mapping)		Multiplexed Library	Flowcell_Lane	Raw Pairs Sequenced	Human rRNA Pairs	Low quality/ homopolymer/	QC Pairs	Human Pairs (transcript + genomic)	Total Human Pairs	Total Microbial Pairs
Patient ID	normal	tumor	normal	tumor	normal	tumor	normal	tumor		inx122	81CMRABXX_7	92063929	27042857	18736877	46284195	3.0036e+07	5.70788e+07	695050
13	5991413	3511482	2278362	889401	3713051	2622081	258015	19152		inx122	B0052ABXX_3	65044850	21704073	4440751	38900026	2.55076e+07	4.72117e+07	575172
14	3727707	3026696	1285783	798230	2441924	2228466	19098	7658		inx122	B0052ABXX_4	63846795	21256416	4334415	38255964	2.50733e+07	4.63297e+07	563520
17	3728902	3930341	1291686	1240721	2437216	2689620	184502	219314		inx122	B0052ABXX_5	64226183	21405875	4318472	38501836	2.5235e+07	4.66409e+07	565515
19	3003571	3005414	997558	788117	2006013	2217297	5312	12707		inx198	81MH9ABXX	80989493	20771141	14366283	45852069	3.14494e+07	5.22205e+07	652239
20	3448120	3312911	1039930	946224	2408190	2366687	20144	27156		inx198	B0052ABXX_6	66360156	18142675	5837069	42380412	28881583	47024258	540962
22	2427784	4589612	858479	1575475	1569305	3014137	3069	8005		inx198	B0052ABXX_7	65355147	17856323	5736937	41761887	2.84691e+07	4.63254e+07	531830
27	3330507	4049282	1132216	1248100	2198291	2801182	13186	11175		inx198	B0052ABXX_8	66549195	18160032	5824699	42564464	2.89966e+07	4.71566e+07	543800
28	2393763	4038726	747357	1399617	1646406	2639109	15138	26506			TOTAL	564435748	166339392	63595503	334500853	2.23649e+08	3.89988e+08	4668088
30	2948268	4623469	984994	1596965	1963274	3026504	34077	16824			PROPORTION (OF TOTAL PAIRS)	1	0.2947	0.112671	0.592629	0.396234	0.690934	0.00827036
31	3372879	3710814	1167084	1149640	2205795	2561174	13037	5863
32	2536786	2407150	883164	816398	1653622	1590752	3860	6129
33	3750847	4160328	1030114	1486911	2720733	2673417	50218	11338
34	5010584	3569742	1468279	1105733	3542305	2464009	19746	3345
35	4489130	3247432	1246003	1104369	3243127	2143063	22872	9465
36	3424715	4211682	1003653	1371807	2421062	2839875	27229	11658
37	4015956	2924804	1372189	884588	2643767	2040216	6060	5179
40	4326945	4722762	1113194	1578963	3213751	3143799	42075	12005
42	3582117	3670605	1087073	1150196	2495044	2520409	15667	42422
43	4417133	3328713	1110826	1119446	3306307	2209267	35896	12854
44	4568896	1956039	1421000	645708	3147896	1310331	65857	6713
47	4496720	2205898	1127006	807154	3369714	1398744	14672	8119
49	3874782	1701712	1102585	614482	2772197	1087230	104256	12012
50	3923170	1467161	1141853	507402	2781317	959759	19483	6213
52	3447106	4589244	943784	1167836	2503322	3421408	22104	16091
53	4308197	4310228	1538635	1210027	2769562	3100201	21982	16231
54	3841990	4641946	1269639	1465965	2572351	3175981	29560	77660
56	3949833	8618475	1148173	2539047	2801660	6079428	8933	108968
57	3694301	4614642	1280005	1397847	2414296	3216795	107073	45818
58	3632516	3654867	1083454	1102311	2549062	2552556	10657	16687
59	3537937	4354950	1058976	1187009	2478961	3167941	38631	20170
60	3395630	6950189	1109200	2438113	2286430	4512076	7131	18237
62	4229826	5104811	1235514	1368897	2994312	3735914	13894	37066
63	5243890	4072452	1584963	1269497	3658927	2802955	48092	42352
64	5484739	3505991	1688338	1109773	3796401	2396218	22871	133767
65	3590154	4148887	1187828	1217750	2402326	2931137	22971	17030
66	3619024	3690615	1138656	1212650	2480368	2477965	986	445
67	3999427	4786557	1306230	1646540	2693197	3140017	76307	23426
68	5440111	4421804	1705263	1490516	3734848	2931288	17630	40261
69	2867374	3498095	984547	1226402	1882827	2271693	703	946
70	2946336	4154548	961739	1576944	1984597	2577604	13751	165323
71	3863004	6231919	1305725	2122078	2557279	4109841	5033	2810
73	3915923	6268994	1443690	1949998	2472233	4318996	7596	2113
74	3900424	5747926	1392781	1871795	2507643	3876131	39451	1708
75	4323322	4484331	1672668	1472752	2650654	3011579	32828	7304
76	3636085	4014625	1292076	1378648	2344009	2635977	31918	7215
79	2966008	3775384	1133254	1249578	1832754	2525806	3972	35002
81	3855854	5641058	1288596	1863593	2567258	3777465	2856	4916
83	2742209	4205311	973239	1494767	1768970	2710544	11046	12571
85	3685160	3936651	1213146	1359440	2472014	2577211	2115	2537
86	3369931	5591784	1179417	1873187	2190514	3718597	3911	6456
87	3572723	4184512	1284337	1360936	2288386	2823576	13415	95982
88	3858154	5071113	1439775	1545824	2418379	3525289	31196	63148
89	4888925	4308822	1766044	1499400	3122881	2809422	44242	8971
90	3822484	4622322	1218085	1576957	2604399	3045365	14701	18861
91	3675814	3572337	1383228	1315430	2292586	2256907	104785	59481
92	4032636	4450363	1258466	1371655	2774170	3078708	1455	19265
93	4229102	3562174	1359937	1184636	2869165	2377538	53379	11514
94	3512272	3929829	1211370	1208858	2300902	2720971	646	18028
95	5414173	4440144	2404589	1442402	3009584	2997742	792618	2358
96	4059071	5589440	1340446	1655091	2718625	3934349	5415	5633
97	3957050	6792465	1225301	2119901	2731749	4672564	60611	7455
98	3164348	10121411	1047279	3426796	2117069	6694615	2942	50023
99	3220103	6259131	939872	1935724	2280231	4323407	4090	17633
100	4508568	5019410	1533214	1759669	2975354	3259741	113864	2917
101	4321161	5835063	1444350	1721534	2876811	4113529	59816	21251
	Raw Sequence Pairs		Host Subtracted Pairs (ie.post transcriptome/genome human alignments)		Host Read Pairs		Microbial Read Pairs (unambiguous mapping)
	normal	tumor	normal	tumor	normal	tumor	normal	tumor
Mean	3.85406e+06	4.3715e+06	1.25948e+06	1.40328e+06	2.59457e+06	2.96822e+06	44625.3	27191.4
SD	731260	1.43537e+06	288807	475582	509929	982426	103949	39676.2
Sum*	250513590	284147595	81866217	91213420	168647373	192934175	2900646	1767442
*The raw sequence pairs is less than the count in "Breakdown by Illumina (tm) sequencing lane" because 4 samples (from 2 patients) were omitted from the study. The 4 samples are listed here: ftp://ftp.bcgsc.ca/supplementary/CRC2012/SRP0010181_CRC_info.txt
