# Supplementary material for: Co-occurrence of anaerobic bacteria in colorectal carcinomas
Source: Microbiome. 2013 May 15;1:16. doi: 10.1186/2049-2618-1-16 (PMC3971631; doi:10.1186/2049-2618-1-16)
Supplement: Additional file 2: Table S2 — Normalized NGS sequence read pairs aligning as best hits to a unique genus. [file 2049-2618-1-16-S2.xls]

## Sheet: genus mapped read pairs
Table s2. Normalized NGS sequence read pairs aligning as best hits to a unique genus.
Patient ID	13	13	14	14	17	17	19	19	20	20	22	22	27	27	28	28	30	30	31	31	32	32	33	33	34	34	35	35	36	36	37	37	40	40	42	42	43	43	44	44	47	47	49	49	50	50	52	52	53
Sequence Library	RH105	RH068	RH106	RH069	RH107	RH070	RH108	RH071	RH109	RH072	RH111	RH074	RH112	RH075	RH113	RH076	RH114	RH077	RH115	RH078	RH116	RH079	RH117	RH080	RH118	RH081	RH119	RH082	RH120	RH083	RH121	RH084	RH122	RH085	RH123	RH086	RH124	RH087	RH125	RH088	RH126	RH089	RH127	RH090	RH128	RH091	RH129	RH092	RH130
Tissue type	normal	tumor	normal	tumor	normal	tumor	normal	tumor	normal	tumor	normal	tumor	normal	tumor	normal	tumor	normal	tumor	normal	tumor	normal	tumor	normal	tumor	normal	tumor	normal	tumor	normal	tumor	normal	tumor	normal	tumor	normal	tumor	normal	tumor	normal	tumor	normal	tumor	normal	tumor	normal	tumor	normal	tumor	normal
Genus
Bacteroides	66614.7	6191.16	5304.67	222.849	38962.7	74691.2	2.73859	8.21074	6723.59	7577.75	11.8583	15.2338	3129.19	2370.6	5.15437	12.22	7984.87	29.3549	1660.78	9.9749	181.581	2487.67	27744.6	1729.01	100.14	407.851	3151.6	150.71	6466.91	964.799	260.124	109.681	12281.5	1941.11	1512.1	5291.95	51.2103	22.2398	11114.4	3021.44	1463.39	37.2889	54030.6	7146.62	700.285	257.896	11872.6	1844.33	2165.12
Clostridium	13353.4	763.647	380.638	20.3825	18096	13002.8	1326.85	3965.79	557.019	829.282	3.38809	8.06495	1928.88	795.278	3.43625	12.22	2642.09	18.6804	463.36	1.10832	21.0763	867.952	2743.43	143.343	19.6996	48.3891	1278.05	173.507	1059.2	345.687	19.4581	22.4988	1814.51	232.515	399.553	5314.36	3176.9	770.981	836.257	210.261	21.0362	1.86445	4266.92	517.205	236.923	98.1128	2449.46	339.651	260.617
Ruminococcus	5164.13	263.528	2192.26	32.612	38176.3	16263.4	673.694	1880.26	2874.55	5545.51	3.38809	1.79221	458.141	723.165	0	7.12835	1326.63	5.33726	388.978	2.21664	24.3188	104.223	1503.29	106.766	31.1911	84.1049	1395.32	177.306	1202.11	208.975	79.8805	47.8099	5857.96	390.137	268.665	202.804	2581	523.872	4079.57	748.528	191.155	3.72889	14413	1396.94	81.7698	47.6548	641.893	100.372	2386.6
Fusobacterium	441.384	35.1371	913.532	171.213	491.914	3649.9	43.8175	416.011	1.19276	1.24144	5.08214	0.896106	0	1.01568	1.71812	1.01834	11334.2	2.66863	2.43873	4.43329	32.4251	849.158	89.9124	957.925	28.7286	34.5637	12.8263	8.8653	37.2282	49.8024	0	0	94.0999	24.3836	44.7775	16756.5	678.77	219.927	19.8037	44.1547	13.7193	3.72889	1.06142	2.41685	38.7882	0	19.0898	22.4044	28.6392
Brachyspira	0	0	0	0	0	0	0	0	0	0	0	0	0	0	0	0	0	0	0	0	0	0	0	0	0	0	0	0	0	0	0	0	0	0	0	0	0	0	0	0	0	0	0	0	0	0	0	0	0
Faecalibacterium	16705.3	639.496	2.2066	8.15301	205.148	211.376	251.951	585.699	2016.96	2156.38	1.69405	4.48053	197.581	1002.48	1.71812	0	1540.06	2.66863	399.952	3.32497	4.86377	8.54284	384.869	22.7371	4.10409	95.6261	1738.88	146.911	1399.06	234.364	53.2537	33.7481	793.671	74.0215	247.999	98.6008	196.461	43.2441	6530.73	918.839	165.546	1.86445	5144.71	580.043	10.4833	28.0322	22.6691	27.7815	1294.49
Ralstonia	9089.22	9702.53	7830.12	8695.18	4158.11	8428.89	2729.01	5071.5	4630.29	5327.02	4443.48	5808.56	6898.04	3262.37	8650.75	9584.57	7212.05	13008.7	10810.9	6211.04	5690.61	4368.81	8892.56	6594.76	15030	2606.1	7205.63	9851.88	14403.7	7117.83	5154.34	6060.6	8536.48	5734.49	11169.1	6384.4	6484.16	7822.24	12330.5	3976.03	10224.5	13830.5	9149.46	15088.4	16900.1	14481.4	9111.78	10654.7	9642.82
Alistipes	5744.18	413.447	77.231	5.43534	2119.86	3272.15	0	2.73691	1004.3	1729.33	0	1.79221	335.888	269.155	1.71812	1.01834	730.97	7.11635	230.46	3.32497	1.62126	27.3371	2183.12	126.537	30.3703	26.4988	753.087	35.4612	1686.08	138.665	10.2411	1.40617	318.419	39.1879	584.404	433.619	6424.57	1401.11	3711.4	386.879	27.4385	1.86445	1442.47	239.268	104.833	30.8354	7.15866	13.4427	182.336
Eggerthella	2384.03	196.768	247.139	2.71767	378.311	2928.92	20.5394	13.6846	113.312	69.5206	0	0	92.616	81.2545	0	0	133.918	2.66863	42.6779	0	4.86377	54.6742	356.36	11.8628	0.820818	9.21698	37.5627	7.59883	533.205	35.1546	4.09644	9.84321	109.308	54.863	9.18513	30.2525	395.716	174.212	18.0034	2.10261	0	1.86445	193.179	36.2527	29.3533	28.0322	3.57933	0	19.0928
Akkermansia	10796.4	1063.48	156.669	2.71767	15.4412	79.5277	0	0	14.3131	17.3802	0	0	1.23488	0	1.71812	1.01834	11.1598	24.9072	1.21937	4.43329	0	1.70857	0	0.988571	16.4164	51.8455	320.657	30.3953	0	0	36.8679	56.2469	0	0	70.0367	34.7344	3081.93	1328.21	70.2132	21.0261	23.7801	0	1.06142	2.41685	164.588	72.8838	5.96555	1.79236	0
Clostridiales	992.6	73.7879	39.7188	1.35883	956.254	1527.77	19.1701	31.4745	77.5294	126.627	0	0	154.36	60.9409	0	0	970.907	1.77909	31.7035	0	3.24251	68.3427	293.86	18.7828	1.64164	11.5212	26.5687	1.26647	67.251	18.5538	0	0	135.922	32.2211	24.111	2932.25	382.681	67.955	87.3164	21.0261	1.82923	0	609.256	48.3369	8.38664	5.60644	26.2484	7.16942	55.3691
Parabacteroides	939.744	105.411	169.908	1.35883	8225.77	6987.98	0	0	288.648	330.223	0	0	237.097	150.321	0	2.03667	793.744	0	247.532	0	0	17.0857	20.8334	2.96571	0.820818	9.21698	1005.95	51.9253	104.479	12.6947	12.2893	7.03086	225.269	45.2838	450.072	155.744	0.931097	1.23555	188.135	42.0521	103.352	1.86445	478.701	99.0907	164.588	30.8354	1.19311	0.896178	177.563
Blautia	1791.62	81.9866	22.066	1.35883	3122.44	1140.6	16.4316	42.4222	116.89	228.425	0	0	12.3488	32.5018	0	2.03667	164.608	1.77909	89.0138	0	0	13.6685	64.6931	0.988571	0.820818	3.45637	39.395	5.06588	85.2647	19.5303	6.14466	5.62469	63.6838	6.96673	35.5924	30.2525	306.331	113.67	303.357	67.2834	2.74385	0	376.805	16.9179	3.14499	0	97.8351	6.27324	115.511
Coprococcus	861.489	29.2809	39.7188	4.0765	861.401	521.116	26.0166	32.843	192.034	453.125	0	0	27.1674	32.5018	0	0	387.805	0	123.156	0	3.24251	71.7598	12.0614	1.97714	0.820818	8.06485	80.6224	3.79941	811.816	97.6517	16.3858	29.5296	165.388	6.96673	40.185	100.842	60.5213	17.2976	632.819	136.669	42.987	0	1408.51	94.2571	96.4464	78.4902	39.3726	10.7541	244.388
Haemophilus	2.05934	2.34247	0	0	469.855	14723.1	8.21578	15.053	1.19276	11.173	60.9857	0	0	8.12545	3.43625	7.12835	1.39498	1.77909	1.21937	0	3.24251	1.70857	3.28948	1.97714	13.1331	0	10.0778	5.06588	66.0501	15.6243	1.02411	1.40617	4.75252	2.61253	2.29628	1.12046	0	2.47109	12.6024	6.30782	1.82923	3.72889	0	2.41685	63.9482	2.80322	0	3.58471	7.63712
Dorea	1053.69	49.192	44.132	0	1985.3	1070.49	141.038	188.847	735.933	1154.54	1.69405	0.896106	234.627	188.917	0	0	89.2788	0	28.0454	0	0	23.9199	46.0527	2.96571	3.28327	21.8903	133.76	17.7306	165.726	26.366	7.16877	4.21852	822.186	80.1174	118.259	191.599	266.294	71.6617	1624.8	288.057	18.2923	0	450.043	31.419	19.9183	22.4258	159.877	17.0274	337.943
Odoribacter	0	1.17124	0	1.35883	659.562	595.412	0	1.36846	384.069	381.122	0	8.96106	112.374	153.368	0	1.01834	407.335	1.77909	91.4525	0	0	6.83427	336.623	26.6914	8.20818	4.60849	97.1134	7.59883	261.799	27.3425	1.02411	2.81234	131.17	25.2544	48.222	90.7575	4.65548	3.70664	2095.59	464.676	0.914617	0	480.824	55.5875	19.9183	2.80322	0	7.16942	39.1403
Roseburia	347.341	11.7124	27.5825	0	123.53	55.4601	9.58507	12.3161	517.658	902.526	0	0	30.872	25.392	0	0	41.8494	6.22681	12.1937	0	1.62126	5.1257	114.035	9.88571	0.820818	8.06485	52.2213	7.59883	124.895	32.2251	3.07233	1.40617	22.8121	1.74168	11.4814	21.2888	375.232	134.675	391.573	340.622	21.0362	0	83.8523	4.83369	2.09666	0	26.2484	8.96178	92.6001
Pseudoflavonifractor	1803.29	94.8702	48.5452	2.71767	2788.25	1286.05	2.73859	0	135.975	126.627	0	0	207.46	115.788	0	1.01834	386.41	0	39.0198	2.21664	0	8.54284	188.597	14.8286	1.64164	4.60849	139.257	12.6647	253.392	68.3562	16.3858	4.21852	242.379	20.9002	368.554	289.08	320.297	54.364	781.347	199.748	20.1216	1.86445	251.557	21.7516	10.4833	5.60644	25.0553	3.58471	111.693
Bifidobacterium	2.05934	1.17124	122.466	2.71767	151.104	283.579	65.7262	90.3181	0	0	6.77618	0.896106	4.93952	13.2039	11076.7	9132.43	11.1598	0.889544	0	1.10832	0	1.70857	2.19299	1.97714	0	1.15212	12.8263	2.53294	0	0	16.3858	11.2494	0.950504	0.870842	4.59257	14.566	1.86219	4.94218	375.37	73.5912	16.4631	0	1.06142	0	13.6283	2.80322	1.19311	2.68853	0
Eubacterium	5495.68	128.836	465.593	9.51184	518.385	310.786	99.9586	203.9	437.743	1091.23	1.69405	2.68832	83.9719	177.744	1.71812	1.01834	205.062	1.77909	47.5553	1.10832	9.72753	56.3827	46.0527	3.95428	12.3123	21.8903	146.586	16.4641	552.419	91.7926	19.4581	50.6222	287.052	28.7378	195.184	126.612	1334.26	373.135	5852.9	973.506	124.388	1.86445	629.423	48.3369	33.5466	14.0161	15.5104	19.7159	495.458
Sphingomonas	67.2717	107.754	137.912	76.0947	70.5886	62.7851	13.693	54.7383	29.819	65.7963	23.7166	214.169	25.9325	54.8468	48.1074	243.382	73.934	183.246	26.8261	55.4161	24.3188	56.3827	48.2457	115.663	68.1279	27.6509	63.2153	214.034	51.6392	93.7456	34.8197	113.9	38.9707	106.243	60.8515	80.6734	51.2103	106.257	67.5127	69.386	53.9624	354.245	81.7295	372.195	87.0114	529.809	101.414	158.623	189.973
Selenomonas	8.92379	0	0	1.35883	0	2.09284	0	109.477	0	0	15.2464	0.896106	1.23488	1.01568	0	2.03667	888.603	1.77909	0	0	0	0	2.19299	0	15.5955	6.91273	11.9101	6.33235	2.40182	2.92955	3.07233	0	0.950504	1.74168	2.29628	760.795	11.1732	7.41328	43.2081	35.7443	0.914617	0	3.18427	0	31.4499	0	0	3.58471	7.63712
Prevotella	8.92379	1.17124	474.419	115.501	30.8825	63.8315	10.9544	543.277	3.57828	1.24144	84.7023	2.68832	9.87904	10.1568	0	5.09168	258.072	2.66863	7.3162	2.21664	0	1.70857	9.86844	2.96571	18.058	6.91273	229.957	55.7247	7.20547	10.7417	4.09644	4.21852	865.909	160.235	4.59257	17.9274	1.86219	2.47109	207.039	46.2573	2.74385	0	5.30711	9.66739	96.4464	11.2129	1.19311	11.6503	252.98
Desulfovibrio	2114.94	181.542	44.132	5.43534	626.473	3305.63	0	0	76.3366	75.7278	0	0	265.499	151.336	0	0	1505.18	0.889544	18.2905	0	14.5913	572.37	184.211	8.89714	0.820818	6.91273	38.4789	2.53294	127.297	10.7417	0	0	53.2282	13.0626	52.8145	453.788	95.903	53.1285	1036.09	220.774	0.914617	0	234.574	91.8402	6.28998	5.60644	1.19311	4.48089	93.5547
Leptotrichia	0	0	2.2066	1.35883	0	0	4.10789	83.4758	0	0	5.08214	0	1.23488	0	0	0	0	0.889544	0	0	1.62126	0	2.19299	1.97714	8.20818	4.60849	0	1.26647	0	0	0	0	0	0	0	1489.1	2.79329	0	0	0	0.914617	0	0	2.41685	9.43497	0	0	4.48089	0.95464
Veillonella	26.7714	2.34247	19.8594	2.71767	89.3386	5389.05	6.84648	94.4235	3.57828	1.24144	13.5524	0	0	0	1.71812	2.03667	0	2.66863	1.21937	3.32497	1.62126	0	1.09649	0.988571	25.4454	2.30424	5.49698	1.26647	33.6255	11.7182	1.02411	0	2.85151	0.870842	1.14814	0	0.931097	2.47109	36.0068	6.30782	1.82923	1.86445	11.6756	2.41685	57.6582	0	1.19311	8.0656	10.501
Ruminococcaceae	1368.09	107.754	52.9584	4.0765	4597.08	2428.74	13.693	4.10537	155.059	124.144	0	0	442.087	295.563	0	2.03667	373.855	0.889544	65.8458	0	0	6.83427	143.641	5.93142	3.28327	6.91273	120.017	11.3982	168.128	41.0137	5.12055	4.21852	230.022	27.8669	402.998	221.852	126.629	18.5332	408.677	46.2573	14.6339	0	480.824	70.0886	11.5316	5.60644	47.7244	9.85796	81.1444
Porphyromonas	0	0	6.6198	0	191.913	344.271	0	0	0	1.24144	0	0	1.23488	8.12545	3.43625	0	2450.98	0.889544	31.7035	2.21664	0	1.70857	8.77195	0.988571	0	5.76061	0.916164	0	1.20091	0	0	0	0.950504	1.74168	36.7405	793.288	0.931097	0	222.342	60.9756	3.65847	1.86445	0	2.41685	1.04833	2.80322	0	1.79236	10.501
Subdoligranulum	874.532	26.9385	3.3099	2.71767	277.942	214.516	20.5394	21.8953	245.708	304.153	0	2.68832	43.2208	45.7056	0	0	62.7742	0	17.0711	0	3.24251	23.9199	73.465	6.91999	0.820818	2.30424	44.892	0	383.091	47.8493	8.19288	11.2494	30.4161	2.61253	134.333	13.4456	81.9365	18.5332	1020.79	107.233	32.0116	0	496.745	53.1706	2.09666	0	2.38622	6.27324	151.788
Campylobacter	0	0	30.8924	42.1239	0	2.09284	5.47718	114.95	0	4.96576	5.08214	0	0	0	1.71812	0	152.053	0	0	0	16.2126	99.0969	5.48247	178.931	2.46245	6.91273	0.916164	0	7.20547	28.319	0	0	0	0.870842	0	0	4.65548	8.64882	6.30118	12.6156	0	0	0	0	6.28998	0	0	0	0
Enterococcus	2.74578	0	1.1033	0	2.20589	74.2957	0	0	0	0	0	0	1.23488	0	2137.34	2333.01	1.39498	1.77909	0	0	0	0	1.09649	0	5.74573	0	0	0	0	0.976517	0	0	0	0	10.3333	188.238	1.86219	0	0.900169	0	0.914617	0	19.1056	2.41685	0	2.80322	10.738	2.68853	12.4103
Burkholderiales	0	0	0	0	3207.37	2746.85	0	1.36846	333.973	727.484	0	0	28.4023	241.732	0	2.03667	160.423	0.889544	35.3617	0	0	0	76.7545	3.95428	4.92491	5.76061	214.382	7.59883	6.00456	0	11.2652	2.81234	93.1494	12.1918	21.8147	59.3846	590.315	570.822	243.046	46.2573	13.7193	1.86445	548.755	58.0043	40.8849	19.6226	0	0	63.9609
Phascolarctobacterium	19.2205	0	0	0	2707.73	2044.7	0	0	0	1.24144	0	0	50.6301	12.1882	0	1.01834	4.18494	0	0	0	0	0	0	0.988571	0	0	25.6526	1.26647	31.2237	0.976517	3.07233	1.40617	468.598	89.6967	71.1848	23.5297	0	0	84.6159	4.20521	30.1824	0	13.7985	0	14.6766	2.80322	0	0.896178	211.93
Streptococcus	259.476	24.596	173.218	33.9709	283.457	527.395	5.47718	61.5805	35.7828	45.9333	204.98	10.7533	19.7581	31.4861	639.142	1581.48	405.94	33.8027	15.8518	16.6248	14.5913	17.0857	23.0264	16.8057	128.048	11.5212	85.2032	20.2635	97.2738	77.1448	10.2411	11.2494	47.5252	26.9961	55.1108	755.192	16.7597	24.7109	34.2064	23.1287	21.9508	20.5089	59.4396	29.0022	415.139	33.6387	21.476	39.4318	45.8227
Erysipelotrichaceae	1501.26	67.9318	0	0	2202.58	1318.49	0	1.36846	2.38552	2.48288	1.69405	0	3.70464	0	0	1.01834	25.1097	0	9.75494	0	1.62126	5.1257	4.38597	0	0	5.76061	3.66466	1.26647	62.4474	8.78865	0	0	5.70302	0	17.2221	1.12046	44.6926	9.88437	31.5059	6.30782	0	0	64.7467	7.25054	1.04833	2.80322	149.139	27.7815	0
Collinsella	0.686445	0	61.7848	0	1132.73	876.898	0	0	162.215	348.844	0	1.79221	1.23488	61.9565	0	2.03667	0	0	0	0	0	0	0	0	0.820818	4.60849	34.8142	6.33235	0	0	14.3375	5.62469	638.739	165.46	25.2591	47.0595	0	0	648.122	336.417	11.89	0	2318.15	437.449	2.09666	2.80322	0	0.896178	56.3238
Escherichia	1163.53	76.1304	13.2396	13.5883	763.239	1057.93	79.4192	231.269	103.77	153.938	1.69405	11.6494	2.46976	3.04704	458.739	450.104	5.57992	198.368	1.21937	4.43329	1.62126	3.41714	1865.13	119.617	12.3123	8.06485	10.994	6.33235	198.15	27.3425	16.3858	21.0926	915.335	134.98	103.333	67.2278	257.914	53.1285	14.4027	21.0261	87.8033	24.2378	417.139	65.2549	46.1265	42.0483	42.952	20.6121	6.68248
Sphingopyxis	35.6952	25.7672	80.5409	43.4827	40.809	34.5318	9.58507	20.5268	11.9276	14.8973	6.77618	89.6106	14.8186	22.345	20.6175	89.6135	43.2444	90.7335	24.3873	13.2999	12.97	29.0456	14.2544	63.2685	26.2662	9.21698	25.6526	83.5871	30.0228	38.0842	11.2652	40.779	17.1091	37.4462	26.4073	22.4093	24.2085	38.3019	20.7039	25.2313	29.2678	113.731	30.7812	193.348	28.3049	229.864	28.6347	54.6668	92.6001
Sphingobium	31.5765	36.3084	51.8551	33.9709	24.2648	19.8819	12.3237	16.4215	11.9276	22.3459	13.5524	80.6495	13.5837	20.3136	12.0269	70.2652	29.2946	64.0472	15.8518	12.1915	9.72753	30.7542	19.7369	27.68	25.4454	17.2818	32.9819	65.8565	25.2191	40.0372	4.09644	46.4037	11.406	33.9628	14.9258	36.9753	19.553	34.5953	16.203	18.9234	21.0362	91.3579	28.6584	106.341	20.9666	148.571	34.6002	47.4974	62.0516
Lawsonia	0	0	15.4462	2.71767	202.942	1080.95	0	0	16.6986	21.1045	0	0	74.0928	49.7684	0	0	46.0344	0.889544	4.87747	0	0	1.70857	49.3422	1.97714	0	0	4.58082	1.26647	30.0228	11.7182	0	0	21.8616	7.83758	1.14814	15.6865	0	0	8.10152	0	0	0	74.2995	48.3369	0	0	0	0	9.5464
Solobacterium	0.686445	0	425.874	14.9472	11.0295	87.8991	13.693	30.106	1.19276	0	0	0.896106	0	0	0	0	0	0	0	0	0	0	0	0	0	0	1.83233	0	0	0	0	0	0.950504	0	0	0	0	0	0.900169	2.10261	0	0	0	0	0	0	0	0	0
Pseudomonas	305.468	65.5893	3.3099	17.6648	0	2.09284	5.47718	5.47383	3.57828	16.1387	6.77618	0.896106	9.87904	26.4077	1.71812	4.07334	1.39498	5.33726	0	1.10832	0	5.1257	2.19299	8.89714	11.4915	1.15212	2.74849	20.2635	45.6346	504.859	5.12055	8.43703	6.65353	0.870842	0	14.566	5.58658	4.94218	20.7039	4.20521	17.3777	5.59334	9.5528	4.83369	4.19332	11.2129	3.57933	16.1312	12.4103
Peptostreptococcus	0.686445	0	15.4462	0	4.41178	8.37134	6.84648	146.425	0	0	0	0	0	0	0	0	182.743	0	1.21937	0	0	0	0	0	0.820818	4.60849	8.24547	0	0	0	0	0	0.950504	2.61253	8.03699	228.575	0	1.23555	1.80034	0	0	0	2.12284	2.41685	0	0	0	0	0.95464
Butyrivibrio	129.052	9.3699	2.2066	0	79.4121	110.92	2.73859	8.21074	15.5059	14.8973	0	0	3.70464	5.0784	0	0	29.2946	0	1.21937	0	0	6.83427	9.86844	0	0	1.15212	9.16164	2.53294	7.20547	4.88258	1.02411	1.40617	5.70302	0	67.7404	174.792	36.3128	12.3555	75.6142	8.41042	0	0	70.0538	7.25054	2.09666	0	1.19311	0	9.5464
Novosphingobium	24.0256	28.1097	49.6485	27.1767	27.5737	25.114	5.47718	19.1584	15.5059	19.863	15.2464	68.104	11.1139	19.2979	17.1812	63.1368	23.7147	53.3726	18.2905	11.0832	11.3488	18.7942	14.2544	34.6	25.4454	10.3691	16.4909	77.2547	13.21	22.4599	17.4099	21.0926	13.3071	22.6419	20.6666	29.132	13.9665	29.6531	10.802	33.6417	14.6339	80.1712	25.4741	82.1728	14.6766	131.751	31.0209	41.2242	59.1877
Oribacterium	120.814	9.3699	12.1363	8.15301	63.9709	17.7891	5.47718	2.73691	4.77104	9.93152	0	0	17.2883	6.09409	0	0	5.57992	0	1.21937	0	0	5.1257	8.77195	0	0	1.15212	2.74849	0	13.21	1.95303	0	0	14.2576	1.74168	4.59257	21.2888	30.7262	21.0043	25.2047	2.10261	2.74385	0	29.7198	0	1.04833	0	0	0	12.4103
Lactobacillus	47.3647	5.85619	3.3099	2.71767	5.51473	18.8355	2.73859	5.47383	1.19276	3.72432	1.69405	0.896106	1.23488	4.06272	740.511	645.625	12.5548	1.77909	1.21937	0	0	0	0	0	0.820818	2.30424	2.74849	0	1.20091	3.90607	1.02411	0	1.90101	0	3.44443	2.24093	0.931097	7.41328	8.10152	2.10261	0	0	4.24569	0	1.04833	0	1.19311	5.37707	3.81856
Propionibacterium	98.8481	117.124	76.1277	201.107	46.3237	167.427	13.693	71.1597	57.2525	93.108	18.6345	318.118	56.8045	34.5332	65.2887	160.897	87.8838	148.554	24.3873	39.8996	34.0464	41.0056	194.079	112.697	186.326	23.0424	30.2334	87.3865	178.936	108.393	143.375	57.6531	57.9807	41.8004	74.6292	77.312	73.5566	71.6617	206.139	31.5391	98.7787	117.46	116.756	219.933	163.54	134.555	46.5313	165.793	58.2331
Gordonibacter	157.882	8.19866	12.1363	0	8.82357	58.5994	0	0	5.9638	7.44864	0	0	3.70464	2.03136	0	0	13.9498	0	2.43873	0	0	1.70857	95.3949	4.94285	4.10409	0	2.74849	1.26647	42.0319	7.81213	1.02411	0	13.3071	6.96673	26.4073	11.2046	505.586	53.1285	22.5042	12.6156	3.65847	0	1.06142	2.41685	27.2566	16.8193	0	0	13.365
Catenibacterium	0	0	0	0	3.30884	1.04642	0	1.36846	7.15656	1.24144	0	0	1.23488	0	1.71812	3.05501	0	0	0	0	0	0	0	0	0	0	0	0	2.40182	0	0	0	0	0	1.14814	1.12046	0.931097	0	96.3181	42.0521	0.914617	0	1.06142	0	0	0	0	0.896178	0
Dialister	0.686445	0	16.5495	6.79417	0	0	0	9.5792	7.15656	24.8288	0	0.896106	0	0	0	0	18.1348	0	0	0	0	0	3.28948	0	1.64164	0	0.916164	0	0	0	0	0	1.90101	0.870842	0	0	147.113	28.4176	7.20135	2.10261	1.82923	0	0	0	0	0	0	0	0.95464
Granulicatella	2.05934	0	27.5825	0	5.51473	0	0	0	0	2.48288	5.08214	0	0	1.01568	6.87249	34.6234	0	0	0	0	0	0	0	0	0.820818	0	5.49698	1.26647	1.20091	0.976517	0	0	6.65353	0.870842	3.44443	1.12046	0	1.23555	1.80034	2.10261	0	0	1.06142	0	1.04833	0	0	0	1.90928
Parvimonas	0	0	155.565	2.71767	0	1.04642	4.10789	47.896	0	0	0	0	0	0	0	0	58.5892	0	0	0	0	0	0	0	0.820818	0	0	0	0	0	0	0	4.75252	2.61253	1.14814	12.3251	0	0	3.60068	2.10261	1.82923	0	46.7026	2.41685	1.04833	0	0	0	0
Holdemania	146.213	2.34247	0	0	105.883	50.228	0	0	17.8914	8.69008	0	0	12.3488	4.06272	0	0	22.3197	0	18.2905	0	0	0	417.764	15.8171	0	0	0	0	3.60273	1.95303	0	0	22.8121	0.870842	40.185	5.60232	0	0	8.10152	2.10261	0	0	168.766	12.0842	1.04833	0	0	0	2.86392
Eikenella	0	0	0	0	2.20589	0	0	4.10537	0	0	3.38809	0.896106	0	0	1.71812	0	0	0	0	0	0	0	1.09649	0	0.820818	0	0.916164	0	1.20091	0	0	0	0	0	0	25.7707	0	0	0	0	0	0	1.06142	0	2.09666	0	0	0	0
Enterobacter	17.1611	2.34247	2.2066	1.35883	4.41178	5.23209	2.73859	0	0	0	0	0.896106	0	1.01568	27.49	90.6319	0	4.44772	0	0	0	0	5.48247	0	0	0	1.83233	0	0	1.95303	0	1.40617	12.3566	3.48337	0	1.12046	69.8323	46.9508	0	0	0	1.86445	5.30711	0	1.04833	0	1.19311	3.58471	2.86392
Renibacterium	0	0	0	12.2295	1.10295	0	0	0	0	6.2072	0	2.68832	0	5.0784	1.71812	3.05501	2.78996	2.66863	0	0	1.62126	0	1.09649	0	0.820818	0	0	1.26647	0	0.976517	0	2.81234	0	0.870842	0	2.24093	0	1.23555	0	2.10261	0	0	0	0	1.04833	2.80322	0	0.896178	1.90928
Anaerococcus	2.05934	1.17124	0	0	0	0	0	0	0	0	0	0	0	0	0	0	83.6989	0	2.43873	0	0	0	197.369	11.8628	0	0	0	0	0	0	0	0	1.90101	0	16.074	34.7344	4.65548	1.23555	0	0	0	1.86445	1.06142	0	0	0	0	0.896178	0
Finegoldia	0.686445	0	0	0	0	0	0	0	0	0	0	0	0	0	0	1.01834	0	0.889544	0	0	0	0	0	0.988571	0	0	0	0	0	0	0	0	0	0	0	0	0.931097	0	0.900169	0	0.914617	0	0	0	0	0	0	0.896178	0
Anaerostipes	177.789	7.02742	8.8264	0	134.559	53.3673	1.3693	0	10.7348	12.4144	0	0	13.5837	7.10977	0	0	1.39498	0	1.21937	0	0	0	9.86844	0.988571	0	0	1.83233	1.26647	9.60729	5.8591	0	1.40617	3.80202	0	0	2.24093	22.3463	9.88437	7.20135	8.41042	0.914617	0	45.6411	4.83369	0	0	2.38622	0	1.90928
Abiotrophia	15.7882	0	0	0	5.51473	0	4.10789	0	2.38552	0	5.08214	0	8.64416	0	0	0	2.78996	0	0	0	0	0	0	0	2.46245	5.76061	0	0	0	0	0	0	0.950504	0	0	0	1.86219	0	2.70051	2.10261	0.914617	0	0	0	3.14499	0	0	0	0.95464
Actinomyces	0.686445	3.51371	1.1033	4.0765	43.0149	239.63	2.73859	13.6846	2.38552	9.93152	11.8583	14.3377	0	8.12545	0	3.05501	0	1.77909	1.21937	1.10832	1.62126	0	5.48247	2.96571	4.10409	1.15212	32.9819	0	6.00456	2.92955	3.07233	1.40617	0.950504	4.35421	1.14814	6.72278	0.931097	3.70664	16.203	2.10261	0.914617	0	23.3513	4.83369	9.43497	0	4.77244	5.37707	4.7732
Anaerotruncus	120.814	3.51371	4.4132	0	73.8974	35.5782	0	1.36846	1.19276	3.72432	0	0	9.87904	6.09409	0	0	111.598	0	3.6581	1.10832	1.62126	27.3371	18.6404	0.988571	0	1.15212	21.9879	0	25.2191	2.92955	0	0	4.75252	0.870842	27.5554	12.3251	33.5195	8.64882	35.1066	2.10261	0.914617	0	13.7985	0	1.04833	0	0	0	2.86392
Zymomonas	1.37289	3.51371	1.1033	1.35883	1.10295	3.13925	0	0	1.19276	2.48288	1.69405	2.68832	0	2.03136	0	2.03667	1.39498	4.44772	1.21937	1.10832	0	3.41714	1.09649	3.95428	0	0	0	2.53294	1.20091	0	0	0	0	2.61253	0	0	0	1.23555	0	0	0	5.59334	0	2.41685	1.04833	8.40967	1.19311	0.896178	2.86392
Mobiluncus	0	0	0	0	1.10295	0	0	0	0	2.48288	0	0	0	2.03136	0	0	309.686	0	0	0	0	0	0	0	0	0	0	0	0	0	0	0	0	0	0	0	0	2.47109	0	0	0	0	0	0	0	0	0	0	0
Burkholderia	0	0	0	1.35883	216.177	219.748	0	2.73691	1.19276	7.44864	1.69405	0	0	1.01568	0	2.03667	36.2695	1.77909	8.53557	1.10832	0	0	1.09649	0.988571	0.820818	1.15212	14.6586	0	2.40182	0.976517	0	2.81234	8.55454	0.870842	1.14814	2.24093	0.931097	4.94218	17.1032	4.20521	3.65847	3.72889	0	2.41685	0	5.60644	1.19311	1.79236	11.4557
Peptoniphilus	0.686445	0	0	0	0	2.09284	0	0	0	0	0	0	2.46976	0	0	0	43.2444	0	0	0	0	0	7.67545	0	0	0	0	0	0	0	0	1.40617	0	0	0	1.12046	0	1.23555	0.900169	2.10261	0	0	0	0	0	0	0	1.79236	1.90928
Bradyrhizobium	17.8476	10.5411	19.8594	14.9472	7.72062	8.37134	9.58507	8.21074	4.77104	12.4144	11.8583	21.5065	7.40928	16.2509	6.87249	35.6417	25.1097	30.2445	14.6324	6.64993	11.3488	15.3771	3.28948	15.8171	13.1331	4.60849	16.4909	25.3294	36.0273	16.6008	9.21698	14.0617	11.406	9.57926	8.03699	22.4093	4.65548	8.64882	12.6024	6.30782	13.7193	29.8311	8.49137	48.3369	19.9183	50.458	10.738	24.1968	49.6413
Gemella	1.37289	0	0	0	15.4412	36.6246	12.3237	32.843	1.19276	3.72432	1.69405	0	1.23488	0	0	27.4951	22.3197	0	2.43873	0	0	0	2.19299	0.988571	1.64164	1.15212	10.994	0	0	1.95303	0	0	5.70302	0	2.29628	21.2888	0	1.23555	0	0	18.2923	0	2.12284	0	3.14499	0	1.19311	0.896178	1.90928
Polaromonas	0	2.34247	1.1033	1.35883	127.942	212.423	0	1.36846	2.38552	14.8973	0	1.79221	0	8.12545	0	3.05501	27.8996	2.66863	8.53557	1.10832	0	1.70857	0	0	0	1.15212	1.83233	2.53294	0	0.976517	0	4.21852	0	1.74168	0	4.48185	0	1.23555	3.60068	0	2.74385	1.86445	0	0	0	0	1.19311	0.896178	18.1382
Shuttleworthia	16.4747	0	0	0	27.5737	15.6963	0	0	0	4.96576	0	0	0	0	0	0	1.39498	0	0	0	0	0	2.19299	0.988571	0	0	3.66466	0	3.60273	0	0	0	0	0	11.4814	2.24093	30.7262	1.23555	6.30118	2.10261	0	0	20.167	2.41685	0	0	0	0.896178	2.86392
Klebsiella	25.3985	0	0	0	0	1.04642	0	0	0	0	1.69405	24.1949	0	0	60.1343	163.952	0	0	0	0	0	0	0	0.988571	0.820818	0	0.916164	0	6.00456	0.976517	0	1.40617	9.50504	0.870842	0	2.24093	21.4152	16.0621	0.900169	0	0	0	0	0	1.04833	0	7.15866	0	0
Bacillus	48.7376	7.02742	0	2.71767	75.0003	34.5318	0	1.36846	4.77104	6.2072	1.69405	0	1.23488	1.01568	0	0	2.78996	66.7158	2.43873	0	0	0	0	0.988571	0	1.15212	3.66466	0	7.20547	0	1.02411	0	0.950504	0	3.44443	5.60232	4.65548	1.23555	7.20135	2.10261	1.82923	0	19.1056	7.25054	0	0	1.19311	0	1.90928
Pasteurella	0.686445	0	0	0	0	5.23209	0	0	0	0	0	0	0	1.01568	1.71812	0	0	0	0	0	0	0	0	0	0	0	0	0	0	0	0	0	0	0	0	0	0	0	0	0	0	0	0	0	0	0	0	0	0
Methylibium	0	1.17124	1.1033	0	106.986	129.756	0	8.21074	1.19276	7.44864	0	0.896106	0	1.01568	0	2.03667	19.5297	1.77909	7.3162	0	0	0	0	1.97714	0	0	0	0	0	0	0	1.40617	0.950504	0.870842	3.44443	3.36139	0	0	18.9035	8.41042	1.82923	0	0	2.41685	0	2.80322	0	0.896178	9.5464
Staphylococcus	6.17801	4.68495	0	16.306	8.82357	9.41776	1.3693	5.47383	1.19276	7.44864	0	3.58442	1.23488	3.04704	0	5.09168	1.39498	1.77909	3.6581	1.10832	4.86377	0	3.28948	2.96571	9.029	3.45637	2.74849	3.79941	12.0091	2.92955	3.07233	9.84321	6.65353	4.35421	12.6296	5.60232	8.37987	9.88437	3.60068	4.20521	9.14617	3.72889	3.18427	12.0842	10.4833	0	1.19311	15.235	20.0474
Turicibacter	0.686445	0	0	0	9.92652	6.27851	0	0	0	0	0	0	0	0	0	0	6.97491	0	3.6581	0	0	0	0	0	0	0	73.2931	2.53294	2.40182	0	0	0	3.80202	3.48337	0	1.12046	0	0	9.00169	6.30782	0	0	0	0	0	0	0	0	0
Rothia	4.11867	2.34247	4.4132	0	2.20589	4.18567	2.73859	1.36846	0	3.72432	0	0.896106	0	3.04704	1.71812	7.12835	0	0.889544	1.21937	0	0	1.70857	1.09649	0.988571	0	1.15212	105.359	1.26647	3.60273	15.6243	0	1.40617	2.85151	6.09589	2.29628	2.24093	0	1.23555	3.60068	0	0	1.86445	0	2.41685	3.14499	0	7.15866	5.37707	0.95464
Coprobacillus	21.9663	0	0	0	9.92652	12.557	0	2.73691	0	0	0	0.896106	1.23488	1.01568	0	0	0	0	0	0	0	0	97.5879	0.988571	3.28327	0	0.916164	0	0	0	0	0	18.0596	4.35421	0	0	0.931097	0	0	0	0	0	19.1056	9.66739	0	0	8.35177	0.896178	0
Erythrobacter	5.49156	12.8836	9.9297	4.0765	6.61768	5.23209	2.73859	4.10537	10.7348	2.48288	0	12.5455	8.64416	5.0784	5.15437	13.2384	4.18494	20.4595	3.6581	4.43329	4.86377	6.83427	3.28948	6.91999	4.92491	5.76061	5.49698	15.1977	1.20091	8.78865	3.07233	2.81234	0.950504	8.70842	4.59257	6.72278	4.65548	8.64882	2.70051	12.6156	0.914617	3.72889	5.30711	24.1685	3.14499	50.458	2.38622	6.27324	20.0474
Sebaldella	0	0	0	0	0	0	0	0	0	0	0	0	0	0	0	0	0	0	0	0	0	0	0	0	0	1.15212	0	0	0	0	0	0	0	0	0	88.5166	0	0	0	0	0	0	0	0	0	0	0	0	0
Slackia	0	0	45.2353	2.71767	5.51473	6.27851	0	5.47383	0	2.48288	0	0	0	0	0	0	0	0	0	0	0	0	1.09649	0.988571	0	0	2.74849	1.26647	8.40638	0	0	1.40617	19.0101	13.0626	2.29628	0	0	0	17.1032	8.41042	2.74385	0	0	0	0	0	0	0	0
Nitrosospira	0	0	0	0	98.1622	72.2028	0	0	0	0	0	0	0	0	0	0	6.97491	0	1.21937	0	0	0	0	0	0	0	3.66466	0	0	0	0	0	6.65353	1.74168	0	1.12046	1.86219	2.47109	2.70051	2.10261	1.82923	0	0	0	0	0	0	0	0.95464
Olsenella	0	0	14.3429	2.71767	0	0	0	0	0	0	0	0	0	0	0	0	0	0	0	0	0	0	0	0	0	0	0	0	0	0	0	0	0	0	0	0	0	0	17.1032	8.41042	0	0	0	0	0	0	0	0.896178	0.95464
Lautropia	0	0	0	0	95.9563	34.5318	0	0	0	0	18.6345	0.896106	0	0	0	0	11.1598	0	3.6581	0	0	0	0	0.988571	0	1.15212	1.83233	0	0	0.976517	0	2.81234	0.950504	0	1.14814	0	0	0	6.30118	0	0.914617	1.86445	1.06142	0	0	2.80322	0	0	14.3196
Methanobrevibacter	59.0343	0	0	0	1.10295	3.13925	0	0	0	0	0	0	2.46976	9.14113	0	0	4.18494	0	0	0	0	0	0	0	0	0	4.58082	0	24.0182	0.976517	0	0	0	0	0	2.24093	0	0	39.6074	10.513	0	0	0	0	0	0	0	0	0.95464
Aggregatibacter	0	0	0	0	0	6.27851	0	0	0	0	1.69405	0	0	0	0	0	1.39498	0	0	1.10832	0	0	0	0	1.64164	0	0	0	2.40182	0	0	0	0	0	0	0	0	0	0.900169	0	0	0	0	0	1.04833	0	0	0.896178	0
Shigella	58.3479	4.68495	0	0	0	3.13925	1.3693	4.10537	0	1.24144	0	0	0	0	1.71812	1.01834	0	0.889544	0	0	0	0	1.09649	0	0	0	0	0	0	0.976517	0	0	1.90101	0.870842	1.14814	0	12.1043	2.47109	0	0	0	0	0	0	0	0	0	0	0
Acidaminococcus	0	0	0	0	0	0	0	0	0	0	0	0	16.0534	2.03136	0	0	0	0	0	0	0	0	0	0	0	0	8.24547	0	2.40182	0	1.02411	0	0	0	9.18513	6.72278	0	0	15.3029	4.20521	1.82923	0	8.49137	0	4.19332	0	0	0	0
Dermacoccus	0	1.17124	0	4.0765	0	0	2.73859	0	0	1.24144	0	0.896106	0	0	0	0	26.5046	0	1.21937	0	0	0	0	0	0	1.15212	0	1.26647	1.20091	0	0	0	0	0	0	0	0	1.23555	0	0	0	0	0	0	0	0	1.19311	0.896178	3.81856
Citrobacter	5.49156	0	0	0	1.10295	2.09284	0	0	0	0	1.69405	0	0	0	12.0269	27.4951	0	0	1.21937	0	0	0	2.19299	0.988571	1.64164	0	0	6.33235	0	0	1.02411	0	9.50504	2.61253	4.59257	0	70.7634	28.4176	0.900169	0	2.74385	1.86445	0	0	0	0	33.4071	4.48089	0
Micrococcus	16.4747	3.51371	0	6.79417	1.10295	6.27851	1.3693	0	0	6.2072	0	3.58442	1.23488	0	0	5.09168	8.36989	1.77909	0	1.10832	1.62126	1.70857	6.57896	3.95428	4.10409	1.15212	0.916164	2.53294	3.60273	1.95303	0	2.81234	2.85151	4.35421	2.29628	1.12046	1.86219	0	2.70051	8.41042	0	3.72889	0	2.41685	0	0	1.19311	3.58471	4.7732
Acinetobacter	4.80512	22.2535	4.4132	16.306	2.20589	9.41776	9.58507	5.47383	5.9638	23.5873	0	5.37664	4.93952	2.03136	3.43625	7.12835	4.18494	2.66863	2.43873	1.10832	4.86377	3.41714	2.19299	2.96571	7.38736	2.30424	3.66466	15.1977	7.20547	24.4129	4.09644	16.8741	8.55454	13.0626	1.14814	4.48185	0.931097	4.94218	3.60068	0	5.4877	9.32223	11.6756	26.5853	4.19332	8.40967	9.54488	19.7159	12.4103
Capnocytophaga	2.74578	0	0	1.35883	1.10295	0	0	5.47383	0	1.24144	64.3738	1.79221	1.23488	0	0	1.01834	0	0.889544	0	0	3.24251	1.70857	1.09649	0.988571	8.20818	0	0.916164	1.26647	3.60273	1.95303	0	1.40617	0.950504	0.870842	0	2.24093	0.931097	2.47109	1.80034	2.10261	1.82923	0	2.12284	0	38.7882	0	0	0.896178	4.7732
Flavobacterium	0.686445	8.19866	1.1033	25.8179	3.30884	7.32492	0	9.5792	0	80.6936	1.69405	17.9221	0	24.3763	0	15.275	4.18494	15.1222	0	0	0	8.54284	0	0.988571	0.820818	0	0.916164	22.7965	0	14.6478	0	33.7481	0	19.1585	0	22.4093	0	11.1199	0.900169	10.513	0	9.32223	0	14.5011	0	5.60644	0	2.68853	20.0474
Rahnella	0	0	0	0	0	0	0	0	0	0	0	0	1.23488	0	0	0	0	0	0	0	0	0	0	0	0	0	0	0	0	0	0	0	0	0	0	0	1.86219	1.23555	0	0	0	0	0	0	0	0	0	0	0
Marvinbryantia	39.1274	3.51371	1.1033	0	33.0884	20.9284	1.3693	1.36846	7.15656	11.173	0	0	8.64416	1.01568	0	0	2.78996	0.889544	0	0	0	0	0	0	0	0	1.83233	0	3.60273	0.976517	0	0	8.55454	0.870842	2.29628	1.12046	22.3463	1.23555	20.7039	0	0.914617	0	29.7198	7.25054	0	0	1.19311	0.896178	14.3196
Enhydrobacter	1.37289	7.02742	1.1033	1.35883	3.30884	7.32492	0	1.36846	0	1.24144	0	4.48053	1.23488	0	1.71812	3.05501	6.97491	0.889544	1.21937	0	1.62126	0	1.09649	5.93142	4.92491	1.15212	0	3.79941	2.40182	8.78865	4.09644	4.21852	0	16.546	4.59257	2.24093	1.86219	1.23555	1.80034	0	2.74385	5.59334	4.24569	9.66739	2.09666	0	1.19311	0.896178	5.72784
Methylobacterium	10.2967	14.0548	14.3429	21.7413	7.72062	12.557	8.21578	15.053	5.9638	19.863	6.77618	15.2338	4.93952	4.06272	6.87249	28.5134	12.5548	20.4595	6.09684	3.32497	1.62126	1.70857	5.48247	11.8628	9.84982	5.76061	8.24547	17.7306	8.40638	13.6712	4.09644	8.43703	6.65353	6.96673	2.29628	10.0842	7.44877	16.0621	2.70051	2.10261	4.57309	22.3734	3.18427	31.419	5.24165	22.4258	9.54488	29.5739	19.0928
Paludibacter	0	0	1.1033	1.35883	18.7501	11.5106	0	0	0	0	0	0	2.46976	1.01568	0	0	2.78996	0.889544	0	0	0	0	0	0	0	0	0	1.26647	0	0	0	0	0	0.870842	0	0	0	0	4.50084	10.513	0.914617	0	0	0	0	0	0	0	0
Mitsuokella	33.6358	0	2.2066	0	20.956	3.13925	0	1.36846	2.38552	1.24144	0	0.896106	3.70464	0	0	0	9.76487	0	0	0	0	3.41714	0	0	0	0	0	0	1.20091	0.976517	0	0	0	0	0	4.48185	4.65548	0	2.70051	0	0	0	3.18427	0	0	0	0	0.896178	0
Intrasporangium	0.686445	0	0	1.35883	1.10295	0	0	0	0	0	0	0	1.23488	0	0	0	0	0	0	0	0	0	2.19299	0	0	0	0	0	1.20091	1.95303	0	0	0	0.870842	2.29628	1.12046	0	0	0	0	0	0	1.06142	0	0	0	0	3.58471	2.86392
Geodermatophilus	0	0	0	0	0	2.09284	0	1.36846	0	0	0	0	1.23488	0	0	0	0	0	0	0	0	0	0	1.97714	0	0	0.916164	0	0	0	0	1.40617	0	0	1.14814	0	0	1.23555	0.900169	0	0	0	0	0	0	0	0	4.48089	0.95464
Actinobacillus	0	0	0	0	0	0	0	2.73691	0	0	0	0	0	0	0	0	0	0	0	0	0	0	0	0	0	0	0	0	0	0	0	0	0	0	0	0	0.931097	0	0	0	0	0	0	0	0	0	0	0	0
Salmonella	28.1443	2.34247	0	0	4.41178	16.7427	5.47718	2.73691	2.38552	2.48288	0	0	0	0	5.15437	9.16502	0	5.33726	0	0	0	0	26.3158	0	0	1.15212	0	0	0	0.976517	0	0	27.5646	0.870842	1.14814	0	9.31097	2.47109	0	0	0.914617	1.86445	5.30711	0	0	0	1.19311	0.896178	0
Dechloromonas	0.686445	0	0	1.35883	5.51473	2.09284	0	0	0	1.24144	0	0.896106	0	0	0	0	0	0	0	0	0	0	0	0	0	0	0	0	0	0.976517	0	0	0	0.870842	0	0	0	1.23555	2.70051	0	0	0	0	0	0	0	0	0	3.81856
Corynebacterium	1.37289	7.02742	1.1033	4.0765	2.20589	3.13925	1.3693	6.84228	0	4.96576	16.9405	4.48053	1.23488	5.0784	1.71812	2.03667	1.39498	1.77909	4.87747	3.32497	0	3.41714	7.67545	3.95428	5.74573	3.45637	1.83233	6.33235	30.0228	1.95303	2.04822	7.03086	0.950504	6.96673	3.44443	8.96371	0	3.70664	7.20135	6.30782	0.914617	5.59334	9.5528	7.25054	26.2083	5.60644	7.15866	15.235	9.5464
Paracoccus	0	7.02742	0	0	0	0	1.3693	8.21074	17.8914	1.24144	0	0	1.23488	0	3.43625	0	0	0	0	0	0	1.70857	0	0	0	0	1.83233	0	0	0	0	4.21852	0	0	0	0	0	1.23555	0	0	6.40232	0	1.06142	0	0	0	1.19311	8.96178	6.68248
Arthrobacter	0.686445	2.34247	0	6.79417	0	2.09284	0	5.47383	0	11.173	0	1.79221	1.23488	7.10977	0	4.07334	1.39498	3.55818	0	0	0	6.83427	3.28948	0.988571	0.820818	2.30424	0	2.53294	0	3.90607	0	5.62469	2.85151	6.09589	2.29628	11.2046	1.86219	3.70664	0.900169	0	0	5.59334	0	4.83369	2.09666	0	1.19311	2.68853	3.81856
Beutenbergia	0	0	0	0	0	0	0	0	0	1.24144	0	0	0	1.01568	0	1.01834	0	0	0	0	0	0	0	0	0	0	0	1.26647	0	0	0	0	0	1.74168	0	0	0	0	0	2.10261	0	0	0	0	0	0	0	0.896178	0.95464
Erwinia	5.49156	0	0	0	0	0	0	0	0	2.48288	0	0	0	0	3.43625	2.03667	0	0	0	0	1.62126	0	0	0	0	0	0	0	0	0	0	0	0	0	0	0	0	0	0	0	0	0	0	0	0	0	0	0	0
Pyramidobacter	0	0	0	0	0	0	0	0	0	0	0	0	0	0	0	0	0	0	0	0	0	0	0	0	0	0	0	0	0	0	0	0	0	0	0	0	0	0	0	0	0	0	0	0	0	0	0	0	0.95464
Stenotrophomonas	1.37289	2.34247	0	1.35883	0	0	0	0	0	2.48288	1.69405	1.79221	0	0	0	0	0	0	0	0	0	0	1.09649	0.988571	2.46245	0	0	1.26647	0	2.92955	0	0	0	0.870842	0	0	0	1.23555	0.900169	0	0.914617	1.86445	1.06142	0	1.04833	0	0	0.896178	1.90928
Candidatus	0	0	0	0	9.92652	11.5106	1.3693	2.73691	0	2.48288	0	0	0	0	0	2.03667	0	0.889544	0	0	0	0	0	0.988571	0	1.15212	0	0	0	0	0	0	0	1.74168	0	4.48185	0.931097	0	16.203	2.10261	0	0	0	2.41685	0	0	0	1.79236	2.86392
Microbacterium	0	7.02742	0	20.3825	0	6.27851	0	4.10537	0	36.0017	1.69405	6.27274	2.46976	8.12545	0	3.05501	1.39498	4.44772	0	0	0	0	1.09649	2.96571	0	0	0	8.8653	0	5.8591	0	14.0617	0.950504	8.70842	0	8.96371	0	3.70664	0	6.30782	2.74385	3.72889	3.18427	7.25054	0	2.80322	0	2.68853	2.86392
Taylorella	0	0	0	0	0	0	0	0	0	0	0	0	0	0	0	0	0	0	0	0	0	0	0	0	0	0	0	0	0	0	0	0	0	0	0	1.12046	0	0	9.90186	2.10261	0	0	0	0	0	0	0	0	0
Megamonas	14.4154	2.34247	0	0	0	4.18567	1.3693	0	0	0	0	0	4.93952	2.03136	0	0	0	0	0	0	0	0	0	0	0	0	1.83233	0	0	0	1.02411	0	0	0	1.14814	0	0	0	1.80034	0	0	0	0	0	1.04833	0	0	1.79236	0
Laribacter	0.686445	0	0	0	0	1.04642	0	0	0	0	0	0	0	0	0	0	0	0	0	0	0	0	0	0	0	0	4.58082	0	0	0	0	0	0	0	0	1.12046	0	0	0	0	0	0	0	0	0	0	0	0	0.95464
Nocardioides	0.686445	1.17124	0	0	0	1.04642	0	0	0	1.24144	0	0	0	0	0	0	0	0	0	0	0	0	0	2.96571	0	0	0	0	0	1.95303	0	0	0	0.870842	0	1.12046	0	0	0	0	0	0	0	2.41685	0	0	1.19311	8.0656	0
Chromobacterium	0	0	0	1.35883	16.5442	27.2069	0	0	0	1.24144	0	0.896106	0	0	0	0	0	0	0	0	0	0	0	0	0	0	0	0	0	0	0	0	2.85151	0	0	0	0	0	2.70051	0	0	0	0	0	0	0	0	0	0.95464
Clavibacter	0	3.51371	0	10.8707	1.10295	6.27851	0	4.10537	1.19276	32.2774	0	4.48053	0	10.1568	0	8.14668	0	9.78498	0	0	0	6.83427	0	0	0.820818	0	0	13.9312	1.20091	4.88258	0	14.0617	0	6.09589	0	17.9274	0	11.1199	0	2.10261	0	9.32223	0	2.41685	0	0	1.19311	4.48089	1.90928
Bordetella	0	0	0	0	18.7501	4.18567	0	0	0	0	0	0	0	0	0	0	1.39498	0	0	0	0	0	0	0	0	0	0.916164	0	0	0	0	0	0	0.870842	0	0	0	0	3.60068	0	0	0	0	0	0	0	0	0	0
Lactococcus	0	0	0	1.35883	0	0	0	0	0	0	0	0	0	0	0	1.01834	0	0	0	0	0	0	2.19299	0	0	0	0	1.26647	0	0	1.02411	0	0	0	1.14814	0	0	0	0	0	0.914617	0	0	0	0	0	0	0.896178	0.95464
Alkaliphilus	17.1611	0	1.1033	0	14.3383	15.6963	0	0	2.38552	0	0	0	1.23488	0	0	0	1.39498	0	1.21937	0	0	0	0	0	0	0	1.83233	0	0	0	0	0	0	0	0	3.36139	0	0	1.80034	4.20521	0	0	1.06142	0	0	0	1.19311	0	0
Gardnerella	0.686445	0	0	0	0	0	0	0	0	1.24144	0	0	0	0	0	2.03667	0	0.889544	0	0	0	0	1.09649	0	0	0	0	0	0	0	0	0	0	0	0	0	0	1.23555	0	0	0	0	0	0	0	0	1.19311	0	0.95464
Ethanoligenens	15.7882	1.17124	0	0	7.72062	10.4642	0	0	1.19276	0	0	0	0	2.03136	0	0	4.18494	0	0	0	0	0	3.28948	0	0	0	2.74849	0	6.00456	1.95303	0	0	1.90101	0.870842	9.18513	1.12046	3.72439	0	12.6024	0	0	0	4.24569	0	0	0	2.38622	1.79236	0
Leptothrix	0.686445	3.51371	0	1.35883	14.3383	21.9748	0	2.73691	0	7.44864	1.69405	1.79221	0	2.03136	0	1.01834	1.39498	1.77909	0	0	0	0	0	0	0	0	0	2.53294	1.20091	0.976517	0	2.81234	0.950504	0.870842	1.14814	0	1.86219	0	1.80034	0	0	0	1.06142	0	1.04833	5.60644	1.19311	0.896178	5.72784
Paenibacillus	4.80512	1.17124	0	0	7.72062	0	0	0	1.19276	0	0	0	0	0	0	0	0	0.889544	0	0	0	0	0	0	0	0	0	0	1.20091	0	0	0	0	0	0	0	0.931097	0	0.900169	0	0	0	5.30711	0	0	0	0	0.896178	0.95464
Atopobium	0	0	18.7561	0	0	0	0	16.4215	0	0	5.08214	0	0	0	0	0	0	0	0	0	1.62126	1.70857	0	0	0.820818	0	0	0	0	0	0	0	0	0	0	0	0.931097	0	19.8037	12.6156	0	0	0	0	2.09666	0	0	0	0
Riemerella	0	1.17124	1.1033	0	0	0	0	1.36846	0	3.72432	0	1.79221	0	2.03136	0	1.01834	0	0	0	0	0	0	0	0	0	3.45637	0	0	0	0	0	1.40617	0	0	0	0	0	1.23555	0.900169	0	0	0	3.18427	0	0	2.80322	1.19311	0	0.95464
Exiguobacterium	14.4154	2.34247	0	0	7.72062	2.09284	0	0	0	0	0	0	0	0	0	0	0	0	0	0	0	0	0	0	0	0	0	0	1.20091	0	0	0	0	0	0	0	0	0	3.60068	2.10261	0	0	2.12284	0	0	0	1.19311	0	1.90928
Herbaspirillum	0	0	0	0	23.1619	3.13925	0	0	0	2.48288	0	0	0	0	0	2.03667	2.78996	0	1.21937	0	0	0	0	0	0	0	0.916164	0	0	0	0	1.40617	0	0	0	1.12046	0	0	0.900169	0	0.914617	0	0	0	0	0	0	0.896178	1.90928
Pantoea	2.05934	1.17124	0	0	2.20589	0	0	0	0	2.48288	0	0	0	0	0	1.01834	0	0	1.21937	0	0	0	0	20.76	0	0	0	1.26647	0	0	0	2.81234	1.90101	0.870842	1.14814	0	2.79329	4.94218	0.900169	0	0	1.86445	0	0	0	0	0	0	0
Agrobacterium	0	1.17124	0	0	0	0	0	0	0	0	0	0	0	0	0	0	0	0	0	0	1.62126	0	0	0	0.820818	0	0	0	0	0	0	0	0	0	2.29628	0	0	0	0.900169	0	0	0	0	0	0	0	0	1.79236	0
Kocuria	0	0	0	0	0	0	0	0	0	3.72432	0	0.896106	0	0	0	0	0	0.889544	0	0	1.62126	0	0	0	1.64164	2.30424	0	0	0	4.88258	0	0	0	0	0	1.12046	0	1.23555	0.900169	0	0.914617	0	0	0	0	0	1.19311	2.68853	1.90928
Cellulomonas	0	0	0	1.35883	1.10295	3.13925	0	0	0	1.24144	0	0	0	1.01568	0	0	1.39498	0	0	0	0	0	0	0	0	1.15212	0.916164	0	0	0.976517	0	1.40617	0	0	0	1.12046	0	1.23555	0	0	0	0	0	0	0	0	0	2.68853	0
Oxalobacter	0	0	1.1033	0	12.1324	20.9284	1.3693	0	0	0	0	0.896106	0	0	0	0	0	0	0	0	0	0	0	0	0	0	0	0	0	0	0	0	0	0	0	0	0	1.23555	1.80034	0	0	0	0	0	0	0	0	1.79236	1.90928
Neisseria	0.686445	0	0	0	1.10295	2.09284	0	0	1.19276	3.72432	1.69405	1.79221	1.23488	2.03136	0	1.01834	1.39498	0.889544	0	0	0	0	1.09649	0.988571	2.46245	0	3.66466	0	6.00456	4.88258	0	0	3.80202	0	1.14814	3.36139	0.931097	2.47109	6.30118	2.10261	0	0	2.12284	4.83369	16.7733	0	2.38622	1.79236	0
Thiobacillus	0	0	0	0	20.956	4.18567	0	0	0	1.24144	0	0	0	0	0	0	0	0	1.21937	0	0	0	0	0	0	0	0.916164	0	0	0	0	1.40617	0.950504	1.74168	1.14814	1.12046	0.931097	0	0.900169	0	0	0	0	0	0	0	0	0	0.95464
Delftia	1.37289	3.51371	0	2.71767	1.10295	6.27851	0	6.84228	2.38552	3.72432	1.69405	5.37664	0	1.01568	0	6.11001	2.78996	4.44772	1.21937	2.21664	1.62126	5.1257	3.28948	3.95428	7.38736	1.15212	7.32931	5.06588	4.80364	0.976517	2.04822	2.81234	3.80202	1.74168	17.2221	8.96371	7.44877	0	7.20135	2.10261	4.57309	3.72889	4.24569	7.25054	7.33831	14.0161	3.57933	7.16942	4.7732
Leifsonia	0	4.68495	0	5.43534	0	2.09284	0	1.36846	0	23.5873	0	4.48053	0	5.0784	0	6.11001	0	3.55818	0	0	0	3.41714	0	0.988571	0.820818	0	0	5.06588	0	4.88258	0	5.62469	0	6.09589	0	11.2046	0	3.70664	0	2.10261	0	1.86445	1.06142	0	1.04833	0	1.19311	1.79236	2.86392
Proteus	0.686445	0	0	0	0	0	0	6.84228	0	0	0	0	0	0	0	0	0	0	0	0	0	0	2.19299	0	0	0	0	0	0	0	0	0	0.950504	0	0	0	1.86219	1.23555	0	0	0	0	0	0	0	0	22.6691	4.48089	0
Cryptobacterium	0	0	0	0	0	0	0	0	0	1.24144	1.69405	0	0	1.01568	0	0	1.39498	0	1.21937	0	0	0	0	0	0	0	0	0	4.80364	0	0	0	18.0596	7.83758	0	0	0	0	5.40101	2.10261	0	0	0	0	0	0	0	0	0
Treponema	0	0	19.8594	5.43534	0	0	0	0	0	0	0	0	0	0	0	0	0	0	0	0	0	0	0	0	0	0	0	0	0	0	0	0	0	0	0	0	0	0	0	0	0	0	0	0	0	0	0	0	0
Desulfitobacterium	6.17801	1.17124	2.2066	1.35883	9.92652	6.27851	0	0	0	0	0	0	0	0	0	0	2.78996	0	0	0	0	0	0	0	0	0	0	0	0	0	0	0	0	0	0	0	0	0	4.50084	0	0	0	1.06142	0	0	0	0	0	0
Megasphaera	8.92379	0	0	0	1.10295	2.09284	0	0	0	0	0	0	2.46976	1.01568	0	0	1.39498	0	0	1.10832	0	0	0	0	0.820818	0	0.916164	1.26647	0	0	0	0	0	0	1.14814	1.12046	15.8286	8.64882	3.60068	0	0.914617	0	0	2.41685	2.09666	2.80322	0	1.79236	0
Acidovorax	0	1.17124	1.1033	2.71767	3.30884	4.18567	0	0	0	19.863	0	2.68832	0	3.04704	0	1.01834	2.78996	2.66863	0	1.10832	0	1.70857	0	0	0	0	0.916164	3.79941	2.40182	5.8591	1.02411	5.62469	0.950504	7.83758	0	5.60232	0	1.23555	0.900169	2.10261	4.57309	7.45779	1.06142	4.83369	0	2.80322	0	0	3.81856
Synergistetes	0	0	0	4.0765	0	0	0	0	0	0	0	0	0	0	0	0	22.3197	0	0	0	0	0	0	0	0	0	0	0	0	0	0	0	0	0	0	0	0	0	0	0	0	0	0	0	0	0	0	0	0
Rhodobacter	0	1.17124	0	6.79417	1.10295	1.04642	0	6.84228	9.54208	11.173	0	0.896106	0	3.04704	0	1.01834	0	0.889544	0	0	0	1.70857	0	0	1.64164	0	0.916164	1.26647	0	0.976517	0	5.62469	0	1.74168	0	1.12046	0	2.47109	0	0	1.82923	0	0	2.41685	1.04833	0	0	3.58471	2.86392
Syntrophobotulus	2.74578	0	0	0	7.72062	8.37134	0	0	0	0	0	0	0	0	0	0	1.39498	0	0	0	0	0	0	0	0	0	0	0	0	0	0	0	0	0	0	0	0	0	5.40101	0	0	0	0	0	0	0	0	0	1.90928
Geobacillus	0.686445	1.17124	0	0	1.10295	4.18567	1.3693	1.36846	1.19276	0	0	0	0	0	0	0	0	0	1.21937	0	0	0	0	0	0	0	7.32931	2.53294	0	0.976517	0	1.40617	0.950504	0	0	1.12046	0	0	0.900169	0	0	0	0	0	0	0	0	0.896178	0
Pseudoramibacter	3.43223	0	7.7231	4.0765	2.20589	4.18567	0	0	0	0	0	0	0	0	0	0	0	0	0	0	0	0	0	0	0	0	0	0	0	0	0	0	0.950504	0	0	0	0	0	0.900169	0	0	0	2.12284	0	0	0	0	0	0
Enterobacteria	9.61024	7.02742	0	0	0	0	0	0	0	0	0	0	0	0	0	0	0	0	0	0	0	0	0	0	0	0	0	0	0	0	0	0	0	0	0	0	0	0	0	0	0	0	0	0	0	0	0	0	0
Chryseobacterium	1.37289	0	0	0	0	0	1.3693	2.73691	0	2.48288	0	0	0	1.01568	1.71812	0	0	0.889544	0	0	0	0	0	0	0	1.15212	0	1.26647	0	0.976517	0	0	0	0	0	3.36139	0.931097	0	0	0	0	0	7.42995	0	0	0	3.57933	0.896178	0
Gallionella	0	0	0	0	3.30884	14.6498	0	0	0	0	0	0	0	0	0	0	0	0	0	0	0	0	0	0	0	0	0	0	0	0.976517	0	0	0	0	0	0	0	0	0	0	0.914617	0	0	0	0	0	0	0	1.90928
Variovorax	0.686445	0	0	6.79417	0	4.18567	0	0	2.38552	12.4144	0	0.896106	1.23488	2.03136	0	4.07334	0	0	0	0	0	1.70857	1.09649	0.988571	0.820818	0	3.66466	1.26647	0	0.976517	0	0	0	0.870842	0	2.24093	0	4.94218	0	4.20521	0.914617	1.86445	0	0	0	2.80322	0	0.896178	5.72784
Microcystis	0.686445	9.3699	0	1.35883	3.30884	10.4642	0	4.10537	0	12.4144	0	1.79221	0	1.01568	0	0	0	0	0	0	0	0	0	0	0	0	0	0	0	0	0	4.21852	0	0.870842	2.29628	0	0	2.47109	1.80034	0	0	0	0	0	0	0	0	0	13.365
Acetobacter	0	0	0	0	0	0	0	0	0	0	0	0	1.23488	0	0	0	0	0	0	0	0	0	0	0	0	0	0	0	0	0	0	0	0	0	0	1.12046	0	0	0	0	0	0	0	0	0	0	0	0	0
Rhodococcus	0	0	0	2.71767	1.10295	0	2.73859	4.10537	0	3.72432	0	4.48053	0	1.01568	3.43625	1.01834	2.78996	1.77909	0	0	1.62126	0	0	0.988571	1.64164	0	2.74849	0	1.20091	0	1.02411	1.40617	0.950504	1.74168	0	2.24093	0.931097	1.23555	1.80034	0	0	1.86445	3.18427	0	0	0	0	4.48089	2.86392
Anaerofustis	2.05934	0	0	0	9.92652	8.37134	0	0	0	0	0	0	0	0	0	0	0	0	0	0	0	0	0	0	0	0	0.916164	0	2.40182	0	0	0	0	0	3.44443	3.36139	0	0	1.80034	0	0	0	1.06142	0	1.04833	0	0	0	0
Kytococcus	0	0	0	0	0	0	0	0	0	1.24144	0	0	0	0	0	1.01834	0	0	0	0	0	0	0	0	0	0	0.916164	0	1.20091	0	1.02411	0	0	0.870842	0	0	0.931097	1.23555	0	0	0	0	0	0	0	0	0	0.896178	0
Pectobacterium	0	0	0	0	0	0	0	0	0	0	0	0	0	0	0	0	0	0	0	0	0	0	0	0	0	0	0	0	0	0	0	0	0	0	0	0	11.1732	2.47109	0	0	0	0	0	0	0	0	0	0	0
Flavobacteriaceae	0.686445	0	0	0	0	2.09284	0	0	0	0	0	0.896106	0	1.01568	0	0	0	0	0	0	0	0	0	0	0.820818	0	0	0	0	0	0	0	0	0	0	1.12046	0	0	0	0	0	0	2.12284	0	0	0	0	2.68853	0.95464
Psychrobacter	2.74578	0	0	2.71767	0	2.09284	0	0	0	1.24144	0	0	1.23488	0	0	1.01834	0	0	0	1.10832	0	0	1.09649	0	1.64164	1.15212	0.916164	2.53294	0	3.90607	0	1.40617	0.950504	0.870842	1.14814	2.24093	0.931097	0	0	2.10261	0.914617	0	0	0	0	0	1.19311	9.85796	3.81856
Leuconostoc	0	0	0	0	0	11.5106	4.10789	0	0	1.24144	0	0	0	1.01568	0	0	0	0	0	0	0	0	0	0	0	0	0	0	0	0	0	0	0	0	0	0	0	1.23555	0	0	0	0	1.06142	0	1.04833	0	0	0	0
Aerococcus	0	0	0	0	0	0	0	0	0	0	0	0	0	0	0	0	1.39498	0	0	0	0	0	1.09649	0	0	0	0	0	0	0.976517	2.04822	0	0	0	1.14814	1.12046	0	0	0	0	0	0	1.06142	0	0	0	0	1.79236	0
Azospirillum	0	0	0	0	0	1.04642	0	1.36846	0	0	0	0	0	0	0	0	0	0	0	0	0	0	0	0	0	0	0	0	0	0	0	0	0	0.870842	0	0	0	0	0	0	0	0	0	0	0	0	0	0.896178	0
Cronobacter	1.37289	0	0	0	0	2.09284	0	1.36846	0	0	0	0	0	0	0	6.11001	0	0	0	0	0	0	1.09649	0	0	0	0	0	0	0	0	0	0	0	0	0	0	2.47109	0	0	0	0	0	0	0	2.80322	0	0	0
Rhodopseudomonas	1.37289	0	3.3099	2.71767	2.20589	1.04642	1.3693	0	0	2.48288	0	2.68832	0	1.01568	0	2.03667	1.39498	1.77909	0	0	1.62126	1.70857	2.19299	1.97714	0	0	0	0	0	0.976517	1.02411	0	0.950504	1.74168	1.14814	1.12046	0.931097	1.23555	0.900169	6.30782	0	3.72889	0	2.41685	0	8.40967	1.19311	0.896178	0
Catonella	1.37289	1.17124	0	2.71767	0	1.04642	0	0	0	1.24144	1.69405	0	0	0	0	0	2.78996	0	0	0	1.62126	1.70857	0	0	0.820818	0	0	0	1.20091	2.92955	0	0	0	0	1.14814	0	0.931097	0	0.900169	0	0	0	1.06142	0	11.5316	0	0	1.79236	0.95464
Kingella	0.686445	0	0	1.35883	1.10295	0	0	0	0	0	0	0	0	0	0	0	0	0	0	0	0	0	0	0	0	0	0	0	2.40182	0	0	0	0	0	0	0	0.931097	1.23555	1.80034	0	0	0	0	0	4.19332	0	0	0	1.90928
Synechocystis	4.11867	0	0	0	0	0	0	0	0	0	0	0	12.3488	0	0	0	0	0	0	0	0	0	0	0	0	0	0	0	0	0	4.09644	1.40617	0	0.870842	6.88885	0	0	1.23555	0.900169	0	5.4877	0	1.06142	0	0	0	0	0	0
Deferribacter	0	0	0	0	0	0	0	0	0	0	0	0	0	0	0	0	0	0	0	0	0	0	0	0	0	0	0	0	0	0	0	0	0	0	0	11.2046	0	0	0	0	0	0	0	0	0	0	0	0	0
Leadbetterella	0	0	0	1.35883	1.10295	4.18567	0	0	0	0	0	0	0	0	0	0	0	0	0	0	0	0	0	0	0	0	0	0	0	0	0	0	0	0	0	0	0	0	0	0	0	0	0	0	0	0	0	0	0
Mycobacterium	0	0	0	0	0	0	0	0	0	2.48288	0	1.79221	0	0	0	0	1.39498	0	0	0	0	0	1.09649	0	0.820818	0	0	1.26647	0	0	0	0	1.90101	0.870842	3.44443	1.12046	0.931097	1.23555	0	0	1.82923	1.86445	0	0	0	5.60644	0	1.79236	0.95464
Providencia	6.86445	0	0	0	0	2.09284	0	0	0	0	0	0	0	1.01568	0	1.01834	0	0	0	0	0	0	1.09649	0	0	0	0	0	0	0	0	0	0.950504	0	0	0	4.65548	3.70664	0	0	0	0	0	0	0	0	0	0	0
Rhodoferax	0.686445	4.68495	0	0	1.10295	2.09284	0	2.73691	0	11.173	0	1.79221	1.23488	2.03136	0	1.01834	0	0	0	0	1.62126	0	1.09649	0	1.64164	0	0	1.26647	0	0.976517	0	2.81234	0	0	0	2.24093	0	1.23555	0	0	0	0	0	0	0	0	0	0	3.81856
Brevibacillus	1.37289	0	0	0	9.92652	3.13925	0	0	0	0	0	0	0	0	0	0	0	0	0	0	0	0	0	0	0	0	0	0	0	0	0	0	0	0	0	0	0	0	1.80034	0	0	0	4.24569	0	0	0	0	0	0
Sinorhizobium	0	0	1.1033	0	0	0	0	1.36846	1.19276	0	0	1.79221	0	0	0	1.01834	0	0	0	0	0	0	0	0	0	1.15212	0	2.53294	0	0	0	0	0.950504	0	0	1.12046	1.86219	1.23555	1.80034	0	0	1.86445	0	2.41685	0	0	0	0	0.95464
Achromobacter	0	1.17124	0	0	2.20589	1.04642	0	0	0	1.24144	0	0	0	0	0	0	0	0	0	0	0	0	0	0	0	0	0	0	0	0	0	0	0	0	0	0	0	0	0	0	0	0	0	0	0	0	0	0	7.63712
Pediococcus	0	0	0	0	0	1.04642	0	0	0	0	0	0	0	0	3.43625	8.14668	0	0	0	0	0	1.70857	0	0	0	0	0	0	0	0	0	0	0	0	0	0	0	0	0	2.10261	0	0	0	0	0	0	0	0.896178	0
Roseomonas	0	0	0	1.35883	0	1.04642	0	0	0	0	0	0	0	0	0	0	0	0	0	0	0	0	0	0	0.820818	0	0	0	0	0	0	0	0	0	0	0	0	0	0	2.10261	0	0	0	0	0	0	0	0	0
Mesorhizobium	0	0	0	1.35883	0	0	0	1.36846	0	1.24144	0	0	0	1.01568	0	0	0	0	0	0	0	0	0	0	0	0	0	0	0	0.976517	1.02411	0	0	0	1.14814	0	0	0	0	0	0	0	0	0	0	0	0	0	0.95464
Aminobacterium	0	0	0	0	0	0	0	0	0	0	0	0	0	0	0	0	9.76487	0	0	0	0	0	0	0	0	0	0	0	0	0	0	0	0	0	0	0	0	0	0	0	0	0	0	0	0	0	0	0	0
Ilyobacter	0	0	0	0	0	0	0	0	0	0	0	0	0	0	0	0	0	0	0	0	0	0	0	0	0	0	0	0	0	0	0	0	0	0	0	0	0	0	0	0	0	0	0	0	0	0	0	0	0
Calditerrivibrio	0	0	0	0	0	0	0	0	0	0	0	0	0	0	0	0	0	0	0	0	0	0	0	0	0	0	0	0	0	0	0	0	0	0	0	8.96371	0	0	0	0	0	0	0	0	0	0	0	0	0
Polynucleobacter	0	1.17124	0	0	0	1.04642	0	0	0	9.93152	0	0	0	0	0	0	0	0.889544	0	1.10832	0	0	0	0	0	0	4.58082	2.53294	0	2.92955	0	2.81234	0	0.870842	0	0	0	1.23555	0	6.30782	0	1.86445	0	0	0	0	0	0	1.90928
Rhodospirillum	0	1.17124	0	0	0	0	0	0	0	0	0	0	0	0	0	0	0	1.77909	0	0	0	0	0	0	0	0	0	0	0	0	0	0	0	0	2.29628	2.24093	0	0	1.80034	0	0	0	0	0	0	0	0	0	0
Alicyclobacillus	0	0	0	0	1.10295	8.37134	0	0	0	0	0	0	0	0	0	0	0	0	0	0	0	0	0	0	0	0	0	0	0	0	0	0	0	0	0	0	0	0	1.80034	0	0	0	0	0	0	0	1.19311	0.896178	0
Brachybacterium	1.37289	2.34247	0	0	0	2.09284	0	1.36846	1.19276	1.24144	0	0	0	0	0	0	0	0	0	1.10832	0	0	0	0	0	0	0.916164	0	0	0	0	1.40617	0	2.61253	0	6.72278	0	1.23555	0	2.10261	0	0	2.12284	0	1.04833	0	0	1.79236	0
Streptobacillus	0	0	0	0	0	0	0	0	0	0	0	0	0	0	0	0	0	0	0	0	0	0	0	0	0	0	0	0	0	0	0	0	0	0	0	1.12046	0	0	0	0	0	0	0	0	0	0	0	0	0
Carboxydothermus	0	0	0	0	0	0	0	0	0	0	0	0	0	0	0	0	0	0	0	0	0	0	0	0	0	0	0	0	0	0	0	0	0	0	0	0	0	0	0	0	0	0	0	0	0	0	0	0	0
Starkeya	0.686445	1.17124	2.2066	1.35883	3.30884	1.04642	0	0	0	1.24144	0	6.27274	0	1.01568	0	1.01834	0	5.33726	0	0	0	1.70857	0	2.96571	2.46245	2.30424	0	5.06588	0	0.976517	0	0	0	0	0	0	0	0	0	0	0	0	0	4.83369	1.04833	0	1.19311	0	1.90928
Edwardsiella	4.80512	0	0	0	0	0	1.3693	0	0	1.24144	0	0	0	0	0	0	0	0	0	0	0	0	1.09649	0	0	0	0	0	0	0	0	0	0.950504	0	0	0	0	0	0	0	0	0	0	0	0	0	0	0	0
Arcobacter	0	0	0	0	0	1.04642	0	0	0	0	0	0	0	0	0	0	0	0	0	0	0	0	0	0	0.820818	0	0	1.26647	0	0.976517	0	0	0	0	0	0	0	0	0	0	0	0	0	0	0	0	0	0.896178	0
Halanaerobium	0.686445	0	0	0	7.72062	1.04642	0	0	0	0	0	0	0	0	0	0	0	0	0	0	0	0	0	0	0	0	0	0	0	0	0	0	0	0	0	1.12046	0	0	1.80034	0	0	0	0	0	0	0	0	0	0
Cupriavidus	0	2.34247	0	4.0765	4.41178	2.09284	0	0	0	1.24144	0	2.68832	1.23488	0	1.71812	1.01834	4.18494	0	1.21937	1.10832	1.62126	0	1.09649	0.988571	0.820818	0	0.916164	2.53294	1.20091	0	3.07233	0	0	0.870842	2.29628	2.24093	2.79329	3.70664	3.60068	0	0.914617	1.86445	2.12284	7.25054	1.04833	2.80322	1.19311	1.79236	2.86392
Shewanella	0	0	1.1033	0	0	2.09284	0	0	1.19276	3.72432	0	0	0	1.01568	0	1.01834	0	0	0	0	0	0	0	0	3.28327	0	0	0	1.20091	0	0	0	0	0	2.29628	0	0	0	0	0	0	0	0	0	1.04833	0	0	0	0.95464
Aeromonas	0	0	0	1.35883	0	0	1.3693	0	0	3.72432	0	0	0	0	0	0	0	0	0	0	0	0	0	0	1.64164	0	0	0	0	0	0	4.21852	0	0.870842	0	0	0.931097	1.23555	0	0	1.82923	0	0	0	0	0	0	0	0
Pseudoalteromonas	0	0	0	1.35883	0	2.09284	0	0	0	0	0	0.896106	0	0	0	0	0	2.66863	0	1.10832	0	0	0	0	0	0	0	0	0	0	0	0	0	0	1.14814	0	1.86219	1.23555	0.900169	0	0.914617	0	0	0	0	0	0	0	0
Heliobacterium	1.37289	0	0	0	4.41178	3.13925	0	0	0	0	0	0	0	0	0	0	0	0	0	0	0	0	0	0	0	0	0	0	0	0.976517	0	0	0	0	0	0	0	0	2.70051	0	0	0	0	0	0	0	0	0	0.95464
Xanthomonas	0.686445	0	0	0	1.10295	0	0	0	0	1.24144	0	0	1.23488	0	0	2.03667	0	0.889544	0	0	0	0	0	0	0	0	0	0	0	0	0	0	0	0	1.14814	1.12046	0.931097	1.23555	0	0	1.82923	0	0	0	0	0	0	0.896178	0.95464
Marinomonas	0	0	0	0	0	6.27851	0	1.36846	0	1.24144	0	0	0	0	0	1.01834	0	0	0	0	0	0	0	0	0	0	0	0	0	0	0	0	0	0	0	0	0	0	0	0	0	0	0	0	0	0	0	0	0
Methylotenera	0	1.17124	0	5.43534	3.30884	3.13925	0	2.73691	0	6.2072	0	2.68832	0	1.01568	0	0	2.78996	1.77909	0	0	0	0	0	0	0	0	0	2.53294	0	0	0	2.81234	0	2.61253	0	4.48185	0	4.94218	0	0	0	0	0	0	0	0	0	0.896178	0
Nakamurella	0	0	0	4.0765	0	0	0	0	0	0	0	0	0	0	0	1.01834	0	0	0	0	0	1.70857	0	0	0	0	0	1.26647	0	0	0	0	0	3.48337	0	2.24093	0	1.23555	0	0	0	0	0	0	0	0	0	0.896178	0
Comamonas	0.686445	0	0	2.71767	1.10295	1.04642	0	2.73691	0	2.48288	0	0	0	0	0	1.01834	0	0.889544	0	0	0	1.70857	0	0	0	0	0	0	0	0	0	4.21852	0	2.61253	0	1.12046	0	0	0	0	0	0	0	2.41685	0	0	1.19311	0	2.86392
Synechococcus	2.05934	0	0	0	0	1.04642	0	0	0	1.24144	0	0	0	0	0	1.01834	0	0	0	0	0	0	0	1.97714	0.820818	0	0.916164	0	0	0	0	1.40617	0	0.870842	2.29628	0	0	1.23555	0	0	1.82923	0	0	0	0	0	1.19311	5.37707	0.95464
Tropheryma	0	0	0	0	0	6.27851	0	1.36846	0	4.96576	0	1.79221	0	1.01568	0	0	1.39498	0.889544	0	0	0	0	0	0	0	0	0	1.26647	0	0.976517	0	2.81234	0	1.74168	0	4.48185	0	2.47109	0	0	0	0	0	2.41685	0	0	0	0	0
Conexibacter	0	1.17124	0	1.35883	0	2.09284	0	0	0	2.48288	0	0	0	0	0	0	0	0	0	0	0	0	0	0	0	0	0	0	0	0	0	0	0.950504	0	0	0	0	0	0	0	0	0	0	0	0	0	0	1.79236	0
Methylovorus	0	0	0	0	5.51473	4.18567	0	0	0	1.24144	0	0.896106	0	0	0	0	0	0	0	0	0	0	1.09649	0	0	0	0	0	0	0	0	1.40617	0	0	0	1.12046	0	0	0	0	0	0	0	0	0	0	0	0	0.95464
Thermincola	0.686445	0	0	0	1.10295	0	0	0	0	0	0	0	0	0	0	0	0	0	0	0	0	0	0	0	0	0	0	0	0	0	0	0	0	0	0	0	0	0	0.900169	0	0	0	0	0	0	0	0	0	0
Pedobacter	0	0	0	0	0	0	0	0	0	0	0	0	0	1.01568	0	1.01834	0	1.77909	0	0	0	0	0	0	0	0	0	0	0	0	0	1.40617	0	0	0	1.12046	0	0	0	0	0	0	0	0	0	0	0	4.48089	0
Serratia	0	0	0	0	0	0	0	0	0	0	0	0.896106	0	0	0	1.01834	0	0	0	0	0	0	1.09649	0	0	0	0	0	0	0	0	0	0	0	0	0	3.72439	6.17773	0	0	0	0	0	0	0	0	0	0	0
Legionella	0	1.17124	0	0	0	0	0	0	0	6.2072	0	0.896106	0	2.03136	0	0	0	0.889544	0	0	0	0	0	0	0	0	0	0	0	2.92955	0	2.81234	0	0	0	3.36139	0	1.23555	0	0	0	0	0	0	0	0	0	0	0.95464
Cyanothece	3.43223	1.17124	0	0	0	0	0	0	0	2.48288	0	0	0	0	0	0	0	0	0	0	0	1.70857	0	0.988571	0.820818	0	0	0	0	0	0	0	0	0	0	0	0	2.47109	0	0	0	0	0	0	0	0	0	3.58471	0.95464
Chitinophaga	0	1.17124	0	1.35883	0	0	0	2.73691	0	6.2072	0	0.896106	0	0	0	0	0	1.77909	0	1.10832	0	1.70857	0	0	0	0	0	1.26647	0	1.95303	0	1.40617	0	0	0	1.12046	0	1.23555	0	0	0	0	0	0	0	0	0	0.896178	1.90928
Ruegeria	0	0	0	0	0	0	1.3693	0	0	0	0	0	0	0	0	0	0	0	0	0	0	0	0	0	0.820818	0	0	0	0	0	0	0	0	0	0	0	0	0	0	0	0	0	0	0	0	0	0	0.896178	0
Trichodesmium	0	0	0	0	0	0	0	0	0	0	0	0	0	0	0	0	0	0	0	0	0	0	0	0	0	0	0	0	0	0	0	0	0	0	0	0	0.931097	6.17773	0	0	0	0	0	0	0	0	0	0	0
Oligotropha	0.686445	0	0	0	0	0	0	0	0	1.24144	0	0	0	0	0	0	0	0	0	0	0	1.70857	0	0	0	0	0	0	0	0	0	0	0	0.870842	0	0	0	0	0	0	0	0	0	0	0	0	0	0	0
Methanosphaera	0	0	0	0	0	0	0	0	0	0	0	0	0	0	0	0	0	0	0	0	0	0	0	0	0	0	0	0	1.20091	0	0	0	0	0	0	0	0	0	0.900169	0	0	0	0	0	0	0	0	0	0
Weeksella	0	0	0	0	0	0	0	0	0	0	0	0	0	0	0	0	0	0	0	0	0	0	0	0	0	0	0	0	0	0	0	0	0	0.870842	0	0	0	0	0.900169	0	0	0	0	0	0	0	0	0	0
Mannheimia	0	0	0	0	0	5.23209	0	0	0	0	0	0	0	0	0	0	0	0	0	0	0	0	0	0	0	0	0	0	0	0	0	0	0	0	0	0	0	0	0	0	0	0	0	0	0	0	0	0	0
Rhizobium	0	0	0	0	0	0	0	0	0	1.24144	0	0.896106	0	0	0	0	0	0	0	0	0	0	0	0	0	0	0	0	0	0	0	0	0	0	0	0	0	0	0	0	0	0	0	0	0	0	0	0	0
Dyadobacter	0	0	0	0	1.10295	0	0	0	0	1.24144	0	0	0	0	0	0	0	0	0	0	0	0	0	0	0	0	0	0	0	0.976517	0	0	0	0	0	1.12046	0	0	0	2.10261	0	0	0	0	0	0	0	0	0.95464
Sideroxydans	0	1.17124	0	0	3.30884	3.13925	0	0	0	0	0	0	0	0	0	0	0	0	1.21937	0	0	0	0	0	0	0	0	0	0	0	0	1.40617	0	0	0	1.12046	0	0	1.80034	0	0	0	0	0	0	0	0	0	3.81856
Simonsiella	0	0	0	0	0	0	0	0	0	0	0	0	0	0	0	0	0	0	0	0	0	0	0	0	0	0	0	0	0	0	0	5.62469	0	0	0	0	0	0	0	0	0	0	0	0	0	0	0	0	0
Yersinia	0.686445	1.17124	0	0	0	0	0	0	0	0	0	0	0	0	0	0	0	0	0	0	0	0	0	0	0	0	0	0	0	0	0	0	0.950504	0	0	0	1.86219	0	0	0	0	0	0	0	0	0	0	0.896178	0
Bulleidia	0	0	0	1.35883	0	0	0	0	0	0	0	0	0	0	0	0	0	0	0	0	0	0	0	0	0	0	0	0	0	0	0	0	0	0	0	0	0	0	0	0	0.914617	0	0	0	0	0	0	0	0
Granulibacter	0	0	0	0	0	0	0	0	0	0	0	0	0	0	0	0	0	0	0	0	0	0	0	0	0	0	0	0	0	0	0	0	0	0	0	0	0.931097	0	0	0	0	0	0	0	1.04833	0	4.77244	0	0
Caulobacter	0	1.17124	0	0	2.20589	0	0	0	0	0	0	1.79221	0	0	0	1.01834	1.39498	1.77909	0	0	0	0	1.09649	0.988571	0	1.15212	0	2.53294	0	1.95303	0	0	0	0	0	0	0	0	0	0	0	0	0	0	0	2.80322	0	0	0
Zunongwangia	0	1.17124	0	1.35883	0	0	0	0	0	1.24144	0	0	0	0	0	0	0	0	0	0	0	0	0	0	0	0	0	0	0	0	0	1.40617	0	0	4.59257	1.12046	0	0	0	0	0	0	0	0	0	0	0	0	0
Erysipelothrix	2.74578	0	0	0	0	0	0	0	0	0	0	0	0	0	0	0	0	0	1.21937	0	0	0	0	0	0	0	0	0	0	0	0	0	0	0	0	0	0	0	0	0	0	0	0	0	0	0	0	0	0
Streptomyces	0	1.17124	0	0	0	1.04642	1.3693	0	0	3.72432	0	0.896106	1.23488	2.03136	0	0	0	0	0	0	0	0	0	0	0	0	0.916164	0	0	0.976517	0	0	0	1.74168	0	0	0	0	0	2.10261	0	0	0	0	0	2.80322	0	0	0
Sorangium	0	2.34247	0	1.35883	0	2.09284	0	0	0	4.96576	0	0	0	0	0	0	0	0	0	0	0	0	0	0	0	0	0	1.26647	0	0	0	2.81234	0	0	0	0	0	1.23555	0	0	0	0	0	0	0	0	0	0.896178	0
Gloeobacter	0	0	0	0	2.20589	1.04642	0	0	0	0	0	0	0	0	0	0	0	0	0	0	0	0	0	0	0	0	0.916164	0	0	0	0	0	0	0	0	0	0	0	2.70051	0	0	0	0	0	0	0	0	0.896178	0
Rhodomicrobium	0.686445	0	0	0	0	1.04642	0	0	1.19276	0	1.69405	0.896106	0	0	0	0	0	0.889544	0	0	1.62126	1.70857	0	0	0	0	0	0	0	0.976517	0	0	0	0	0	0	0	0	0	0	0	3.72889	0	2.41685	0	0	0	0	0.95464
Thermanaerovibrio	0	0	0	0	0	1.04642	0	0	0	0	0	0	0	1.01568	0	0	2.78996	0	0	0	0	0	0	0	0	0	0	0	0	0	0	0	0	0	0	0	0	0	0	0	0	0	0	0	0	0	0	0	0
Salinispora	0	2.34247	0	0	0	1.04642	0	1.36846	0	4.96576	0	0.896106	0	1.01568	0	0	0	0	0	0	0	0	0	0	0	0	0	0	0	0.976517	0	1.40617	0	0.870842	0	0	0	0	0	0	0	0	0	0	0	0	0	0	0.95464
Cellvibrio	0	1.17124	0	2.71767	0	1.04642	0	0	0	1.24144	0	0.896106	0	0	0	0	0	0	1.21937	0	0	1.70857	0	0	0	0	0	0	0	0.976517	0	0	0	0	0	2.24093	0	0	0	0	0	0	0	0	0	0	0	0	1.90928
Sanguibacter	0	1.17124	0	1.35883	0	2.09284	0	2.73691	0	4.96576	0	0.896106	0	2.03136	0	0	1.39498	0.889544	0	0	1.62126	0	3.28948	0	0	0	0	0	0	0.976517	0	0	0	0	0	1.12046	0	1.23555	0	0	0	0	0	0	0	0	0	1.79236	0
Janthinobacterium	0.686445	2.34247	0	0	4.41178	3.13925	0	0	0	1.24144	0	0.896106	0	0	0	0	0	0	0	0	0	0	1.09649	0	1.64164	0	0	0	0	0	0	1.40617	0	0	0	1.12046	0.931097	0	0	0	0	0	0	0	0	0	0	0	0
Denitrovibrio	0	0	0	0	0	0	0	0	0	0	0	0	0	0	0	0	0	0	0	0	0	0	0	0	0	0	0	0	0	0	0	0	0	0	1.14814	4.48185	0	0	0	0	0	0	0	0	0	0	0	0	0
Hyphomonas	0	0	0	0	0	0	0	0	0	0	0	0	0	0	0	0	0	0	0	0	0	0	0	0	0	0	0	0	0	0	0	0	0	0	0	1.12046	0	0	0	0	0	0	0	0	0	0	0	0	0
Xylanimonas	0	0	0	0	0	0	0	1.36846	0	0	0	0	0	2.03136	0	0	0	0.889544	0	0	1.62126	0	0	0	0.820818	0	0	0	0	0	0	0	0	0	0	1.12046	0	0	0	0	0	0	0	0	0	0	0	0	0
Brevundimonas	0	0	0	0	0	0	0	0	1.19276	1.24144	0	0	0	0	0	0	0	0.889544	0	0	0	0	1.09649	0	0	0	0	0	0	0	0	1.40617	0	0.870842	0	3.36139	0	0	0	0	0	0	0	0	0	0	1.19311	0	0.95464
Kineococcus	0	0	0	0	0	0	0	0	0	0	0	0.896106	0	1.01568	0	1.01834	0	0	0	0	0	0	0	0	0	0	0	0	0	0	0	1.40617	0	0	0	0	0	1.23555	0	0	0	0	1.06142	0	0	0	0	0	0
Jannaschia	0	0	0	0	0	0	0	0	0	0	0	0	0	0	0	0	0	0	0	0	0	0	0	0	0	0	0	0	0	0	0	0	0	0	0	0	0	0	0	0	0	0	0	0	0	0	0	0	0
Eremococcus	0	0	0	0	0	0	0	0	0	0	0	0	0	0	0	0	0	0	0	0	0	0	0	0	0	0	0	0	0	0	0	0	0	0	0	0	0	0	2.70051	0	0	0	0	0	0	0	0	0	0
Lysinibacillus	0	3.51371	0	0	0	0	0	0	0	0	0	0	0	0	0	0	0	0	0	0	0	0	0	0	0	0	0	0	0	0	0	0	0	0	0	0	0	0	0	0	0	0	1.06142	0	0	0	0	0	0
Xanthobacter	0	0	0	2.71767	1.10295	0	0	0	0	0	0	0	0	0	0	1.01834	0	0.889544	0	0	0	0	0	0	0	0	0	1.26647	0	0	0	1.40617	0	0	0	0	0	0	0	0	0	1.86445	0	0	0	0	0	0	0
Brevibacterium	0	0	0	0	0	0	0	0	0	0	0	0.896106	0	0	0	0	0	0	0	0	0	0	0	0	0	0	0	0	0	0	0	0	0	0.870842	1.14814	0	0	0	0	0	0	0	0	0	0	0	0	0	0
Thermoanaerobacterium	0	0	0	0	3.30884	3.13925	0	0	0	0	0	0	0	0	0	0	1.39498	0	0	0	0	0	0	0	0	0	0	1.26647	0	0	0	0	0	0	0	0	0.931097	0	0.900169	0	0	0	0	0	0	0	0	0	0
Aromatoleum	0.686445	0	0	1.35883	2.20589	1.04642	0	2.73691	0	2.48288	0	0	0	0	0	0	0	0	0	0	0	0	0	0	0	0	0	0	0	0	0	0	0	0	0	0	0	0	0	0	0	0	0	0	0	0	0	0	1.90928
Thauera	0	0	0	1.35883	0	0	0	1.36846	0	0	0	0	0	1.01568	0	0	0	0.889544	0	0	0	0	0	0	0	0	0	0	0	0.976517	0	0	0	0	0	0	0	0	0	0	0	0	0	0	0	0	0	0	1.90928
Alicycliphilus	0	0	0	0	0	0	0	0	0	1.24144	0	0	0	0	0	1.01834	0	1.77909	0	0	0	0	0	0	0	0	0	0	0	0	0	0	0	0	0	3.36139	0	0	0	0	0	0	0	0	0	0	0	0	0
Nitrosomonas	0	0	0	0	2.20589	0	0	0	0	0	0	0	0	0	0	0	1.39498	0	0	0	0	0	0	0	0	0	0	0	0	0	0	0	0	0	0	0	0	0	0	0	0	0	0	0	0	0	0	0	0
Herminiimonas	0	2.34247	0	2.71767	1.10295	1.04642	0	1.36846	0	1.24144	0	0	0	0	0	1.01834	0	0	0	0	0	0	1.09649	0.988571	0	1.15212	0	0	1.20091	0.976517	0	1.40617	0.950504	0	0	0	0	0	0.900169	4.20521	0	0	0	0	0	0	0	0.896178	0.95464
Moraxella	0	0	0	0	0	0	0	1.36846	0	0	0	0	0	0	1.71812	0	0	0	0	1.10832	0	0	0	0	0	0	0	0	0	2.92955	3.07233	0	0	0	1.14814	0	0	0	0	2.10261	0	0	0	0	0	0	0	0	0
Desulfotomaculum	0.686445	0	0	0	0	1.04642	0	0	0	0	0	0	0	0	0	0	0	0	0	0	0	0	0	0	0	0	0	0	0	0	0	0	0	0	1.14814	0	0	0	2.70051	0	0	0	0	0	0	0	0	0	0
Macrococcus	1.37289	2.34247	0	0	1.10295	0	0	0	0	0	0	0	0	0	0	0	0	0	0	0	0	0	0	0	0	0	0	0	0	0	0	0	0	0	0	0	0	0	0	0	0.914617	0	0	0	0	0	0	0.896178	0
Pelotomaculum	1.37289	0	0	0	0	0	0	0	0	1.24144	0	0	0	0	0	0	0	0	0	0	0	0	0	0	0	0	0	0	0	0	0	0	0	0	0	0	0	0	2.70051	0	0	0	0	0	0	0	0	0	0
Planctomyces	0	0	0	0	0	0	0	0	0	2.48288	0	0	0	0	0	0	0	0.889544	0	0	0	0	0	0	0	0	0	1.26647	0	0	0	1.40617	0	0.870842	0	1.12046	0	1.23555	0	0	0	0	0	0	0	0	0	0	0
Anoxybacillus	0	0	0	0	0	0	0	0	0	0	0	0	0	0	0	0	0	0	0	0	0	0	0	0	0	0	0.916164	0	0	0	0	0	0	0	0	0	0	0	0	0	0	0	0	0	0	0	2.38622	0	0
Thiomonas	0	1.17124	0	0	0	0	0	0	0	2.48288	0	0	0	0	0	0	0	0	0	0	0	0	1.09649	0	0	0	0	0	0	0	0	1.40617	0	0.870842	0	0	0	0	1.80034	0	0	3.72889	1.06142	0	0	0	0	0	0
Filifactor	0.686445	0	0	0	0	0	0	0	0	0	0	0	0	0	0	0	0	0	0	0	0	0	0	0	0	0	0	0	0	0	0	0	0	0	0	0	0	0	0	0	0	0	0	0	0	2.80322	0	0	0
Azoarcus	0	2.34247	0	0	0	0	0	2.73691	0	3.72432	0	1.79221	0	1.01568	0	0	0	0.889544	0	0	0	0	0	0	0.820818	0	0	1.26647	0	0	0	0	0	0	0	0	0	0	0	2.10261	0	0	0	0	1.04833	0	0	0	2.86392
Acidothermus	0	0	0	0	0	1.04642	0	1.36846	0	3.72432	0	0.896106	0	0	0	1.01834	0	0.889544	0	0	0	0	0	0	0	0	0	0	0	0	0	1.40617	0	0.870842	0	0	0	0	0	0	0	0	0	0	0	0	0	0	1.90928
Aeromicrobium	0	2.34247	0	0	0	0	0	1.36846	0	1.24144	0	0	3.70464	1.01568	0	1.01834	0	0.889544	0	0	0	0	0	0	0	0	0	0	0	0.976517	0	0	0	1.74168	0	2.24093	0	0	0	0	0	0	0	0	0	0	0	0	0.95464
Cellulophaga	0	0	0	0	0	1.04642	0	0	0	2.48288	0	0.896106	0	1.01568	0	0	2.78996	1.77909	0	0	0	0	0	0	0	0	0	1.26647	0	0	0	0	0	2.61253	0	2.24093	0	0	0	0	0	3.72889	0	0	0	0	0	0	2.86392
Dinoroseobacter	0	0	1.1033	0	0	0	0	0	3.57828	1.24144	0	0	1.23488	0	0	0	0	0	0	0	0	0	0	0	0	0	0	0	0	0	0	1.40617	0	0	0	0	0	0	0.900169	0	0	0	0	0	0	0	0	0	0
Listeria	0	0	0	0	0	1.04642	0	0	0	0	0	0	0	0	0	1.01834	0	0	0	0	0	0	0	0	0	0	0	0	0	0	0	0	0	0	0	0	0.931097	0	0	0	0	0	0	0	0	0	0	0	0
Nitrobacter	0.686445	0	1.1033	0	0	1.04642	0	0	0	0	0	0	0	0	0	3.05501	0	1.77909	0	0	0	1.70857	0	0.988571	0	0	1.83233	0	0	0.976517	0	0	0	0	0	0	0	0	0	0	0.914617	1.86445	0	2.41685	0	0	0	0.896178	0.95464
Ochrobactrum	0	0	0	0	0	0	1.3693	0	0	0	0	0	0	0	0	0	0	0	1.21937	0	0	0	0	0.988571	0	0	0	0	0	0	0	0	0	0	0	0	0	0	0	0	0	0	0	2.41685	0	0	0	0	0
Segniliparus	0	0	0	0	0	0	0	0	0	0	0	0	0	0	0	0	0	0	0	0	0	0	0	0	0	0	0	0	0	0	0	0	0	0	0	0	0	0	0	0	0	0	0	0	0	0	0	0	0
Gramella	0	0	0	1.35883	0	0	0	0	0	1.24144	0	0	0	0	0	0	0	0	0	0	0	0	0	0	0	0	0	0	0	0	0	0	0	0	0	0	0	0	0	0	0	0	0	0	0	0	0	0	0
Kribbella	0	1.17124	0	0	0	1.04642	0	0	0	2.48288	0	0	0	1.01568	0	0	0	1.77909	0	0	0	1.70857	0	0	0	0	0	1.26647	0	0	0	0	0	1.74168	1.14814	1.12046	0	1.23555	0	0	0	0	0	0	0	0	0	0	0.95464
Acidiphilium	0	0	0	0	0	0	0	0	0	0	0	0	0	0	0	0	0	0	0	0	0	0	0	0	0	0	0	0	0	0	0	0	0	0.870842	1.14814	2.24093	0	0	0	0	0	0	0	0	0	0	1.19311	0	0
Croceibacter	0	0	0	0	1.10295	0	0	0	0	0	0	0	0	0	0	0	0	0	0	0	0	0	0	0	0	0	0	0	0	0	0	0	0	0	0	2.24093	0	0	0	0	0	0	0	0	0	0	0	0	0
Jonesia	0.686445	0	0	0	0	0	0	0	0	0	0	0	0	0	0	0	0	0	0	0	0	0	0	0	0	0	0	0	0	0	0	0	0	0	0	0	0	0	0	0	0	0	0	0	0	0	0	0	0
Vaccinia	0	0	0	1.35883	0	0	0	0	0	0	0	0	0	0	0	0	0	0	0	0	0	0	0	0	0	0	0	0	0	0	0	0	0	0	0	0	0	0	0	0	0	0	0	0	0	0	0	0	0
Symbiobacterium	0	0	0	0	0	0	0	0	0	0	0	0	0	0	0	0	0	0	0	0	0	0	0	0	0	0	0	0	0	0	0	0	0	0	0	0	0	0	0	0	0	0	0	0	0	0	0	0	0
Methylobacillus	0	0	0	0	1.10295	1.04642	0	0	0	0	0	0	0	0	0	0	0	0.889544	0	0	0	1.70857	0	0	0	0	0	0	0	0	0	0	0	0	0	0	0.931097	0	0	0	0	0	0	0	0	0	0	0	0
Amycolatopsis	0	0	0	0	0	0	0	0	0	2.48288	0	0	0	0	0	1.01834	0	0	0	0	0	0	0	0	0	0	0	0	0	0	0	0	0	0	0	0	0	0	0	0	0	0	0	0	0	0	0	0	0.95464
Photorhabdus	1.37289	0	0	0	1.10295	1.04642	0	0	0	0	0	0	0	0	0	0	0	0	0	0	0	0	1.09649	0	0	0	0	0	0	0	0	0	0.950504	0	0	0	0	0	0	0	0	0	0	0	0	0	0	0	0
Tsukamurella	0	0	0	0	0	0	0	0	0	0	0	0.896106	0	0	0	0	0	0	0	0	0	0	0	0	0	0	0	0	0	0.976517	0	0	0	0.870842	0	0	0	0	0	0	0	0	0	0	0	0	0	0.896178	0
Rhodopirellula	0	0	0	0	0	0	0	0	0	2.48288	0	0	0	0	0	0	0	0	0	0	0	0	0	0	0	0	0	0	0	0	0	0	0	0	0	0	0	0	0	0	0.914617	0	0	0	0	0	0	0	0
Beijerinckia	0	0	0	0	0	0	0	0	0	0	0	0	0	0	0	0	0	0	0	0	0	0	0	0	0	0	0	1.26647	0	0	0	0	0	0	0	0	0	0	0	0	0	0	0	0	0	0	0	0	0
Magnetospirillum	0	0	0	0	0	0	0	1.36846	0	2.48288	0	0	0	0	0	0	0	0.889544	0	0	0	0	0	0	0	0	0	0	0	0	0	0	0	0	0	0	0	0	0.900169	0	0	0	0	0	0	0	0	0	0.95464
Anaerobaculum	0	0	0	1.35883	0	0	0	0	0	0	0	0	0	1.01568	0	0	0	0	0	0	0	0	0	0	0	0	0	0	0	0	1.02411	0	0	0	0	1.12046	0	0	0	0	0	0	0	0	0	0	0	0	0
Oceanobacillus	0	0	0	0	0	0	0	0	0	0	0	0	0	0	0	0	0	0	0	0	0	0	0	0	0	0	0	0	0	0	0	0	0	0	0	0	0	1.23555	0	0	0	0	0	0	0	0	0	0	0
Magnetococcus	0	0	0	0	0	1.04642	0	0	0	0	0	0	0	0	0	0	0	0	0	0	0	0	0	0	0	0	0	0	0	0	0	0	0	0	0	0	0	0	0	0	0	0	0	0	0	0	0	0	0
Weissella	0	0	0	0	2.20589	0	0	0	0	0	0	0	0	0	0	0	0	0	0	0	0	0	1.09649	0	0	0	0	0	0	0	0	0	0	0	0	0	0	0	0	0	0	0	1.06142	0	0	0	0	0	0
Vibrio	0	0	0	0	0	0	0	0	0	0	0	0	0	0	0	0	0	0	0	0	0	0	0	0	0	0	0	0	0	0	0	1.40617	0	0	0	0	0	0	0	0	0	0	0	0	0	0	0	0	0.95464
Phenylobacterium	0	0	0	0	0	0	0	0	0	2.48288	0	0.896106	0	0	0	0	0	0	0	0	0	1.70857	0	0	0	0	0	1.26647	0	0	0	1.40617	0	0	0	1.12046	0	0	0.900169	0	0	0	0	0	0	0	0	0	0.95464
Marinobacter	0	0	0	0	0	0	0	0	0	0	0	0	0	0	0	0	0	0	0	0	0	0	0	0	0	0	1.83233	0	0	0	0	0	0	0	0	0	0	0	0	0	0	0	0	0	0	0	0	0	0
Arcanobacterium	0	0	0	0	0	1.04642	0	0	0	0	0	0	0	0	0	0	0	0	0	0	0	0	0	0	0	0	0	0	0	1.95303	0	0	0	0.870842	0	0	0	0	0	0	0	0	0	0	0	0	0	0	0
Ketogulonicigenium	0	0	0	0	0	1.04642	0	0	0	0	0	0	1.23488	0	0	0	0	0	0	0	0	0	0	0	0	0	0	0	0	0.976517	0	0	0	0	0	0	0	0	0	0	0	0	0	0	0	0	0	0	0
Frankia	0	0	0	2.71767	0	0	0	0	0	1.24144	0	1.79221	0	0	0	1.01834	0	1.77909	0	0	0	0	0	0	0	0	0	0	0	0	0	0	0	0	0	1.12046	0	0	0	0	0	0	0	0	0	0	0	0.896178	0
Scardovia	0	0	0	0	0	0	0	0	0	0	0	0	0	0	0	0	0	0	0	0	0	0	0	0	0	0	0	0	0	1.95303	0	0	0	0	0	0	0	0	0	0	0	0	0	0	0	0	0	0	0
Micromonospora	0	1.17124	0	0	0	0	0	0	0	1.24144	0	0.896106	1.23488	0	0	0	0	0	0	0	0	0	0	0	0	0	0	0	0	0.976517	0	0	0	0.870842	0	0	0	1.23555	0	0	0	0	0	0	0	0	0	0	0
Cytophaga	0	0	0	0	0	0	0	0	0	2.48288	0	0	0	0	0	0	0	0	0	0	0	0	0	0.988571	0	0	0	2.53294	0	0	0	0	0	0	0	2.24093	0	0	0	0	0	0	0	0	0	0	0	0	0
Sphingobacterium	0.686445	0	0	1.35883	0	0	0	0	0	1.24144	0	0.896106	1.23488	0	0	0	1.39498	0.889544	0	0	0	0	0	0	0	0	0	1.26647	0	0	0	0	0	0.870842	0	0	0	1.23555	0	0	0	0	0	0	0	2.80322	0	0	0.95464
Desulfomicrobium	0	0	0	0	1.10295	1.04642	0	0	2.38552	0	0	0	0	0	0	0	0	0	0	0	0	1.70857	0	0	0	0	0	0	0	0	0	0	0	0	0	0	0	0	0	0	0	0	0	0	0	0	0	0	0
Streptosporangium	0	0	0	0	0	0	0	0	0	1.24144	0	0	0	0	0	0	0	0	0	0	0	0	0	0	0	0	0	0	0	0	0	0	0	0	0	0	0	0	0	0	0	0	0	0	0	0	0	0	0
Thermosynechococcus	0	0	0	0	0	0	0	0	0	2.48288	0	0	0	0	0	0	0	0.889544	0	0	0	0	0	0	0	0	0	0	0	0	0	0	0	0	0	0	0	0	0	0	0	0	0	0	0	0	0	0.896178	0
Verminephrobacter	0	2.34247	0	0	0	0	0	1.36846	0	1.24144	0	0.896106	0	0	0	0	1.39498	0	0	0	0	0	0	0	0	0	0	1.26647	0	0	0	1.40617	0	0	0	0	0	0	0	0	0	0	0	0	0	0	0	0	0.95464
Dickeya	0.686445	0	0	0	0	1.04642	0	0	0	0	0	0	0	0	0	0	0	0	0	0	0	0	2.19299	0	0	0	0	0	0	0	0	0	0.950504	0	0	0	0	1.23555	0	0	0	0	0	0	0	0	1.19311	0.896178	0
Halomonas	0	0	0	0	0	0	0	0	0	0	0	0	0	0	0	0	0	0	0	0	0	0	0	0	0	0	0	0	0	0	0	0	0	0	0	0	0	0	0	0	0	0	0	0	0	0	0	0	0
Mycoplasma	0	0	0	0	0	0	0	0	0	0	0	0	0	0	0	0	0	0	0	0	0	0	1.09649	0	0	0	0	0	0	0	0	0	0	0	0	0	0	0	0	0	0	0	0	0	0	0	0	0.896178	0.95464
Gluconobacter	0	0	0	0	0	0	0	0	0	0	0	0	0	0	0	0	0	0	0	0	0	0	0	0	0	0	0	0	1.20091	0	0	0	0	0	0	0	0	0	0	0	0	0	0	0	0	0	0	0	0
Thioalkalivibrio	0	0	0	0	1.10295	1.04642	0	0	0	0	0	0	0	0	0	0	0	0	0	0	0	0	0	0	0	0	0	0	0	0	0	0	0	0	0	0	0	0	0	0	0	0	0	0	0	0	0	0	0
Rickettsia	0	0	0	0	0	0	0	0	0	0	0	1.79221	0	0	0	0	0	0	0	0	0	0	0	0	0	0	0	1.26647	0	0	0	0	0	0	0	0	0	1.23555	0	0	0.914617	0	0	2.41685	0	0	0	0	0
Bdellovibrio	0	0	0	0	1.10295	0	0	0	0	1.24144	0	0	0	0	0	0	0	0	0	0	0	0	0	0	0	0	0	0	0	0.976517	0	0	0	0	0	0	0	1.23555	0	0	0	0	0	0	0	2.80322	0	0	0
Cardiobacterium	0	0	0	0	0	0	0	1.36846	2.38552	0	0	0	0	0	0	0	0	0	0	0	1.62126	0	1.09649	0	0	0	0.916164	1.26647	0	0	0	0	0	0	0	0	0	0	0.900169	2.10261	0	0	0	0	2.09666	0	0	0	0
Geobacter	0	0	0	0	0	0	0	0	0	1.24144	0	0	0	0	0	0	0	0.889544	0	0	0	0	0	0	0.820818	0	0.916164	0	0	0	0	0	0	0	0	1.12046	0.931097	0	0	0	0	0	1.06142	0	0	0	0	0	1.90928
Gluconacetobacter	0	0	0	0	1.10295	0	0	0	0	0	0	0	0	0	0	0	0	0	0	0	0	0	1.09649	0	0	0	0	0	0	0	0	0	0	0	0	0	0	0	0	0	0	0	0	0	0	0	0	0	0.95464
Acaryochloris	0	0	0	1.35883	0	0	0	0	0	0	0	0.896106	0	0	0	0	0	0	0	0	0	0	0	0	0	0	0	0	0	0.976517	0	0	0	0	0	0	0	0	0	0	0	0	0	0	0	0	0	0	0.95464
Deinococcus	0	0	0	0	0	1.04642	0	0	0	0	0	0	0	0	0	0	0	0	0	0	0	0	0	0	0	0	0	0	0	0	0	0	0	0	0	0	0	0	0	0	0	0	0	0	0	0	0	0.896178	0.95464
Gordonia	0	0	0	0	0	0	0	0	0	0	0	0	0	0	0	0	0	0	0	0	0	0	0	0	0	0	0	0	0	0	0	0	0	0	0	0	0	0	0	0	0	0	0	0	0	0	0	0.896178	0
Asticcacaulis	0	0	0	0	0	0	0	1.36846	0	2.48288	0	0	0	0	0	0	0	0	0	0	0	0	0	0	0	0	0	0	0	0	0	0	0	0	0	0	0	0	0	0	0	0	0	0	0	0	0	0	0
Marivirga	0	0	0	0	0	0	0	0	0	1.24144	0	0	0	0	0	0	0	0	0	0	0	0	0	0	0	0	0	0	0	0.976517	0	0	0	0	0	1.12046	0	0	0	0	0	0	0	0	0	0	0	0	0
Methylocella	0	0	0	1.35883	0	0	0	0	0	0	0	0	0	0	0	0	0	0	0	0	0	0	0	0	0	0	0	0	0	0	0	0	0	0	0	0	0	0	0	0	0	0	0	0	0	0	0	0	0
Orientia	0	0	0	0	0	1.04642	0	0	0	0	0	0	0	0	0	0	0	0	0	0	0	0	0	0	0	0	0	0	0	0	0	0	0	0	0	0	0	0	0	0	0	0	0	0	0	0	0	0	0
Kangiella	0	0	0	0	1.10295	0	0	0	0	0	0	0	0	0	0	0	0	0	0	0	0	0	0	0	0	0	0	0	0	0	0	0	0	0	0	0	0	0	0	0	0	0	0	0	0	0	0	0	0
Blattabacterium	0	0	0	0	0	1.04642	0	0	0	0	0	0	0	0	0	0	0	0	0	0	0	0	0	0	0	0	0	0	0	0	0	0	0	0	0	0	0	0	0	0	0	0	0	0	0	0	0	0	0
Anaerolinea	0	0	0	0	0	0	0	0	0	0	0	0	0	0	0	0	0	0	0	0	0	0	0	0	0	0	0	0	0	0	0	0	0	0	0	0	0	0	0	0	0	0	0	0	0	0	0	0	0
Francisella	0	0	0	1.35883	0	0	0	0	0	0	0	0	0	0	0	0	0	0	0	0	0	0	0	0	0	0	0	0	0	0	0	0	0	0	0	0	0	0	0	0	0	0	0	0	0	0	0	0	0
Wolinella	0	0	0	0	0	0	0	0	0	0	0	0	0	0	0	0	0	0	0	0	0	0	0	0	0	0	0	0	0	0	0	0	0	0	0	0	0	0	0	0	0	0	0	0	0	0	0	0	0
Pirellula	0	0	0	0	0	0	0	0	0	0	0	0	0	0	0	0	0	0	0	0	0	0	0	0	0	0	0	0	0	0	0	0	0	0	0	0	0	0	0	0	0	0	0	0	0	0	0	0	0.95464
Acidobacterium	0	0	0	0	0	0	0	0	0	0	0	0	0	0	0	0	0	0	0	0	0	0	0	0	0	0	0	0	0	0	0	0	0	0	0	0	0.931097	0	0	0	0	0	0	0	0	0	0	0	0
Opitutus	0	1.17124	0	0	0	0	0	0	0	0	1.69405	0	0	0	0	0	0	0	0	0	0	0	0	0.988571	0	0	0	0	0	0	0	0	0	0	0	1.12046	0	0	0	0	0	0	0	0	0	0	0	0	0
Desulfurispirillum	0	0	0	0	0	0	0	0	0	0	0	0	0	0	0	0	0	0	0	0	0	0	0	0	0	0	0	0	0	0	0	0	0	0	0	0	0	0	0	0	0	0	0	0	0	0	0	0	0
Roseobacter	0	0	0	0	0	0	0	0	0	0	0	0	0	0	0	0	0	0	0	0	0	0	0	0	0	0	0	0	0	0	0	0	0	0	0	0	0	0	0	0	0	0	0	0	0	0	0	0	0
Coraliomargarita	0	0	0	0	0	0	0	0	0	0	0	0	0	0	0	0	0	0	0	0	0	0	0	0	0	0	0	0	0	0	0	0	0	0	0	0	0	0	0	0	0	0	0	0	0	0	0	0	0
Stackebrandtia	0	0	0	0	0	0	0	0	0	0	0	0	0	0	0	0	0	0	0	0	0	0	0	0	0	0	0	0	0	0	0	0	0	0	0	0	0	0	0	0	0	0	0	0	0	0	0	0	0
Xenorhabdus	0	0	0	0	0	0	0	0	0	0	0	0	0	0	0	0	0	0	0	0	0	0	0	0	0	0	0	0	0	0	0	0	0	0	0	0	0.931097	0	0	0	0	0	0	0	0	0	0	0	0
Maricaulis	0	0	0	0	0	0	0	0	0	0	0	0	0	0	0	0	0	0	0	0	0	0	0	0	0	0	0	0	0	0	0	0	0	0	0	0	0	0	0	0	0	0	0	0	0	0	0	0	0
Roseiflexus	0	0	0	0	0	0	0	0	0	0	0	0.896106	0	0	0	0	0	0	0	0	0	0	0	0	0	0	0	0	0	0	0	0	0	0	0	0	0	0	0	0	0	0	0	0	0	0	0	0	0
Parvibaculum	0	0	0	0	0	0	0	0	0	0	0	0.896106	0	0	0	0	0	0	0	0	0	0	0	0	0	0	0	0	0	0	0	0	0	0	0	0	0	0	0	0	0	0	0	0	0	0	0	0	0
Cyprinid	0	0	0	0	0	0	0	0	0	0	0	0	0	0	1.71812	0	0	0	0	0	0	0	0	0	0	0	0	0	0	0	0	0	0	0	0	0	0	0	0	0	0	0	0	0	0	0	0	0	0
Helicobacter	0	0	0	0	0	1.04642	0	0	0	0	0	0	0	0	0	0	0	0	0	0	0	0	0	0	0	0	0	0	0	0	0	0	0	0.870842	0	0	0	0	0	0	0	0	0	0	0	0	0	0	0
Anabaena	0	0	0	0	0	0	0	0	0	0	0	0	0	0	0	0	0	0	0	0	1.62126	0	0	0	0	0	0	0	0	0	0	0	0	0	0	0	0	0	0	0	0	0	0	0	0	0	0	0	0
Desulfotalea	0	0	0	0	0	0	0	0	0	0	0	0	0	1.01568	0	0	0	0	0	0	0	0	0	0	0	0	0	0	0	0	0	0	0	0	0	0	0	0	0	0	0	0	0	0	0	0	0	0	0
Alcanivorax	0	0	0	0	0	1.04642	0	0	0	0	0	0	0	0	0	0	0	0	0	0	0	0	0	0	0	0	0	0	0	0	0	0	0	0	0	0	0	0	0	0	0	0	0	0	0	0	0	0	0
Ehrlichia	0	0	0	0	0	0	0	0	0	0	0	0	0	0	0	0	0	0	0	0	0	0	0	0	0	0	0	0	0	0	0	0	0	0	0	0	0	0	0	0	0	0	0	0	0	0	0	0	0
Sodalis	0.686445	0	0	0	0	1.04642	0	0	0	0	0	0	0	0	0	0	0	0	0	0	0	0	0	0	0	0	0	0	0	0	0	0	0	0	0	0	0.931097	0	0	0	0	0	0	0	0	0	0	0	0
Ferrimonas	0	0	0	1.35883	0	0	0	0	0	0	0	0	0	0	0	0	0	0	0	0	0	0	0	0	0	0	0	0	0	0	0	0	0	0	0	0	0	0	0	0	0	0	0	0	0	0	0	0	0
Saccharomonospora	0	0	0	0	0	0	0	0	0	0	0	0	0	0	0	0	0	0	0	0	0	0	0	0	0	0	0	0	0	0	0	0	0	0	0	0	0	0	0	0	0	0	0	0	0	0	0	0	0
Anaeromyxobacter	0	0	0	0	0	0	0	0	0	0	0	0	0	0	0	0	0	0	0	0	0	0	0	0	0	0	0	0	0	0	0	0	0	0	0	0	0	0	0	0	0	0	0	0	0	0	0	0	0
Myxococcus	0	0	0	0	0	1.04642	0	0	0	0	0	0	0	0	0	0	0	0	0	0	0	0	0	0	0	0	0	0	0	0	0	0	0	0	0	0	0	0	0	0	0	0	0	0	0	0	0	0	0
Azorhizobium	0	0	0	0	0	0	0	0	0	1.24144	0	0	0	1.01568	0	0	1.39498	0	0	0	0	0	0	0	0	0	0	1.26647	0	0	0	0	0	0	0	0	0	1.23555	0	0	0	0	0	2.41685	0	0	0	0	0
Waddlia	0	0	0	0	0	0	0	1.36846	0	0	0	0	0	0	0	0	0	0	0	0	0	0	0	0	0	0	0	0	0	0	0	0	0	0	0	0	0	0	0	0	0	0	0	0	0	0	0	0	0
Prochlorococcus	0	0	0	0	0	0	0	0	0	0	0	0	0	0	0	0	0	0	0	0	0	0	0	0	0	0	0	0	0	0	0	0	0	0	0	0	0	0	0	0	0	0	0	0	0	0	0	0	0
Parvularcula	0	0	0	0	0	0	0	0	0	0	0	0	1.23488	0	0	0	0	0	0	0	0	0	0	0	0	0	0	0	0	0	0	0	0	0	0	0	0	0	0	0	0	0	0	0	0	0	0	0	0
Methylacidiphilum	0	0	0	0	0	0	0	0	0	0	0	0	0	0	0	0	0	0	0	0	0	0	0	0	0	0	0	0	0	0	0	0	0	0	0	0	0	0	0	0	0	0	0	0	0	0	0	0	0
Nocardiopsis	0	0	0	0	0	0	0	0	0	0	0	0	0	0	0	0	0	0	0	0	0	0	0	0.988571	0	0	0	0	0	0	0	0	0	0	0	0	0	0	0	0	0	0	0	0	0	0	0	0	0
methylobacterium	0	0	0	0	0	0	0	0	0	0	0	0	0	1.01568	0	0	0	0	0	0	0	0	0	0	0	0	0	0	0	0	0	0	0	0	0	0	0	0	0	0	0	0	0	0	0	0	0	0.896178	0
Hahella	0	0	0	0	0	0	0	0	0	0	0	0	0	1.01568	0	0	0	0	0	0	0	0	0	0	0	0	0	0	0	0	0	1.40617	0	0	0	0	0	0	0	0	0	0	0	0	0	0	0	0	0
Sulfuricurvum	0	0	0	0	0	0	0	0	0	0	0	0	0	0	0	0	0	0.889544	0	0	0	0	0	0	0	0	0	0	0	0	0	0	0	0	0	0	0	0	0	0	0	0	0	0	0	0	0	0	0
Moorella	0	0	0	0	0	0	0	0	0	0	0	0	0	0	0	0	0	0	0	0	0	0	0	0	0	0	0	0	0	0	0	0	0	0	0	0	0	0	0	0	0	0	0	0	0	0	0	0	0
Methanobacterium	0	0	0	0	0	0	0	0	0	0	0	0	0	0	0	0	0	0	0	0	0	0	0	0	0	0	0	0	0	0	0	1.40617	0	0	0	0	0	0	0	0	0	0	0	0	0	0	0	0	0
Stigmatella	0	0	0	0	0	0	0	0	0	1.24144	0	0	0	0	0	0	0	0	0	0	0	0	0	0	0	0	0	0	0	0	0	0	0	0	0	1.12046	0	0	0	0	0	0	0	0	0	0	0	0	0
Orgyia	0.686445	0	0	0	0	0	0	0	0	0	0	0	0	0	0	0	0	0	0	0	0	0	0	0	0	0	0.916164	0	0	0	0	0	0	0	0	0	0	0	0.900169	0	0.914617	0	0	0	0	0	0	0	0
Thermosediminibacter	0	0	0	0	0	0	0	0	0	0	0	0	0	0	0	0	0	0	0	0	0	0	0	0	0	0	0	0	0	0	0	0	0	0	0	0	0	0	0	0	0	0	0	0	0	0	0	0	0.95464
Syntrophothermus	0	0	0	0	0	0	0	0	0	0	0	0	0	0	0	0	0	0	0	0	0	0	0	0	0	0	0	0	0	0	0	0	0	0	0	0	0	0	0	0	0	0	0	0	0	0	0	0	0
Sulfurimonas	0	0	0	0	0	0	0	0	0	0	0	0.896106	0	0	0	0	0	0	0	0	0	0	0	0	0	0	0	0	0	0	0	0	0	0	0	0	0	0	0	0	0	0	0	0	0	0	0	0	0
Actinosynnema	0	1.17124	0	1.35883	0	0	0	0	0	1.24144	0	0	0	0	0	0	0	0	0	0	0	0	0	0	0	0	0	0	0	0	0	0	0	0.870842	0	0	0	0	0	0	0	0	0	0	0	0	0	0	0.95464
Hyphomicrobium	0	0	0	0	0	0	0	0	0	1.24144	0	0	0	0	0	0	0	0	0	0	0	0	0	0	0	0	0	0	0	0.976517	0	0	0	0	0	0	0	1.23555	0	0	0	0	0	0	0	0	0	0	0
Brucella	0	0	0	0	0	0	0	0	0	0	0	0	0	0	0	0	0	0	0	0	0	0	0	0	0	0	0	0	0	0	0	0	0	0	0	0	0	1.23555	0	0	0	0	0	0	0	0	0	0	0
Sulfurihydrogenibium	0	0	0	0	0	0	0	0	0	0	0	0	0	0	0	0	0	0	0	0	0	0	0	0	0	0	0	0	0	0	0	0	0	0	0	0	0	0	0	0	0	0	0	0	0	0	0	0	0
Meiothermus	0	0	0	0	0	0	0	0	1.19276	0	0	0.896106	0	0	0	0	0	0	0	0	0	0	0	0	0	0	0	0	0	0	0	0	0	0	1.14814	0	0	0	0	0	0	0	0	0	0	0	0	0	0
Sulfurospirillum	0	0	0	0	0	0	0	0	0	0	0	0	0	0	0	0	0	0	0	0	0	0	0	0	0	0	0	0	0	0	0	0	0	0	0	0	0	0	0	0	0	0	0	0	0	0	0	0	0
Haliangium	0	0	0	0	0	0	0	0	0	0	0	0	0	1.01568	0	0	0	0	0	0	0	0	0	0	0	0	0	0	0	0	0	0	0	0	0	0	0	0	0	0	0	0	0	0	0	0	0	0	0
Isosphaera	0	0	0	0	0	0	0	0	0	0	0	0	0	0	0	0	0	0	0	0	0	0	0	0	0	0	0	0	0	0	0	0	0	0	0	0	0	0	0	0	0	0	0	0	0	0	0	0	0
Alteromonas	0	0	0	0	0	0	0	0	0	0	0	0	0	0	0	0	0	0	0	0	0	0	0	0	0	0	0	0	0	0	0	0	0	0	0	0	0	0	0	0	0.914617	0	0	0	0	0	0	0	0
Saccharopolyspora	0	0	0	0	0	0	0	0	0	1.24144	0	0	0	0	0	0	0	0	0	0	0	0	0	0	0	0	0	0	0	0	0	1.40617	0	0	0	0	0	0	0	0	0	0	0	0	0	0	0	0	0.95464
Herpetosiphon	0.686445	0	0	0	0	0	0	0	0	0	0	0	0	0	0	0	0	0	0	0	0	0	0	0	0	0	0	0	0	0	0	0	0	0	0	0	0	0	0	0	0	0	0	0	0	0	0	0	0
Thermoanaerobacter	0.686445	0	0	0	1.10295	0	0	0	0	0	0	0	0	0	0	0	1.39498	0	0	0	0	0	0	0	0	0	0	0	0	0	0	0	0	0	1.14814	0	0	0	0	0	0	0	0	0	0	0	0	0	0
Acidimicrobium	0	0	0	0	0	0	0	0	0	1.24144	0	0	0	0	0	0	0	0	0	0	0	0	0	0	0.820818	0	0.916164	0	0	0	0	0	0	0	0	0	0	0	0	0	0	0	0	0	0	2.80322	0	0	0
Psychromonas	0	0	0	0	0	0	0	0	0	0	0	0	0	0	0	0	0	0	0	0	0	0	0	0	0	0	0	0	0	0	0	0	0	0	0	0	0	0	0	0	0	0	0	0	0	0	0	0	0
Tolumonas	0	0	0	0	1.10295	0	0	0	0	1.24144	0	0	0	0	0	0	0	0	0	0	0	0	0	0	0	0	0	0	0	0	0	0	0	0	0	0	0	1.23555	0	0	0	0	0	0	0	0	0	0	0.95464
Syntrophomonas	0	0	0	0	1.10295	0	0	0	0	0	0	0	0	0	0	0	0	0	0	0	0	0	0	0	0	0	0	0	0	0	0	0	0	0	0	0	0	0	0.900169	0	0	0	0	0	0	0	0	0	0
Cyanobacterium	0	0	0	0	0	0	0	1.36846	0	0	0	0	0	0	0	0	0	0	0	0	0	0	0	0	0	0	0	0	0	0	0	0	0	0	0	0	0	0	0	0	0	0	0	0	0	0	0	0	0.95464
Caldicellulosiruptor	0	0	0	0	0	0	0	0	0	0	0	0	0	0	0	0	0	0	0	0	0	0	0	0	0	0	0	0	0	0	0	0	0	0	0	0	0	0	0	0	0	0	0	0	0	0	1.19311	0	0
Halalkalicoccus	0	0	0	0	0	0	0	1.36846	0	0	0	0	0	0	0	0	0	0	0	0	0	0	0	0	0	0	0	0	0	0	0	0	0	0	0	0	0	0	0	0	0	0	0	0	0	0	0	0	0
Halothermothrix	0	0	0	0	0	0	0	0	0	0	0	0	0	0	0	0	0	0	0	0	0	0	0	0	0	0	0	0	0	0	0	0	0	0	0	0	0	0	0	0	0	0	0	0	0	0	0	0	0
Pseudoxanthomonas	0	0	1.1033	0	0	0	0	1.36846	0	1.24144	0	0	0	0	0	0	0	0	0	0	0	0	1.09649	0	0	0	0	0	0	0	0	0	0	0.870842	0	0	0	0	0	0	0	0	0	0	0	2.80322	0	0	0.95464
Rubrobacter	0	0	0	0	0	0	0	0	0	0	0	0	0	0	0	0	0	0	0	0	0	0	0	0	0	0	0	0	0	0	0	0	0	0	0	0	0	0	0	0	0	0	0	0	0	0	0	0	0
Mesoplasma	0	0	0	0	0	0	0	0	0	0	0	0	0	0	0	0	0	0	0	0	0	0	0	0	0	0	0	0	0	0	0	0	0	0	0	0	0	0	0	0	0	0	0	0	0	0	0	0	0
Natranaerobius	0.686445	0	0	0	0	0	0	0	0	0	0	0	0	0	0	0	0	0	0	0	0	0	0	0	0	0	0	0	0	0	0	0	0	0	0	0	0	0	0	0	0	0	0	0	0	0	0	0	0
Bartonella	0	0	0	0	0	0	0	0	0	0	0	0.896106	0	0	0	0	0	0	0	0	0	0	0	0	0	0	0	0	0	0	0	0	0	0	0	0	0	0	0.900169	0	0	0	0	0	0	0	0	0	0
Spirosoma	0.686445	0	0	0	0	0	0	0	0	0	0	0	0	0	0	0	0	0	0	0	0	0	0	0	0	0	0	0	0	0	0	0	0	0	0	0	0	0	0	0	0	0	0	0	0	0	0	0	0
Truepera	0	0	0	0	0	0	0	0	0	0	0	0	0	0	0	0	1.39498	0	0	0	0	0	0	0	0	0	0	0	0	0	0	0	0	0	0	0	0	0	0	0	0	0	0	0	0	0	0	0	0
Nocardia	0	1.17124	0	0	0	0	0	0	0	0	0	0	0	0	0	0	0	0	0	0	0	0	0	0	0	0	0	0	0	0	0	0	0	0	0	0	0	0	0	0	0	0	0	0	0	0	0	0	0.95464
Coxiella	0	0	0	0	0	0	0	0	0	0	0	0	0	0	0	0	0	0	0	0	0	0	0	0	0	0	0	0	0	0	0	0	0	0	0	0	0	0	0	0	0	0	0	0	0	0	0	0	0
Anaplasma	0	0	0	0	0	0	0	0	0	0	0	0	0	0	0	0	0	0	0	0	0	0	0	0	0	0	0	0	0	0	0	0	0	0	0	0	0	0	0	0	0	0	0	0	0	0	0	0	0
Gemmatimonas	0	0	0	0	0	0	0	0	0	1.24144	0	0	0	0	0	0	0	0	0	0	0	0	0	0	0	0	0	0	0	0	0	0	0	0	0	0	0	0	0	0	0	0	0	0	0	0	0	0	0
Maribacter	0	0	0	0	0	0	0	0	0	0	0	0	0	0	0	1.01834	0	0	0	0	0	0	0	0	0	0	0	0	0	0	0	0	0	0	0	0	0	0	0	0	0	0	0	0	0	0	0	0	0
Pelobacter	0	0	0	0	0	0	0	0	0	0	0	0	0	0	0	0	1.39498	0	0	0	0	0	0	0	0	0	0	0	0	0	0	0	0	0	0	0	0	1.23555	0	0	0	0	0	0	0	0	0	0	0
Thermus	0	0	0	1.35883	0	0	0	0	0	0	0	0	0	0	0	0	0	0	1.21937	0	0	0	0	0	0	0	0	0	0	0	0	0	0	0	0	0	0	0	0	0	0	0	0	0	0	0	0	0	0
Methylococcus	0	0	0	0	0	0	0	0	0	0	0	0	0	0	0	0	0	0	0	0	0	0	0	0	0	0	0	0	0	0	0	0	0	0	0	0	0	0	0	0	0	0	0	0	0	0	0	0	0.95464
Parascardovia	0	0	0	0	0	0	0	0	0	0	0	0	0	0	0	0	0	0	0	0	0	0	0	0	0	0	0	0	0	0	0	0	0	0	0	0	0	0	0	0	0	0	0	0	0	0	0	0	0
Spirochaeta	0	0	0	0	0	0	0	0	0	0	0	0	0	0	0	0	0	0	0	0	0	0	0	0	0	0	0	0	0	0	0	0	0	0	0	0	0	0	0	2.10261	0	0	0	0	0	0	0	0	0
Wolbachia	0	0	0	0	0	0	0	0	0	0	0	0	0	0	0	0	0	0	0	0	0	0	0	0	0	0	0	0	0	0	0	0	0	0	0	1.12046	0	0	0	0	0	0	0	0	0	0	0	0	0
Xylella	0	0	0	0	0	0	0	0	0	1.24144	0	0	0	0	0	0	0	0	0	0	0	0	0	0	0	0	0.916164	0	0	0.976517	0	0	0	0	0	0	0	0	0	0	0	0	1.06142	0	0	0	0	0	0
Chromohalobacter	0	0	0	0	0	0	0	0	0	0	0	0	0	0	0	0	0	0	0	0	0	0	0	0	0	0	0	0	0	0	0	0	0	0	0	0	0	0	0	0	0	0	0	0	0	0	0	0	0
Azotobacter	0	1.17124	0	0	0	0	0	0	0	0	0	0	0	1.01568	0	0	0	0	0	0	0	0	0	0	0	0	0	0	0	0	0	0	0	0	0	0	0	0	0	0	0	0	0	0	0	0	0	0	0
Buchnera	0	0	0	0	0	0	0	0	0	1.24144	0	0	0	0	0	0	0	0	0	0	0	0	1.09649	0	0	0	0	0	0	0	0	0	0	0	0	0	0	0	0	0	0	0	0	0	0	0	0	0	0
Colwellia	0	0	0	0	0	0	0	0	0	0	0	0	0	0	0	0	0	0	0	0	0	0	0	0	0	0	0	0	0	0	0	0	0	0	0	0	0	0	0	0	0	0	0	0	0	0	0	0	0
Catenulispora	0	0	0	0	0	0	0	0	0	0	0	0.896106	0	0	0	0	0	0	0	0	0	0	0	0	0	0	0	0	0	0	0	0	0	0	0	0	0	0	0	0	0	0	0	0	0	0	0	0	0
Leptospira	0	0	0	0	0	0	0	0	0	0	0	0	0	0	0	0	0	0	0	0	0	0	0	0	0	0	0	0	0	0	0	0	0	0	0	0	0	0	0	0	0	0	0	0	0	0	0	0	0
[truncated: 81 more columns]
