# Supplementary material for: Co-occurrence of anaerobic bacteria in colorectal carcinomas
Source: Microbiome. 2013 May 15;1:16. doi: 10.1186/2049-2618-1-16 (PMC3971631; doi:10.1186/2049-2618-1-16)
Supplement: Additional file 3: Table S3 — Normalized NGS sequence read pairs aligning as best hits to a unique genus. [file 2049-2618-1-16-S3.xls]

## Sheet: species mapped read pairs
Table s3. Normalized NGS sequence read pairs aligning as best hits to a unique species.
Patient ID	13	13	14	14	17	17	19	19	20	20	22	22	27	27	28	28	30	30	31	31	32	32	33	33	34	34	35	35	36	36	37	37	40	40	42	42	43	43	44	44	47	47	49	49	50	50	52	52	53
Sequence Library	RH105	RH068	RH106	RH069	RH107	RH070	RH108	RH071	RH109	RH072	RH111	RH074	RH112	RH075	RH113	RH076	RH114	RH077	RH115	RH078	RH116	RH079	RH117	RH080	RH118	RH081	RH119	RH082	RH120	RH083	RH121	RH084	RH122	RH085	RH123	RH086	RH124	RH087	RH125	RH088	RH126	RH089	RH127	RH090	RH128	RH091	RH129	RH092	RH130
Tissue type	normal	tumor	normal	tumor	normal	tumor	normal	tumor	normal	tumor	normal	tumor	normal	tumor	normal	tumor	normal	tumor	normal	tumor	normal	tumor	normal	tumor	normal	tumor	normal	tumor	normal	tumor	normal	tumor	normal	tumor	normal	tumor	normal	tumor	normal	tumor	normal	tumor	normal	tumor	normal	tumor	normal	tumor	normal
Species
Clostridium nexile	1530.77	122.98	11.033	1.35883	9612.18	4740.27	106.805	602.121	8.34932	23.5873	0	0.896106	9.87904	3.04704	1.71812	5.09168	23.7147	0	12.1937	0	0	6.83427	38.3773	0.988571	2.46245	4.60849	21.0718	1.26647	427.524	79.0979	1.02411	0	147.328	4.35421	2.29628	5.60232	146.182	29.6531	35.1066	14.7182	0	0	42.4569	7.25054	5.24165	2.80322	485.596	128.153	6.68248
Ruminococcus sp.5_1_39B_FAA	275.951	11.7124	211.834	4.0765	2138.61	967.936	19.1701	56.1067	568.946	1008.05	0	0	53.0999	94.4583	0	0	185.532	0	31.7035	0	16.2126	41.0056	9.86844	0.988571	15.5955	16.1297	47.6405	0	182.538	21.4834	17.4099	2.81234	107.407	9.57926	49.3701	32.4934	1324.02	292.824	1778.73	271.236	96.0348	0	422.446	36.2527	3.14499	0	72.7797	34.0548	730.3
Bacteroides thetaiotaomicron	7.5509	0	92.6772	6.79417	333.09	1064.21	0	0	127.625	135.317	0	0	119.783	70.082	0	0	140.893	0.889544	32.9229	1.10832	8.10628	5.1257	0	0	0.820818	0	0	0	541.611	73.2388	1.02411	0	14.2576	1.74168	16.074	308.127	0.931097	0	107.12	16.8208	5.4877	1.86445	2538.92	459.201	10.4833	0	1.19311	0	32.4578
Brachyspira pilosicoli	0	0	0	0	0	0	0	0	0	0	0	0	0	0	0	0	0	0	0	0	0	0	0	0	0	0	0	0	0	0	0	0	0	0	0	0	0	0	0	0	0	0	0	0	0	0	0	0	0
Ruminococcus gnavus	1443.59	96.0415	35.3056	0	28270.7	11997.2	514.855	1672.25	36.9755	43.4504	1.69405	0.896106	281.553	116.803	0	6.11001	167.398	1.77909	43.8972	2.21664	1.62126	25.6285	773.028	49.4285	2.46245	6.91273	19.2394	1.26647	56.4428	14.6478	4.09644	1.40617	4923.61	292.603	5.74071	4.48185	54.9347	13.591	40.5076	23.1287	2.74385	0	10553.7	1051.33	8.38664	5.60644	356.74	32.2624	21.9567
Ruminococcus obeum	839.523	36.3084	172.115	9.51184	2800.38	904.105	39.7096	53.3698	688.222	1267.51	1.69405	0	13.5837	22.345	0	1.01834	133.918	1.77909	47.5553	0	1.62126	5.1257	1.09649	0.988571	2.46245	13.8255	72.3769	1.26647	408.31	56.638	11.2652	5.62469	131.17	13.9335	58.5552	40.3367	215.083	30.8887	987.485	193.44	29.2678	1.86445	1243.99	108.758	9.43497	2.80322	83.5177	14.3388	561.328
Eggerthella lenta	2384.03	196.768	247.139	2.71767	378.311	2928.92	20.5394	13.6846	113.312	69.5206	0	0	92.616	81.2545	0	0	133.918	2.66863	42.6779	0	4.86377	54.6742	356.36	11.8628	0.820818	9.21698	37.5627	7.59883	533.205	35.1546	4.09644	9.84321	109.308	54.863	9.18513	30.2525	395.716	174.212	18.0034	2.10261	0	1.86445	193.179	36.2527	29.3533	28.0322	3.57933	0	19.0928
Alistipes shahii	287.621	18.7398	0	0	608.826	664.475	0	0	134.782	249.529	0	0	59.2743	62.9722	1.71812	0	121.363	0	28.0454	1.10832	0	0	346.492	21.7486	0.820818	1.15212	31.1496	3.79941	190.945	10.7417	5.12055	1.40617	12.3566	4.35421	105.629	76.1915	218.808	40.773	447.384	42.0521	11.89	1.86445	141.169	26.5853	11.5316	5.60644	1.19311	5.37707	51.5506
Ralstonia sp.5_7_47FAA	5788.79	6180.62	4896.44	5492.41	2660.31	5299.06	1749.96	3189.87	2986.67	3354.37	2859.55	3589.8	4376.42	2038.47	5501.43	6074.37	4522.53	8315.46	7067.45	3995.5	3612.16	2798.63	5734.66	4171.77	9636.41	1594.54	4677.02	6185.44	9340.69	4521.27	3301.73	3841.66	5444.49	3615.73	7287.26	4042.63	4121.03	4966.9	7796.36	2512.61	6562.38	8899	5900.44	9229.94	10890.1	8860.99	5741.25	6646.95	6143.11
Bacteroides sp.1_1_6	8.92379	3.51371	75.0244	1.35883	159.927	454.145	0	0	25.048	36.0017	0	0	88.9114	59.9252	0	0	62.7742	0	28.0454	0	1.62126	6.83427	9.86844	0	0	0	0	0	108.082	21.4834	0	0	5.70302	0	6.88885	146.781	0	0	43.2081	12.6156	11.89	0	1056.11	166.762	1.04833	0	1.19311	0	5.72784
Ruminococcus torques	1307.68	66.7605	1476.22	14.9472	1702.95	1188.73	31.4938	27.3691	528.393	938.528	0	0	69.1533	445.884	0	0	551.018	0.889544	182.905	0	1.62126	11.96	562.501	47.4514	7.38736	33.4115	928.074	149.444	238.981	48.8258	28.6751	23.9049	488.559	52.2505	25.2591	63.8664	648.043	129.732	415.878	113.541	25.6093	1.86445	1601.69	164.346	55.5615	33.6387	57.2693	8.96178	389.493
Akkermansia muciniphila	10796.4	1063.48	156.669	2.71767	15.4412	79.5277	0	0	14.3131	17.3802	0	0	1.23488	0	1.71812	1.01834	11.1598	24.9072	1.21937	4.43329	0	1.70857	0	0.988571	16.4164	51.8455	320.657	30.3953	0	0	36.8679	56.2469	0	0	70.0367	34.7344	3081.93	1328.21	70.2132	21.0261	23.7801	0	1.06142	2.41685	164.588	72.8838	5.96555	1.79236	0
Bacteroides caccae	11877.6	1370.35	1.1033	0	6.61768	4.18567	0	0	1.19276	0	0	0	2.46976	0	0	0	1.39498	0.889544	0	1.10832	0	0	1.09649	0.988571	7.38736	52.9976	0	0	0	0	17.4099	4.21852	1.90101	0	30.9998	156.865	1.86219	0	1910.16	574.011	1.82923	0	7.42995	2.41685	49.2715	36.4419	26.2484	16.1312	18.1382
Faecalibacterium prausnitzii	6575.46	275.241	1.1033	4.0765	38.6031	27.2069	105.436	240.848	813.462	984.461	0	0.896106	55.5696	253.92	0	0	697.491	0.889544	164.615	1.10832	1.62126	0	141.448	5.93142	3.28327	33.4115	767.745	72.1888	563.227	88.863	11.2652	8.43703	399.212	43.5421	73.4811	41.4571	33.5195	8.64882	2574.48	454.163	78.6571	1.86445	1843.69	239.268	2.09666	14.0161	4.77244	11.6503	457.273
Clostridium symbiosum	1865.07	148.747	60.6815	0	710.297	542.044	28.7552	52.0013	116.89	166.353	0	1.79221	79.0324	48.7527	0	0	585.892	0	34.1423	0	1.62126	11.96	862.94	40.5314	2.46245	9.21698	30.2334	2.53294	88.8674	23.4364	5.12055	5.62469	248.082	16.546	8.03699	347.344	598.695	82.7816	128.724	18.9234	1.82923	0	759.978	99.0907	61.8515	19.6226	555.989	58.2516	39.1403
Blautia hansenii	1401.72	67.9318	7.7231	1.35883	2531.26	859.109	9.58507	21.8953	67.9873	147.731	0	0	7.40928	12.1882	0	2.03667	122.758	0.889544	80.4782	0	0	1.70857	30.7018	0	0.820818	1.15212	23.8203	3.79941	26.42	3.90607	6.14466	1.40617	36.1192	4.35421	18.3703	13.4456	229.981	85.2527	124.223	35.7443	0.914617	0	313.119	9.66739	2.09666	0	82.3246	5.37707	82.0991
Clostridium sp.HGF2	236.137	17.5686	11.033	0	2455.16	1630.32	28.7552	9.5792	13.1204	19.863	0	0	4.93952	5.0784	0	0	202.272	0	107.304	0	0	10.2514	37.2808	0	0.820818	0	18.3233	0	3.60273	0	3.07233	0	63.6838	4.35421	43.6294	5.60232	81.0054	16.0621	1.80034	4.20521	0	0	210.162	31.419	5.24165	0	144.366	13.4427	0
Clostridiales bacterium	971.32	71.4455	39.7188	1.35883	559.194	1341.51	13.693	19.1584	50.0959	90.6251	0	0	137.072	51.7997	0	0	949.982	0.889544	28.0454	0	3.24251	66.6341	289.474	18.7828	0	11.5212	25.6526	1.26647	38.4292	12.6947	0	0	68.4363	11.3209	22.9628	2915.45	217.877	40.773	47.709	12.6156	1.82923	0	578.475	33.8359	6.28998	5.60644	26.2484	5.37707	27.6846
Odoribacter splanchnicus	0	1.17124	0	1.35883	659.562	595.412	0	1.36846	384.069	381.122	0	8.96106	112.374	153.368	0	1.01834	407.335	1.77909	91.4525	0	0	6.83427	336.623	26.6914	8.20818	4.60849	97.1134	7.59883	261.799	27.3425	1.02411	2.81234	131.17	25.2544	48.222	90.7575	4.65548	3.70664	2095.59	464.676	0.914617	0	480.824	55.5875	19.9183	2.80322	0	7.16942	39.1403
Dorea formicigenerans	839.523	40.9933	23.1693	0	1881.63	885.269	30.1245	34.2114	203.962	324.016	0	0.896106	211.165	160.478	0	0	26.5046	0	8.53557	0	0	20.5028	13.1579	0	0	4.60849	55.886	6.33235	136.904	17.5773	2.04822	0	85.5454	2.61253	90.7032	89.6371	124.767	28.4176	223.242	29.4365	6.40232	0	386.358	26.5853	9.43497	8.40967	108.573	2.68853	140.332
Pseudoflavonifractor capillosus	1803.29	94.8702	48.5452	2.71767	2788.25	1286.05	2.73859	0	135.975	126.627	0	0	207.46	115.788	0	1.01834	386.41	0	39.0198	2.21664	0	8.54284	188.597	14.8286	1.64164	4.60849	139.257	12.6647	253.392	68.3562	16.3858	4.21852	242.379	20.9002	368.554	289.08	320.297	54.364	781.347	199.748	20.1216	1.86445	251.557	21.7516	10.4833	5.60644	25.0553	3.58471	111.693
Coprococcus catus	286.248	3.51371	6.6198	1.35883	194.119	205.098	1.3693	0	59.638	124.144	0	0	9.87904	20.3136	0	0	71.144	0	4.87747	0	1.62126	66.6341	2.19299	0	0	3.45637	35.7304	2.53294	242.584	20.5069	3.07233	2.81234	1.90101	0	20.6666	14.566	36.3128	8.64882	138.626	25.2313	23.7801	0	426.692	55.5875	8.38664	0	0	0	107.874
Clostridium asparagiforme	1429.87	113.61	18.7561	1.35883	748.9	625.758	13.693	19.1584	91.8425	136.558	0	0	1447.28	521.044	0	0	345.955	8.89544	80.4782	1.10832	3.24251	401.513	98.6844	9.88571	0.820818	5.76061	51.3052	8.8653	52.8401	7.81213	1.02411	8.43703	57.9807	9.57926	32.148	1419.63	312.849	67.955	72.9137	23.1287	7.31694	0	736.627	48.3369	58.7065	33.6387	46.5313	5.37707	38.1856
Clostridium bolteae	1558.23	113.61	82.7475	5.43534	634.194	1174.08	19.1701	24.6322	54.8669	90.6251	0	0	193.876	92.427	0	0	567.757	1.77909	28.0454	0	11.3488	305.834	1125	64.2571	7.38736	3.45637	51.3052	11.3982	50.4383	4.88258	3.07233	1.40617	156.833	26.9961	149.258	1370.33	940.408	176.683	64.8122	12.6156	0.914617	0	472.333	50.7538	18.8699	8.40967	205.215	27.7815	28.6392
Bacteroides sp.20_3	3996.49	342.001	4.4132	0	9043.06	9069.3	0	0	28.6262	101.798	0	0.896106	1.23488	1.01568	0	4.07334	33.4795	0	8.53557	0	1.62126	0	1.09649	0.988571	0	17.2818	924.409	30.3953	37.2282	6.83562	0	4.21852	46.5747	9.57926	87.2588	16.807	0	0	101.719	25.2313	0	0	1213.21	198.181	28.3049	14.0161	2.38622	0	35.3217
Bacteroides vulgatus	2.05934	0	130.189	1.35883	1394.12	826.67	0	0	119.276	207.32	1.69405	0	66.6836	58.9095	1.71812	0	537.068	2.66863	180.466	0	0	0	2.19299	0	0	2.30424	1.83233	0	2.40182	1.95303	2.04822	0	507.569	84.4717	42.4812	15.6865	0	0	1145.92	283.852	169.204	5.59334	1884.02	432.616	41.9332	14.0161	1.19311	5.37707	329.351
Fusobacterium sp.3_1_33	37.0681	1.17124	2.2066	1.35883	0	0	0	0	0	0	0	0	0	0	0	1.01834	319.451	0	0	0	1.62126	93.9712	2.19299	57.3371	0	1.15212	0.916164	0	0	0	0	0	3.80202	3.48337	0	5.60232	22.3463	4.94218	1.80034	4.20521	0	0	0	0	1.04833	0	1.19311	1.79236	0.95464
Brachyspira hyodysenteriae	0	0	0	0	0	0	0	0	0	0	0	0	0	0	0	0	0	0	0	0	0	0	0	0	0	0	0	0	0	0	0	0	0	0	0	0	0	0	0	0	0	0	0	0	0	0	0	0	0
Parabacteroides johnsonii	0.686445	0	2.2066	0	80.5151	104.642	0	0	0	1.24144	0	0	40.7511	35.5488	0	0	13.9498	0	2.43873	0	0	0	1.09649	0	0	0	0.916164	0	39.6301	2.92955	0	0	0	0	270.961	69.4687	0	0	3.60068	0	2.74385	0	0	0	3.14499	0	0	0.896178	27.6846
Bacteroides cellulosilyticus	5261.6	256.501	20.9627	0	102.574	161.148	0	0	14.3131	37.2432	1.69405	1.79221	54.3347	17.2666	0	0	20.9247	0	4.87747	0	1.62126	0	0	0	2.46245	20.7382	0	0	157.319	14.6478	7.16877	0	0	0	74.6292	56.0232	0	0	9.90186	4.20521	0	0	1.06142	0	5.24165	8.40967	4.77244	0	2.86392
Sphingomonas wittichii	67.2717	107.754	137.912	76.0947	70.5886	62.7851	13.693	54.7383	29.819	65.7963	23.7166	214.169	25.9325	54.8468	48.1074	243.382	73.934	183.246	26.8261	55.4161	24.3188	56.3827	48.2457	115.663	68.1279	27.6509	63.2153	214.034	51.6392	93.7456	34.8197	113.9	38.9707	106.243	60.8515	80.6734	51.2103	106.257	67.5127	69.386	53.9624	354.245	81.7295	372.195	87.0114	529.809	101.414	158.623	189.973
Alistipes sp.HGB5	660.361	52.7057	0	1.35883	1097.43	2021.68	0	0	141.938	363.742	0	0	86.4416	75.1604	0	0	36.2695	1.77909	1.21937	1.10832	0	23.9199	1207.24	59.3142	27.9078	3.45637	54.0537	11.3982	511.588	39.0607	1.02411	0	18.0596	3.48337	148.11	211.768	5598.68	1244.19	124.223	14.7182	10.9754	0	156.029	24.1685	12.58	8.40967	0	0	20.0474
Parabacteroides distasonis	932.879	105.411	66.198	0	7502.24	6076.55	0	0	13.1204	26.0702	0	0	0	0	0	2.03667	278.996	0	69.5039	0	0	17.0857	0	0	0	8.06485	254.694	7.59883	32.4246	1.95303	9.21698	7.03086	160.635	25.2544	16.074	12.3251	0.931097	1.23555	123.323	21.0261	0.914617	0	461.719	84.5897	8.38664	2.80322	1.19311	0	21.9567
Eubacterium hallii	4564.86	92.5277	22.066	2.71767	26.4707	6.27851	6.84648	28.7376	81.1077	104.281	0	0	9.87904	32.5018	1.71812	1.01834	6.97491	0	3.6581	0	0	0	0	0	1.64164	8.06485	13.7425	2.53294	76.8583	7.81213	2.04822	4.21852	235.725	25.2544	2.29628	8.96371	329.608	79.075	147.628	73.5912	4.57309	0	133.739	7.25054	3.14499	2.80322	3.57933	0.896178	187.109
Selenomonas sputigena	2.74578	0	0	0	0	1.04642	0	19.1584	0	0	3.38809	0	0	0	0	0	869.073	0.889544	0	0	0	0	0	0	2.46245	5.76061	9.16164	6.33235	0	0	0	0	0	0.870842	0	759.674	0	1.23555	33.3063	23.1287	0	0	0	0	6.28998	0	0	0	6.68248
Clostridium hathewayi	192.205	22.2535	8.8264	4.0765	166.545	745.049	0	10.9477	7.15656	11.173	0	0	2.46976	3.04704	0	0	216.222	0	6.09684	0	0	25.6285	18.6404	0	0	2.30424	6.41315	2.53294	10.8082	11.7182	0	0	18.0596	2.61253	11.4814	1067.8	24.2085	6.17773	14.4027	0	0.914617	0	38.2112	9.66739	26.2083	0	22.6691	3.58471	0.95464
Desulfovibrio sp.3_1_syn3	137.289	5.85619	0	0	36.3972	83.7134	0	0	4.77104	1.24144	0	0	16.0534	2.03136	0	0	372.46	0	0	0	6.48502	213.571	1.09649	0	0	0	1.83233	0	2.40182	0	0	0	1.90101	0	41.3331	370.873	13.0354	3.70664	8.10152	14.7182	0	0	4.24569	4.83369	0	0	0	0	6.68248
Alistipes putredinis	4032.18	291.638	65.0947	2.71767	105.883	145.452	0	2.73691	567.754	941.011	0	1.79221	123.488	97.5054	0	0	504.983	3.55818	185.344	1.10832	0	0	246.711	20.76	0	13.8255	582.68	17.7306	785.396	64.4501	2.04822	0	262.339	29.6086	246.85	53.7822	0.931097	0	2738.31	283.852	0	0	975.447	176.43	69.1898	14.0161	4.77244	7.16942	86.8723
Prevotella tannerae	0	0	5.5165	0	18.7501	51.2745	0	0	0	0	0	0	2.46976	0	0	0	5.57992	0	1.21937	0	0	0	1.09649	0.988571	0	0	0	0	0	0	1.02411	0	2.85151	0	0	1.12046	0	0	8.10152	0	0	0	1.06142	0	1.04833	2.80322	0	0	65.8702
Parabacteroides merdae	0	0	80.5409	1.35883	371.693	504.373	0	0	257.636	278.082	0	0	161.769	93.4426	0	0	436.629	0	168.273	0	0	0	19.7369	2.96571	0.820818	1.15212	696.284	35.4612	22.8173	4.88258	2.04822	0	57.0302	12.1918	119.407	60.505	0	0	49.5093	18.9234	95.1202	1.86445	0	0	145.718	25.229	0	0	115.511
Clostridium saccharolyticum	648.691	52.7057	12.1363	1.35883	411.399	553.555	13.693	23.2638	44.1321	75.7278	0	0	23.4627	30.4704	0	0	232.962	1.77909	31.7035	0	0	5.1257	29.6053	1.97714	0	2.30424	34.8142	0	32.4246	11.7182	0	0	18.0596	3.48337	22.9628	506.449	97.7652	21.0043	85.5161	29.4365	0.914617	0	185.749	19.3348	23.0633	16.8193	21.476	0.896178	29.5938
Bacteroides fragilis	2733.43	261.186	253.759	16.306	686.033	4516.34	0	0	0	0	0	0.896106	7.40928	6.09409	0	0	61.3792	0.889544	17.0711	0	11.3488	187.942	2945.18	164.103	0.820818	18.434	0.916164	0	163.324	35.1546	4.09644	2.81234	518.025	106.243	2.29628	30.2525	4.65548	4.94218	59.4112	12.6156	24.6947	5.59334	193.179	19.3348	0	2.80322	6014.47	1078.1	22.9114
Clostridium bartlettii	45.3054	1.17124	24.2726	1.35883	63.9709	88.9455	151.992	962.025	11.9276	26.0702	0	0	0	1.01568	0	0	48.8243	0	58.5296	0	0	1.70857	1.09649	0	4.10409	0	474.573	75.9883	96.0729	76.1683	0	0	647.293	102.759	5.74071	5.60232	531.656	242.167	64.8122	31.5391	0	0	6.36853	0	0	0	139.594	43.9127	0.95464
Eubacterium saburreum	7.5509	1.17124	0	0	1.10295	0	8.21578	71.1597	3.57828	0	0	1.79221	4.93952	2.03136	0	0	4.18494	0	1.21937	1.10832	9.72753	6.83427	1.09649	0	3.28327	0	0	0	1.20091	0	2.04822	0	0.950504	0	0	0	0.931097	0	3.60068	0	0	1.86445	1.06142	0	10.4833	0	0	0.896178	0
Bacteroides sp.2_1_7	71.3903	2.34247	2.2066	1.35883	5130.91	3882.21	0	0	2.38552	1.24144	0	0	0	1.01568	0	0	89.2788	0	31.7035	0	1.62126	10.2514	1.09649	0	0	3.45637	3.66466	1.26647	3.60273	1.95303	3.07233	1.40617	56.0797	21.771	0	0	0	0	64.8122	12.6156	0	0	11.6756	2.41685	0	0	1.19311	0	1.90928
Ruminococcaceae bacterium	1368.09	107.754	52.9584	4.0765	4597.08	2428.74	13.693	4.10537	155.059	124.144	0	0	442.087	295.563	0	2.03667	373.855	0.889544	65.8458	0	0	6.83427	143.641	5.93142	3.28327	6.91273	120.017	11.3982	168.128	41.0137	5.12055	4.21852	230.022	27.8669	402.998	221.852	126.629	18.5332	408.677	46.2573	14.6339	0	480.824	70.0886	11.5316	5.60644	47.7244	9.85796	81.1444
Subdoligranulum variabile	874.532	26.9385	3.3099	2.71767	277.942	214.516	20.5394	21.8953	245.708	304.153	0	2.68832	43.2208	45.7056	0	0	62.7742	0	17.0711	0	3.24251	23.9199	73.465	6.91999	0.820818	2.30424	44.892	0	383.091	47.8493	8.19288	11.2494	30.4161	2.61253	134.333	13.4456	81.9365	18.5332	1020.79	107.233	32.0116	0	496.745	53.1706	2.09666	0	2.38622	6.27324	151.788
Coprococcus comes	396.079	18.7398	33.099	1.35883	583.459	222.887	19.1701	17.7899	107.348	270.634	0	0	6.1744	8.12545	0	0	278.996	0	110.962	0	1.62126	1.70857	5.48247	1.97714	0.820818	3.45637	6.41315	0	546.415	69.3327	13.3134	25.3111	150.18	6.96673	13.7777	40.3367	16.7597	4.94218	405.976	100.925	19.207	0	965.894	38.6696	83.8664	78.4902	31.0209	9.85796	118.375
Bifidobacterium pseudocatenulatum	0	0	0	0	0	2.09284	0	0	0	0	0	0	1.23488	7.10977	4334.82	3770.9	1.39498	0	0	0	0	0	0	0	0	0	0	0	0	0	7.16877	7.03086	0	0	1.14814	0	0	0	0	0	0	0	0	0	0	0	0	0	0
Eubacterium biforme	7.5509	1.17124	0	0	1.10295	1.04642	1.3693	2.73691	0	1.24144	0	0	0	0	0	0	0	0	0	0	0	0	0	0	0	0	0	0	1.20091	0	9.21698	2.81234	0	0	1.14814	2.24093	0	0	581.509	92.5146	27.4385	0	0	0	0	0	0	1.79236	64.9155
Burkholderiales bacterium	0	0	0	0	3207.37	2746.85	0	1.36846	333.973	727.484	0	0	28.4023	241.732	0	2.03667	160.423	0.889544	35.3617	0	0	0	76.7545	3.95428	4.92491	5.76061	214.382	7.59883	6.00456	0	11.2652	2.81234	93.1494	12.1918	21.8147	59.3846	590.315	570.822	243.046	46.2573	13.7193	1.86445	548.755	58.0043	40.8849	19.6226	0	0	63.9609
Bacteroides sp.2_1_16	1511.55	213.165	36.4089	4.0765	316.546	3315.05	0	0	3.57828	1.24144	0	0	3.70464	0	0	0	4.18494	0	0	0	6.48502	95.6798	169.956	12.8514	1.64164	10.3691	0	0	62.4474	6.83562	1.02411	0	355.488	48.7671	0	0	0	0	0	0	8.23156	0	35.0269	4.83369	1.04833	0	96.642	17.9236	3.81856
Bacteroides sp.2_1_33B	2121.12	207.309	2.2066	0	3458.84	3059.73	0	0	9.54208	29.7945	0	0	0	2.03136	0	0	154.843	0	45.1166	0	1.62126	1.70857	1.09649	0	0.820818	6.91273	366.466	13.9312	33.6255	4.88258	2.04822	0	10.4555	0.870842	35.5924	19.0479	0	1.23555	59.4112	18.9234	0	0	952.095	193.348	14.6766	2.80322	1.19311	0	17.1835
Roseburia intestinalis	32.9494	0	5.5165	0	28.6766	9.41776	1.3693	2.73691	62.0235	136.558	0	0	6.1744	2.03136	0	0	1.39498	0.889544	3.6581	0	0	0	31.7983	3.95428	0	1.15212	20.1556	1.26647	10.8082	1.95303	2.04822	0	2.85151	0	1.14814	2.24093	86.592	35.8308	48.6091	25.2313	6.40232	0	24.4127	2.41685	0	0	4.77244	4.48089	22.9114
Campylobacter rectus	0	0	0	0	0	0	0	12.3161	0	0	1.69405	0	0	0	0	0	0	0	0	0	1.62126	13.6685	0	0.988571	0.820818	1.15212	0	0	0	0	0	0	0	0	0	0	0	0	0	0	0	0	0	0	0	0	0	0	0
Clostridium sp.M62/1	20.5934	0	2.2066	0	643.018	325.436	0	0	29.819	45.9333	0	0	3.70464	4.06272	0	0	19.5297	0	7.3162	0	0	0	3.28948	0	0	0	5.49698	0	4.80364	0.976517	0	0	1.90101	0	1.14814	7.84324	2.79329	1.23555	11.7022	0	0	0	8.49137	0	1.04833	5.60644	2.38622	0	0.95464
Desulfovibrio piger	1882.23	160.459	1.1033	2.71767	78.3092	646.686	0	0	13.1204	13.6558	0	0	27.1674	25.392	0	0	263.651	0	3.6581	0	1.62126	97.3883	52.6317	0	0	5.76061	9.16164	0	25.2191	1.95303	0	0	13.3071	0	3.44443	7.84324	3.72439	3.70664	910.071	178.721	0.914617	0	38.2112	7.25054	1.04833	2.80322	1.19311	4.48089	64.9155
Clostridiales sp.SM4/1	14.4154	0	0	0	392.649	182.077	0	0	4.77104	8.69008	0	0	8.64416	3.04704	0	0	9.76487	0	1.21937	0	0	0	2.19299	0	0	0	0	0	1.20091	0.976517	0	0	0	0	0	1.12046	18.6219	0	4.50084	2.10261	0	0	19.1056	4.83369	0	0	0	0	2.86392
Bacteroides sp.3_1_33FAA	0.686445	0	0	2.71767	0	1.04642	0	0	5.9638	4.96576	0	0	2.46976	1.01568	0	0	0	0	0	0	0	0	0	0	2.46245	2.30424	142.005	8.8653	3.60273	0	2.04822	0	1.90101	0.870842	5.74071	8.96371	0	0	1.80034	0	0	0	2691.77	171.596	0	0	0	0	0
Leptotrichia hofstadii	0	0	2.2066	0	0	0	2.73859	31.4745	0	0	3.38809	0	0	0	0	0	0	0	0	0	0	0	1.09649	0	1.64164	1.15212	0	0	0	0	0	0	0	0	0	145.66	1.86219	0	0	0	0	0	0	2.41685	2.09666	0	0	2.68853	0.95464
Porphyromonas asaccharolytica	0	0	0	0	0	0	0	0	0	0	0	0	0	0	1.71812	0	1360.11	0	12.1937	1.10832	0	0	0	0	0	0	0.916164	0	0	0	0	0	0	0	11.4814	264.429	0	0	108.02	21.0261	0	0	0	0	0	0	0	0.896178	0
Phascolarctobacterium sp.YIT	19.2205	0	0	0	2707.73	2044.7	0	0	0	1.24144	0	0	50.6301	12.1882	0	1.01834	4.18494	0	0	0	0	0	0	0.988571	0	0	25.6526	1.26647	31.2237	0.976517	3.07233	1.40617	468.598	89.6967	71.1848	23.5297	0	0	84.6159	4.20521	30.1824	0	13.7985	0	14.6766	2.80322	0	0.896178	211.93
Clostridium sp.7_2_43FAA	757.149	16.3973	30.8924	0	591.179	546.23	143.776	803.284	0	0	0	1.79221	0	0	0	0	29.2946	0.889544	28.0454	0	0	0	53.7282	5.93142	0	0	113.604	13.9312	48.0364	59.5675	0	0	113.11	17.4168	0	0	1.86219	0	1.80034	0	0.914617	0	0	0	0	2.80322	22.6691	3.58471	1.90928
Leptotrichia buccalis	0	0	0	1.35883	0	0	1.3693	34.2114	0	0	1.69405	0	1.23488	0	0	0	0	0.889544	0	0	1.62126	0	1.09649	0.988571	6.56655	3.45637	0	1.26647	0	0	0	0	0	0	0	193.84	0.931097	0	0	0	0.914617	0	0	0	6.28998	0	0	1.79236	0
Campylobacter gracilis	0	0	27.5825	38.0474	0	1.04642	2.73859	62.949	0	2.48288	0	0	0	0	0	0	0	0	0	0	0	0	3.28948	123.571	0	0	0	0	0	0	0	0	0	0	0	0	0	0	0	0	0	0	0	0	1.04833	0	0	0	0
Bacteroides uniformis	1534.21	64.418	5.5165	0	115.809	68.0171	0	0	76.3366	53.3819	0	0	61.744	28.4391	0	0	62.7742	0	29.2648	0	0	0	1.09649	0	0.820818	3.45637	13.7425	0	0	0	7.16877	7.03086	58.9312	7.83758	10.3333	19.0479	0	0	39.6074	12.6156	1.82923	0	550.878	58.0043	10.4833	5.60644	2.38622	0	20.0474
Erysipelotrichaceae bacterium	1500.57	67.9318	0	0	2202.58	1318.49	0	1.36846	2.38552	2.48288	1.69405	0	3.70464	0	0	1.01834	25.1097	0	9.75494	0	1.62126	5.1257	4.38597	0	0	5.76061	3.66466	1.26647	62.4474	8.78865	0	0	5.70302	0	17.2221	1.12046	44.6926	9.88437	31.5059	6.30782	0	0	64.7467	7.25054	1.04833	2.80322	149.139	27.7815	0
Haemophilus parainfluenzae	2.05934	2.34247	0	0	8.82357	34.5318	8.21578	15.053	1.19276	9.93152	59.2916	0	0	7.10977	3.43625	6.11001	1.39498	1.77909	1.21937	0	3.24251	1.70857	3.28948	1.97714	12.3123	0	10.0778	3.79941	61.2465	13.6712	0	1.40617	3.80202	2.61253	2.29628	1.12046	0	2.47109	10.802	6.30782	1.82923	3.72889	0	2.41685	60.8032	2.80322	0	3.58471	7.63712
Collinsella aerofaciens	0.686445	0	61.7848	0	805.151	710.518	0	0	162.215	347.603	0	1.79221	1.23488	60.9409	0	2.03667	0	0	0	0	0	0	0	0	0.820818	4.60849	29.3172	6.33235	0	0	12.2893	5.62469	616.877	151.526	25.2591	47.0595	0	0	626.518	328.006	11.89	0	2301.16	432.616	2.09666	2.80322	0	0.896178	54.4145
Bacteroides ovatus	6.17801	2.34247	28.6858	0	3.30884	10.4642	0	0	19.0842	47.1747	0	0	60.5091	109.694	0	0	350.14	0	15.8518	0	1.62126	0	343.202	20.76	1.64164	1.15212	0.916164	1.26647	0	0.976517	1.02411	0	277.547	35.7045	2.29628	10.0842	0	0	39.6074	16.8208	12.8046	0	146.476	26.5853	3.14499	0	40.5658	0.896178	0.95464
Faecalibacterium cf.	304.095	10.5411	0	0	2.20589	0	2.73859	15.053	39.3611	26.0702	0	0	2.46976	8.12545	0	0	37.6645	0	9.75494	0	0	0	2.19299	0	0	3.45637	49.4728	6.33235	54.041	6.83562	1.02411	0	17.1091	2.61253	12.6296	5.60232	59.5902	14.8266	350.166	58.873	0.914617	0	64.7467	14.5011	0	5.60644	1.19311	0.896178	31.5031
Clostridium saccharolyticum-like	17.8476	1.17124	1.1033	0	361.766	203.005	2.73859	1.36846	8.34932	16.1387	0	0	3.70464	0	0	1.01834	2.78996	0	3.6581	0	0	0	2.19299	0	0	1.15212	1.83233	0	1.20091	0.976517	0	0	3.80202	0	0	4.48185	2.79329	1.23555	4.50084	4.20521	0.914617	0	6.36853	0	1.04833	0	1.19311	0	0.95464
Brachyspira murdochii	0	0	0	0	0	0	0	0	0	0	0	0	0	0	0	0	0	0	0	0	0	0	0	0	0	0	0	0	0	0	0	0	0	0	0	0	0	0	0	0	0	0	0	0	0	0	0	0	0
Haemophilus influenzae	0	0	0	0	65.0738	1912.85	0	0	0	0	1.69405	0	0	0	0	0	0	0	0	0	0	0	0	0	0	0	0	1.26647	1.20091	0.976517	0	0	0.950504	0	0	0	0	0	0.900169	0	0	0	0	0	2.09666	0	0	0	0
Blautia hydrogenotrophica	385.782	14.0548	14.3429	0	586.767	277.301	6.84648	17.7899	46.5176	79.4521	0	0	4.93952	20.3136	0	0	39.0595	0.889544	8.53557	0	0	11.96	33.9913	0.988571	0	2.30424	15.5748	1.26647	58.8446	15.6243	0	4.21852	27.5646	2.61253	16.074	16.807	76.3499	28.4176	176.433	31.5391	1.82923	0	62.6239	7.25054	1.04833	0	15.5104	0.896178	33.4124
Dorea longicatena	158.569	5.85619	20.9627	0	34.1913	60.6922	104.067	147.793	496.188	799.487	1.69405	0	9.87904	20.3136	0	0	44.6394	0	15.8518	0	0	1.70857	16.4474	1.97714	2.46245	14.9776	70.5446	11.3982	16.8128	5.8591	4.09644	2.81234	712.878	75.7632	14.9258	31.373	124.767	37.0664	1323.25	254.415	11.89	0	40.334	4.83369	6.28998	8.40967	46.5313	12.5465	180.427
Eubacterium eligens	414.613	18.7398	3.3099	0	228.31	30.3461	35.6017	34.2114	48.9031	53.3819	0	0	24.6976	14.2195	0	0	9.76487	0	7.3162	0	0	27.3371	3.28948	0	0	1.15212	4.58082	1.26647	36.0273	10.7417	5.12055	23.9049	25.6636	1.74168	22.9628	2.24093	22.3463	14.8266	117.022	21.0261	1.82923	0	264.294	14.5011	1.04833	5.60644	1.19311	0.896178	10.501
Ruminococcus bromii	390.587	11.7124	1.1033	1.35883	43.0149	44.996	0	0	2.38552	4.96576	0	0	4.93952	11.1725	0	0	5.57992	0	0	0	0	0	4.38597	0	0.820818	3.45637	12.8263	0	128.497	19.5303	0	1.40617	0	0	60.8515	10.0842	16.7597	2.47109	193.536	37.8469	11.89	0	9.5528	0	0	0	0	0.896178	44.8681
Sphingopyxis alaskensis	35.6952	25.7672	80.5409	43.4827	40.809	34.5318	9.58507	20.5268	11.9276	14.8973	6.77618	89.6106	14.8186	22.345	20.6175	89.6135	43.2444	90.7335	24.3873	13.2999	12.97	29.0456	14.2544	63.2685	26.2662	9.21698	25.6526	83.5871	30.0228	38.0842	11.2652	40.779	17.1091	37.4462	26.4073	22.4093	24.2085	38.3019	20.7039	25.2313	29.2678	113.731	30.7812	193.348	28.3049	229.864	28.6347	54.6668	92.6001
Clostridium beijerinckii	534.741	5.85619	6.6198	1.35883	46.3237	23.0212	12.3237	42.4222	0	0	0	0	0	0	0	0	1.39498	0	1.21937	0	0	0	40.5702	0	0	4.60849	2.74849	0	3.60273	2.92955	1.02411	0	10.4555	0.870842	0	0	0.931097	1.23555	1.80034	0	0	0	0	0	0	0	10.738	0.896178	0
Leptotrichia goodfellowii	0	0	0	0	0	0	0	6.84228	0	0	0	0	0	0	0	0	0	0	0	0	0	0	0	0	0	0	0	0	0	0	0	0	0	0	0	812.336	0	0	0	0	0	0	0	0	0	0	0	0	0
Fusobacterium sp.D12	0	0	586.955	80.1712	0	0	0	0	0	0	0	0	0	0	0	0	1.39498	0	0	0	0	0	0	0	0	0	0	0	0	0	0	0	0	0	0	1.12046	0	0	0	0	3.65847	0	0	0	0	0	0	0	0
Clostridiales sp.SS3/4	4.11867	2.34247	0	0	4.41178	4.18567	1.3693	1.36846	5.9638	1.24144	0	0	8.64416	6.09409	0	0	5.57992	0	2.43873	0	0	0	0	0	1.64164	0	0	0	10.8082	3.90607	0	0	66.5353	20.9002	0	0	61.4524	22.2398	12.6024	4.20521	0	0	7.42995	7.25054	0	0	0	0	2.86392
Campylobacter showae	0	0	0	0	0	1.04642	1.3693	6.84228	0	0	3.38809	0	0	0	0	0	0	0	0	0	0	3.41714	0	0	1.64164	3.45637	0	0	0	0	0	0	0	0	0	0	0	0	0.900169	10.513	0	0	0	0	1.04833	0	0	0	0
Ruminococcus lactaris	207.993	7.02742	52.9584	1.35883	556.988	147.545	9.58507	0	679.873	1586.56	0	0	2.46976	10.1568	0	0	64.1691	0.889544	28.0454	0	0	10.2514	37.2808	2.96571	0.820818	1.15212	22.9041	2.53294	51.6392	22.4599	4.09644	2.81234	73.1888	10.4501	4.59257	10.0842	19.553	1.23555	95.4179	31.5391	2.74385	0	42.4569	0	1.04833	0	29.8278	4.48089	253.934
Bacteroides dorei	2.05934	0	1.1033	0	0	11.5106	0	0	40.5538	69.5206	0	0	2.46976	5.0784	0	0	8.36989	0	8.53557	0	1.62126	0	0	0	0	0	13.7425	2.53294	39.6301	1.95303	0	0	6.65353	2.61253	1.14814	2.24093	0	0	18.0034	6.30782	1.82923	0	48.8254	16.9179	3.14499	0	0	0	0
Bifidobacterium catenulatum	0	0	0	0	0	2.09284	0	0	0	0	0	0	1.23488	0	1250.79	1283.1	0	0	0	0	0	0	0	0	0	0	0	0	0	0	0	0	0	0.870842	0	0	0	0	0.900169	0	0	0	0	0	0	0	0	0	0
Sphingobium japonicum	31.5765	36.3084	51.8551	33.9709	24.2648	19.8819	12.3237	16.4215	11.9276	22.3459	13.5524	80.6495	13.5837	20.3136	12.0269	70.2652	29.2946	64.0472	15.8518	12.1915	9.72753	30.7542	19.7369	27.68	25.4454	17.2818	32.9819	65.8565	25.2191	40.0372	4.09644	46.4037	11.406	33.9628	14.9258	36.9753	19.553	34.5953	16.203	18.9234	21.0362	91.3579	28.6584	106.341	20.9666	148.571	34.6002	47.4974	62.0516
Clostridium sp.SS2/1	118.069	1.17124	1.1033	0	3.30884	0	8.21578	19.1584	46.5176	104.281	0	0.896106	0	0	0	0	2.78996	0	6.09684	0	0	1.70857	1.09649	0	0	0	0	0	26.42	7.81213	0	0	4.75252	0	2.29628	19.0479	139.665	14.8266	38.7073	0	0	0	8.49137	0	1.04833	0	3.57933	0.896178	60.1423
Roseburia inulinivorans	4.80512	0	0	0	0	1.04642	4.10789	0	21.4697	6.2072	0	0	1.23488	4.06272	0	0	8.36989	0	0	0	0	1.70857	0	0	0.820818	0	3.66466	0	68.4519	9.76517	0	0	2.85151	0	0	1.12046	87.5231	17.2976	98.1184	235.492	0	0	0	0	0	0	5.96555	0	4.7732
Enterococcus casseliflavus	0	0	0	0	0	2.09284	0	0	0	0	0	0	0	0	1407.14	1180.25	0	0	0	0	0	0	1.09649	0	0	0	0	0	0	0	0	0	0	0	0	0	0	0	0.900169	0	0	0	0	0	0	2.80322	0	0.896178	0
Bacteroides sp.2_2_4	2.05934	1.17124	4.4132	0	83.8239	400.778	0	0	14.3131	6.2072	0	0	6.1744	5.0784	0	0	199.482	0	3.6581	0	0	0	33.9913	2.96571	0	0	0	0	0	0.976517	0	0	57.9807	4.35421	2.29628	147.901	0	0	12.6024	2.10261	0	0	20.167	7.25054	0	0	5.96555	2.68853	8.59176
Clostridium spiroforme	1.37289	0	5.5165	0	16.5442	11.5106	12.3237	12.3161	59.638	11.173	0	0	2.46976	2.03136	0	0	61.3792	0	24.3873	0	0	0	0	0	0	0	1.83233	0	2.40182	2.92955	1.02411	1.40617	27.5646	6.96673	5.74071	3.36139	13.9665	3.70664	22.5042	0	0.914617	0	1118.74	164.346	16.7733	2.80322	21.476	0.896178	1.90928
Fusobacterium sp.D11	4.11867	0	2.2066	0	0	0	0	1.36846	0	0	0	0	0	0	0	0	92.0688	0	0	0	0	13.6685	2.19299	3.95428	0	0	0	1.26647	0	0	0	0	1.90101	1.74168	0	15.6865	7.44877	1.23555	0.900169	2.10261	0	0	0	0	1.04833	0	0	0.896178	0
Eubacterium rectale	16.4747	1.17124	33.099	1.35883	17.6471	7.32492	8.21578	12.3161	53.6742	170.077	0	0	4.93952	25.392	0	0	13.9498	0	1.21937	0	0	0	0	0	1.64164	0	7.32931	1.26647	67.251	14.6478	0	0	4.75252	0	3.44443	6.72278	150.838	44.4797	842.558	117.746	8.23156	0	39.2726	4.83369	0	0	3.57933	2.68853	42.0042
Fusobacterium sp.2_1_31	0.686445	0	0	0	124.633	932.358	2.73859	23.2638	0	0	1.69405	0	0	0	0	0	0	0.889544	0	0	0	0	0	0	0	0	0	0	8.40638	14.6478	0	0	0	0	0	28.0116	13.0354	1.23555	0	0	0	0	0	0	0	0	0	0	0
Bacteroides sp.4_3_47FAA	4.80512	0	83.8508	0	534.929	334.854	0	0	2.38552	1.24144	0	0.896106	54.3347	39.6116	0	0	26.5046	1.77909	17.0711	0	0	0	2.19299	0	0	0	0	0	1.20091	0	0	2.81234	23.7626	6.09589	0	0	0	0	54.0101	29.4365	27.4385	0	31.8427	9.66739	4.19332	0	0	0.896178	34.367
Lawsonia intracellularis	0	0	15.4462	2.71767	202.942	1080.95	0	0	16.6986	21.1045	0	0	74.0928	49.7684	0	0	46.0344	0.889544	4.87747	0	0	1.70857	49.3422	1.97714	0	0	4.58082	1.26647	30.0228	11.7182	0	0	21.8616	7.83758	1.14814	15.6865	0	0	8.10152	0	0	0	74.2995	48.3369	0	0	0	0	9.5464
Bacteroides sp.3_2_5	683.013	93.699	12.1363	1.35883	296.693	594.365	0	0	5.9638	16.1387	1.69405	0	0	0	0	1.01834	33.4795	0	29.2648	0	0	6.83427	81.1405	1.97714	0	0	113.604	1.26647	27.621	5.8591	3.07233	2.81234	33.2676	13.9335	5.74071	6.72278	0	0	36.0068	8.41042	0	0	242.004	53.1706	3.14499	0	11.9311	4.48089	2.86392
Prevotella copri	0.686445	0	2.2066	2.71767	2.20589	0	0	0	0	0	0	0.896106	0	0	0	0	2.78996	0	1.21937	0	0	0	1.09649	0	0	0	40.3112	3.79941	1.20091	0	0	0	181.546	26.1253	0	2.24093	0.931097	0	176.433	37.8469	0	0	0	0	2.09666	2.80322	0	1.79236	21.9567
Solobacterium moorei	0.686445	0	425.874	14.9472	11.0295	87.8991	13.693	30.106	1.19276	0	0	0.896106	0	0	0	0	0	0	0	0	0	0	0	0	0	0	1.83233	0	0	0	0	0	0.950504	0	0	0	0	0	0.900169	2.10261	0	0	0	0	0	0	0	0	0
Bacteroides plebeius	0	0	0	0	0	1.04642	0	0	0	0	0	0	0	0	0	0	22.3197	0.889544	2.43873	0	0	0	0	0	2.46245	4.60849	0	0	0	0	0	0	0	0	0	0	0	0	31.5059	0	0	0	1.06142	0	0	0	0	0	0
Porphyromonas uenonis	0	0	0	0	0	0	0	0	0	0	0	0	0	0	0	0	475.689	0	6.09684	1.10832	0	0	0	0	0	2.30424	0	0	0	0	0	0	0	0	12.6296	311.489	0.931097	0	31.5059	12.6156	0	0	0	0	0	0	0	0	0
Bacteroides eggerthii	152.391	5.85619	0	0	142.28	122.431	0	0	3.57828	6.2072	0	0	2.46976	1.01568	0	0	16.7398	0	10.9743	0	0	0	13.1579	3.95428	0.820818	4.60849	0	0	3.60273	0.976517	0	0	0	0	32.148	7.84324	0	0	36.0068	8.41042	4.57309	0	1.06142	0	1.04833	0	0	0.896178	1.90928
Clostridiales sp.SSC/2	1.37289	0	0	0	0	0	4.10789	10.9477	16.6986	26.0702	0	0	0	0	0	0	5.57992	0	0	0	0	1.70857	2.19299	0	0	0	0.916164	0	14.4109	0.976517	0	0	0.950504	0	1.14814	15.6865	84.7298	4.94218	18.0034	2.10261	0	0	3.18427	2.41685	1.04833	0	0	1.79236	21.9567
Bacteroides finegoldii	20.5934	3.51371	1.1033	0	4.41178	9.41776	0	0	4.77104	6.2072	0	0	3.70464	4.06272	0	0	32.0846	0	8.53557	0	0	0	14.2544	0	0	0	0	0	0	0	0	0	21.8616	1.74168	4.59257	328.296	1.86219	0	62.1117	6.30782	0.914617	0	73.2381	2.41685	1.04833	0	1.19311	0	0.95464
Prevotella disiens	0	0	140.119	32.612	0	0	0	0	0	0	1.69405	0.896106	0	0	0	0	0	0	0	0	0	0	0	0	0	2.30424	23.8203	8.8653	1.20091	0.976517	0	0	130.219	20.0294	0	3.36139	0	0	0	0	0	0	0	0	0	2.80322	0	0	21.0021
Clostridium botulinum	512.088	8.19866	3.3099	0	46.3237	27.2069	2.73859	36.9483	0	0	0	0	0	0	0	0	1.39498	0	1.21937	0	0	0	13.1579	0	0	2.30424	20.1556	0	6.00456	4.88258	1.02411	0	18.0596	6.09589	2.29628	0	0	0	0.900169	0	0	0	0	0	0	0	3.57933	0	0
Streptococcus thermophilus	0	1.17124	0	5.43534	0	3.13925	0	0	0	0	0	0.896106	0	1.01568	0	0	0	7.11635	0	0	0	0	0	0	0.820818	0	0	0	0	0	0	0	1.90101	0	0	0	0	0	0	0	0	1.86445	0	0	1.04833	0	1.19311	0	0
Novosphingobium aromaticivorans	24.0256	28.1097	49.6485	27.1767	27.5737	25.114	5.47718	19.1584	15.5059	19.863	15.2464	68.104	11.1139	19.2979	17.1812	63.1368	23.7147	53.3726	18.2905	11.0832	11.3488	18.7942	14.2544	34.6	25.4454	10.3691	16.4909	77.2547	13.21	22.4599	17.4099	21.0926	13.3071	22.6419	20.6666	29.132	13.9665	29.6531	10.802	33.6417	14.6339	80.1712	25.4741	82.1728	14.6766	131.751	31.0209	41.2242	59.1877
Fusobacterium ulcerans	0	0	0	0	0	0	0	0	0	0	0	0	0	0	0	0	0	0	0	0	0	0	0	0	0	0	0	0	0	0	0	0	0	0	0	0	0	0	0	0	0	0	0	0	0	0	0	0	0
Peptostreptococcus stomatis	0.686445	0	5.5165	0	3.30884	4.18567	6.84648	123.161	0	0	0	0	0	0	0	0	174.373	0	1.21937	0	0	0	0	0	0.820818	3.45637	7.32931	0	0	0	0	0	0	2.61253	8.03699	217.37	0	1.23555	1.80034	0	0	0	2.12284	2.41685	0	0	0	0	0.95464
Fusobacterium nucleatum	0	0	4.4132	2.71767	2.20589	2.09284	1.3693	60.2121	0	0	0	0	0	0	1.71812	0	54.4043	0	0	0	0	10.2514	1.09649	6.91999	0.820818	0	0	0	1.20091	0	0	0	0.950504	0	1.14814	559.111	14.8975	4.94218	0	0	0	0	1.06142	0	10.4833	0	1.19311	0	0
Bacteroides sp.D20	210.739	17.5686	40.8221	0	61.765	97.3168	0	0	59.638	55.8648	0	0	16.0534	12.1882	0	0	12.5548	0	7.3162	0	1.62126	0	0	0	0	0	5.49698	0	2.40182	0	4.09644	1.40617	33.2676	4.35421	12.6296	13.4456	0	0	8.10152	8.41042	1.82923	0	42.4569	16.9179	5.24165	2.80322	0	0	7.63712
Oribacterium sp.oral	17.1611	1.17124	6.6198	8.15301	4.41178	2.09284	0	0	1.19276	2.48288	0	0	4.93952	2.03136	0	0	1.39498	0	1.21937	0	0	0	0	0	0	1.15212	0.916164	0	4.80364	0	0	0	1.90101	0	0	0	13.0354	8.64882	10.802	0	0.914617	0	2.12284	0	0	0	0	0	8.59176
Fusobacterium sp.3_1_27	1.37289	0	0	0	0	0	1.3693	1.36846	0	0	0	0	0	0	0	0	4.18494	0	0	0	0	8.54284	0	0.988571	0	0	0	0	1.20091	0	0	0	0	0.870842	0	755.192	0	1.23555	0	0	0	0	0	0	0	0	0	0	0.95464
Veillonella dispar	4.11867	0	1.1033	0	4.41178	159.055	0	5.47383	0	0	0	0	0	0	0	0	0	0	0	0	0	0	0	0	2.46245	0	0	0	15.6118	1.95303	0	0	0	0.870842	0	0	0	0	1.80034	0	0	0	0	0	1.04833	0	0	0	0.95464
Gordonibacter pamelaeae	157.882	8.19866	12.1363	0	8.82357	58.5994	0	0	5.9638	7.44864	0	0	3.70464	2.03136	0	0	13.9498	0	2.43873	0	0	1.70857	95.3949	4.94285	4.10409	0	2.74849	1.26647	42.0319	7.81213	1.02411	0	13.3071	6.96673	26.4073	11.2046	505.586	53.1285	22.5042	12.6156	3.65847	0	1.06142	2.41685	27.2566	16.8193	0	0	13.365
Clostridium lentocellum	47.3647	9.3699	0	0	34.1913	14.6498	684.648	733.493	8.34932	7.44864	0	0	2.46976	1.01568	0	0	1.39498	0.889544	0	0	0	3.41714	1.09649	0	0	0	0.916164	0	3.60273	0.976517	0	0	0	0	2.29628	2.24093	2.79329	7.41328	4.50084	2.10261	0.914617	0	18.0442	4.83369	0	0	0	0	0
Desulfovibrio vulgaris	0	0	5.5165	0	115.809	535.766	0	0	11.9276	24.8288	0	0	37.0464	35.5488	0	0	46.0344	0	4.87747	0	0	0	28.5088	0.988571	0	0	5.49698	0	22.8173	1.95303	0	0	9.50504	1.74168	1.14814	10.0842	0	0	6.30118	0	0	0	53.0711	9.66739	1.04833	0	0	0	2.86392
Desulfovibrio desulfuricans	18.534	1.17124	16.5495	1.35883	156.618	532.627	0	0	11.9276	6.2072	0	0	62.9789	27.4234	0	0	386.41	0.889544	6.09684	0	3.24251	155.48	30.7018	4.94285	0.820818	0	10.994	1.26647	31.2237	2.92955	0	0	8.55454	0.870842	0	8.96371	58.6591	28.4176	45.0084	10.513	0	0	49.8868	19.3348	1.04833	2.80322	0	0	6.68248
Eubacterium ventriosum	79.6277	1.17124	1.1033	0	63.9709	51.2745	2.73859	17.7899	7.15656	17.3802	0	0.896106	0	3.04704	0	0	12.5548	0	3.6581	0	0	15.3771	2.19299	0	0.820818	0	2.74849	1.26647	9.60729	0.976517	1.02411	2.81234	4.75252	0	5.74071	8.96371	22.3463	4.94218	46.8088	4.20521	0	0	11.6756	0	0	0	2.38622	1.79236	13.365
Clostridium perfringens	105.713	0	0	0	20.956	40.8103	0	1.36846	0	0	0	0	0	0	0	0	0	0	0	0	0	0	1.09649	0	0	0	17.4071	2.53294	0	0	0	0	7.60403	0	0	0	0	0	0.900169	2.10261	0	0	2.12284	2.41685	0	0	33.4071	2.68853	0
Butyrivibrio crossotus	111.891	5.85619	2.2066	0	60.662	85.8063	2.73859	8.21074	14.3131	12.4144	0	0	3.70464	5.0784	0	0	22.3197	0	1.21937	0	0	3.41714	8.77195	0	0	1.15212	7.32931	2.53294	6.00456	4.88258	1.02411	1.40617	5.70302	0	66.5922	153.503	35.3817	12.3555	61.2115	6.30782	0	0	58.3782	4.83369	0	0	0	0	9.5464
Ralstonia pickettii	170.238	160.459	136.809	154.907	71.6915	156.963	41.0789	112.213	83.4932	93.108	74.538	122.767	88.9114	67.0349	115.114	180.245	164.608	233.95	158.518	76.4742	102.139	92.2626	119.518	117.64	262.662	57.6061	121.85	168.441	232.977	131.83	99.3386	115.306	127.368	109.726	204.369	134.456	102.421	180.39	199.838	84.1042	167.375	279.667	157.09	343.192	283.049	336.387	173.001	204.329	155.606
Clostridium cellulovorans	30.2036	1.17124	0	0	0	1.04642	0	0	0	0	0	0	0	0	0	0	0	0	0	0	0	0	1.09649	0.988571	0	0	0	0	2.40182	0	0	0	0	0	0	0	0	0	0	0	0	0	0	0	0	0	0	0.896178	0
Streptococcus anginosus	1.37289	0	4.4132	1.35883	0	1.04642	0	0	0	0	1.69405	0	0	0	1.71812	9.16502	0	0	1.21937	0	0	0	0	0	0	0	0.916164	0	2.40182	0	0	0	1.90101	2.61253	0	0	0	0	0	0	0	0	1.06142	2.41685	1.04833	0	0	0	0.95464
Prevotella oralis	0	0	6.6198	1.35883	0	0	10.9544	529.593	0	0	0	0	0	0	0	0	16.7398	0	0	0	0	0	0	0	0	0	42.1435	5.06588	0	0	0	0	0	0	0	0	0	0	0	0	0	0	0	0	0	0	0	0	0
Catenibacterium mitsuokai	0	0	0	0	3.30884	1.04642	0	1.36846	7.15656	1.24144	0	0	1.23488	0	1.71812	3.05501	0	0	0	0	0	0	0	0	0	0	0	0	2.40182	0	0	0	0	0	1.14814	1.12046	0.931097	0	96.3181	42.0521	0.914617	0	1.06142	0	0	0	0	0.896178	0
Dialister invisus	0.686445	0	13.2396	6.79417	0	0	0	9.5792	7.15656	24.8288	0	0.896106	0	0	0	0	6.97491	0	0	0	0	0	1.09649	0	1.64164	0	0.916164	0	0	0	0	0	0	0	0	0	146.182	25.9465	3.60068	2.10261	0.914617	0	0	0	0	0	0	0	0
Clostridium scindens	305.468	16.3973	9.9297	0	45.2208	41.8567	2.73859	0	5.9638	8.69008	0	0	1.23488	7.10977	0	0	61.3792	0.889544	4.87747	0	0	6.83427	19.7369	0	0	1.15212	9.16164	0	33.6255	1.95303	1.02411	0	31.3666	3.48337	6.88885	10.0842	25.1396	1.23555	19.8037	2.10261	0	0	266.417	36.2527	1.04833	0	32.214	0.896178	4.7732
Veillonella sp.3_1_44	0	0	2.2066	0	9.92652	461.47	0	2.73691	0	0	1.69405	0	0	0	0	0	0	0.889544	0	0	0	0	0	0	0.820818	0	0	0	0	0.976517	0	0	0.950504	0	0	0	0	0	0	2.10261	0	0	3.18427	0	9.43497	0	0	0	0
Bacteroides coprocola	4.11867	1.17124	0	1.35883	1.10295	0	0	0	0	0	0	0	0	0	0	0	16.7398	0	3.6581	0	0	0	0	0	0	0	0.916164	0	0	0	5.12055	1.40617	0.950504	0	1.14814	1.12046	0	0	171.032	44.1547	0	0	2.12284	0	0	0	0	0	29.5938
Veillonella sp.6_1_27	1.37289	1.17124	1.1033	0	9.92652	447.867	1.3693	2.73691	0	0	1.69405	0	0	0	0	0	0	0	0	0	0	0	1.09649	0	3.28327	0	1.83233	1.26647	0	0.976517	0	0	0	0	0	0	0	0	1.80034	0	0	0	3.18427	0	10.4833	0	0	0	0
Granulicatella adiacens	0	0	16.5495	0	2.20589	0	0	0	0	1.24144	5.08214	0	0	1.01568	5.15437	26.4767	0	0	0	0	0	0	0	0	0	0	2.74849	0	1.20091	0	0	0	6.65353	0.870842	2.29628	0	0	1.23555	0	0	0	0	1.06142	0	1.04833	0	0	0	1.90928
Bacteroides sp.D2	183.281	2.34247	1.1033	0	0	3.13925	0	0	2.38552	0	0	0	2.46976	3.04704	0	0	9.76487	0	1.21937	0	0	0	6.57896	0.988571	0	0	0	0	9.60729	4.88258	0	0	18.0596	2.61253	0	79.5529	0	0	9.90186	0	6.40232	0	25.4741	9.66739	0	2.80322	0	0	0
Campylobacter fetus	0	0	0	0	0	0	0	8.21074	0	0	0	0	0	0	0	0	0	0	0	0	3.24251	3.41714	0	9.88571	0	0	0	0	0	0	0	0	0	0	0	0	0	0	0	0	0	0	0	0	0	0	0	0	0
Oribacterium sinus	97.4753	7.02742	4.4132	0	49.6326	12.557	5.47718	2.73691	3.57828	6.2072	0	0	12.3488	3.04704	0	0	4.18494	0	0	0	0	5.1257	8.77195	0	0	0	0.916164	0	7.20547	1.95303	0	0	8.55454	1.74168	4.59257	20.1683	14.8975	12.3555	11.7022	2.10261	1.82923	0	21.2284	0	0	0	0	0	3.81856
Bacteroides intestinalis	25.3985	1.17124	2.2066	0	33.0884	43.9495	0	0	0	1.24144	0	0	2.46976	0	0	0	13.9498	0	1.21937	0	0	0	2.19299	0	0	0	0.916164	0	2.40182	0.976517	4.09644	1.40617	0.950504	0	24.111	35.8548	1.86219	0	15.3029	2.10261	0	0	1.06142	0	0	0	1.19311	0	1.90928
Holdemania filiformis	146.213	2.34247	0	0	105.883	50.228	0	0	17.8914	8.69008	0	0	12.3488	4.06272	0	0	22.3197	0	18.2905	0	0	0	417.764	15.8171	0	0	0	0	3.60273	1.95303	0	0	22.8121	0.870842	40.185	5.60232	0	0	8.10152	2.10261	0	0	168.766	12.0842	1.04833	0	0	0	2.86392
Eikenella corrodens	0	0	0	0	2.20589	0	0	4.10537	0	0	3.38809	0.896106	0	0	1.71812	0	0	0	0	0	0	0	1.09649	0	0.820818	0	0.916164	0	1.20091	0	0	0	0	0	0	25.7707	0	0	0	0	0	0	1.06142	0	2.09666	0	0	0	0
Prevotella melaninogenica	0.686445	0	8.8264	1.35883	1.10295	0	0	2.73691	0	0	22.0226	0	0	0	0	0	5.57992	1.77909	0	0	0	0	0	0	2.46245	0	6.41315	2.53294	0	2.92955	1.02411	1.40617	33.2676	6.96673	1.14814	0	0	1.23555	1.80034	2.10261	0	0	1.06142	2.41685	24.1116	0	1.19311	1.79236	7.63712
Prevotella oris	0	0	41.9254	6.79417	0	0	0	0	0	0	0	0	0	0	0	0	1.39498	0	0	0	0	0	0	0	0	2.30424	21.9879	8.8653	0	0	0	0	102.654	20.9002	0	0	0	0	0	0	0	0	0	0	0	0	0	1.79236	18.1382
Campylobacter curvus	0	0	3.3099	1.35883	0	0	0	6.84228	0	0	0	0	0	0	0	0	0	0	0	0	3.24251	20.5028	0	17.7943	0	0	0.916164	0	0	0	0	0	0	0	0	0	0	1.23555	0.900169	0	0	0	0	0	0	0	0	0	0
Selenomonas noxia	0.686445	0	0	0	0	0	0	8.21074	0	0	1.69405	0	1.23488	0	0	0	0	0	0	0	0	0	0	0	0	0	0	0	1.20091	0	0	0	0	0	0	0	0	0	0	2.10261	0	0	0	0	0	0	0	0.896178	0.95464
Veillonella parvula	0	0	3.3099	0	3.30884	367.293	0	9.5792	2.38552	0	3.38809	0	0	0	0	0	0	0.889544	0	2.21664	0	0	0	0	11.4915	0	0.916164	0	1.20091	3.90607	0	0	1.90101	0	0	0	0	0	3.60068	0	0.914617	0	2.12284	0	9.43497	0	0	2.68853	0.95464
Renibacterium salmoninarum	0	0	0	12.2295	1.10295	0	0	0	0	6.2072	0	2.68832	0	5.0784	1.71812	3.05501	2.78996	2.66863	0	0	1.62126	0	1.09649	0	0.820818	0	0	1.26647	0	0.976517	0	2.81234	0	0.870842	0	2.24093	0	1.23555	0	2.10261	0	0	0	0	1.04833	2.80322	0	0.896178	1.90928
Prevotella denticola	0.686445	0	30.8924	5.43534	0	0	0	0	1.19276	1.24144	0	0	0	0	0	1.01834	8.36989	0	0	1.10832	0	0	0	0	0.820818	0	3.66466	0	0	0	0	0	17.1091	1.74168	0	0	0	0	0.900169	0	0	0	0	2.41685	5.24165	0	0	0	2.86392
Bacteroides sp.9_1_42FAA	0	0	2.2066	0	0	1.04642	0	0	7.15656	12.4144	0	0	23.4627	25.392	0	0	27.8996	0	4.87747	0	0	0	2.19299	0	0	1.15212	0	1.26647	8.40638	0	1.02411	0	19.0101	2.61253	0	0	0	0	33.3063	8.41042	1.82923	0	12.7371	4.83369	5.24165	0	0	0	0.95464
Escherichia coli	223.095	9.3699	0	0	169.854	166.38	15.0623	50.6329	25.048	40.9675	0	0.896106	0	0	60.1343	50.9168	0	5.33726	0	0	0	0	71.2721	4.94285	0	0	2.74849	0	38.4292	4.88258	1.02411	0	127.368	32.2211	2.29628	3.36139	41.8994	11.1199	0	4.20521	28.3531	0	11.6756	2.41685	6.28998	0	3.57933	3.58471	0
Bacteroides stercoris	26.0849	0	1.1033	0	70.5886	51.2745	0	0	102.577	114.212	0	0	17.2883	22.345	0	0	153.448	0.889544	68.2846	0	0	0	0	0	0	0	0.916164	0	2.40182	0	12.2893	18.2802	0	1.74168	1.14814	4.48185	0	0	236.744	63.0782	1.82923	0	0	0	0	2.80322	0	1.79236	4.7732
Clostridium leptum	190.832	4.68495	4.4132	1.35883	113.603	111.967	4.10789	4.10537	10.7348	9.93152	0	0	13.5837	7.10977	0	0	15.3448	0	1.21937	0	0	0	23.0264	0	0.820818	0	29.3172	0	36.0273	2.92955	0	0	6.65353	0	42.4812	19.0479	22.3463	6.17773	111.621	16.8208	0	0	73.2381	4.83369	0	0	3.57933	0.896178	9.5464
Clostridium sp.L2-50	49.4241	4.68495	0	0	30.8825	10.4642	0	1.36846	4.77104	9.93152	0	0	1.23488	2.03136	0	0	5.57992	0	0	0	0	5.1257	17.5439	0	0	0	2.74849	1.26647	9.60729	0	0	0	4.75252	0	0	3.36139	13.0354	4.94218	22.5042	8.41042	0.914617	0	28.6584	2.41685	3.14499	0	1.19311	0	0.95464
Bacteroides coprophilus	2.05934	0	0	0	20.956	7.32492	0	0	0	0	0	0	0	2.03136	0	0	1.39498	0	0	0	0	0	2.19299	0	0	1.15212	0.916164	0	0	0	0	0	0	0	335.257	67.2278	0	0	25.2047	2.10261	0	0	4.24569	0	0	0	0	0	13.365
Prevotella sp.oral	2.74578	1.17124	36.4089	16.306	2.20589	1.04642	0	1.36846	0	0	49.1273	0.896106	3.70464	1.01568	0	1.01834	6.97491	0.889544	4.87747	1.10832	0	1.70857	4.38597	1.97714	12.3123	0	8.24547	1.26647	4.80364	1.95303	2.04822	2.81234	14.2576	3.48337	2.29628	3.36139	0.931097	1.23555	0	0	1.82923	0	2.12284	2.41685	52.4165	0	0	4.48089	13.365
Bifidobacterium adolescentis	0	0	0	1.35883	0	0	0	0	0	0	0	0	0	0	12.0269	6.11001	4.18494	0	0	0	0	0	0	0	0	0	1.83233	0	0	0	2.04822	0	0	0	2.29628	0	0	0	189.035	27.3339	1.82923	0	0	0	0	0	0	0.896178	0
Clostridium methylpentosum	48.7376	0	0	1.35883	44.1178	21.9748	0	0	0	0	0	0	1.23488	3.04704	0	0	2.78996	0	1.21937	0	0	1.70857	16.4474	0	0	0	2.74849	0	1.20091	0	0	0	2.85151	0	17.2221	4.48185	8.37987	0	24.3046	10.513	0.914617	0	5.30711	0	1.04833	0	0	0	0.95464
Fusobacterium sp.4_1_13	0	0	0	0	0	0	0	0	0	0	0	0	0	0	0	0	1.39498	0	0	1.10832	0	0	0	0	0	0	0	0	0	0	0	0	0	0	0	301.405	1.86219	0	0	0	0	0	0	0	1.04833	0	0	0	0.95464
Anaerostipes caccae	177.789	7.02742	8.8264	0	134.559	53.3673	1.3693	0	10.7348	12.4144	0	0	13.5837	7.10977	0	0	1.39498	0	1.21937	0	0	0	9.86844	0.988571	0	0	1.83233	1.26647	9.60729	5.8591	0	1.40617	3.80202	0	0	2.24093	22.3463	9.88437	7.20135	8.41042	0.914617	0	45.6411	4.83369	0	0	2.38622	0	1.90928
Anaerococcus lactolyticus	0	0	0	0	0	0	0	0	0	0	0	0	0	0	0	0	26.5046	0	0	0	0	0	0	0	0	0	0	0	0	0	0	0	0	0	0	0	0	0	0	0	0	0	1.06142	0	0	0	0	0	0
Fusobacterium mortiferum	0	0	0	0	0	1.04642	0	0	0	0	0	0	0	0	0	0	0	0	0	0	0	0	0	0	0	0	0	0	0	0	0	0	0	0	0	1.12046	0	0	0	0	0	0	0	0	1.04833	0	0	0	0
Fusobacterium sp.7_1	28.1443	3.51371	6.6198	2.71767	0	1.04642	0	0	0	0	0	0	0	0	0	0	327.821	0	0	0	1.62126	0	6.57896	21.7486	2.46245	1.15212	0.916164	0	0	0	0	0	8.55454	2.61253	0	5.60232	13.0354	1.23555	0	2.10261	0	0	0	0	0	0	0	0.896178	0
Clostridium phytofermentans	38.4409	3.51371	2.2066	0	39.7061	17.7891	0	2.73691	7.15656	13.6558	0	0	3.70464	4.06272	0	0	9.76487	0	0	0	0	5.1257	21.9299	1.97714	0	2.30424	2.74849	0	7.20547	2.92955	1.02411	1.40617	3.80202	0	4.59257	4.48185	29.7951	9.88437	19.8037	6.30782	0	0	39.2726	4.83369	1.04833	0	0	0	9.5464
Abiotrophia defectiva	15.7882	0	0	0	5.51473	0	4.10789	0	2.38552	0	5.08214	0	8.64416	0	0	0	2.78996	0	0	0	0	0	0	0	2.46245	5.76061	0	0	0	0	0	0	0.950504	0	0	0	1.86219	0	2.70051	2.10261	0.914617	0	0	0	3.14499	0	0	0	0.95464
Streptococcus cristatus	0	0	1.1033	0	0	0	0	1.36846	0	1.24144	0	0	0	0	18.8993	246.437	0	0	0	0	0	0	0	0	1.64164	0	0	0	0	0	0	0	0	0.870842	0	0	0	0	0	0	0	0	0	0	4.19332	0	0	0	0
Butyrivibrio proteoclasticus	17.1611	3.51371	0	0	18.7501	25.114	0	0	1.19276	2.48288	0	0	0	0	0	0	6.97491	0	0	0	0	3.41714	1.09649	0	0	0	1.83233	0	1.20091	0	0	0	0	0	1.14814	21.2888	0.931097	0	14.4027	2.10261	0	0	11.6756	2.41685	2.09666	0	1.19311	0	0
Fusobacterium sp.3_1_36A2	0	0	0	1.35883	0	0	0	1.36846	0	0	0	0	0	0	0	0	4.18494	0	0	0	0	0	0	0	0	0	0	0	0	0	0	0	0	0	0	268.911	0	0	0	0	0	0	0	0	1.04833	0	0	0	0.95464
Streptococcus infantarius	0.686445	1.17124	1.1033	0	0	0	0	0	0	0	0	0	0	0	123.705	242.364	0	0.889544	0	0	0	0	0	0	0	0	0	0	0	0	0	0	0	0	0	0	0	0	0	0	0	0	0	0	0	0	0	0	0
Clostridium hylemonae	5.49156	1.17124	0	0	34.1913	77.4349	0	0	0	2.48288	0	0	0	0	0	0	5.57992	0	0	0	0	3.41714	1.09649	0	0	0	0.916164	0	0	0	0	0	0	0	6.88885	33.6139	0.931097	0	0	0	0	0	3.18427	0	0	0	2.38622	0	1.90928
Ruminococcus albus	158.569	8.19866	4.4132	0	47.4267	44.996	10.9544	10.9477	1.19276	3.72432	0	0	2.46976	4.06272	0	0	1.39498	0	2.43873	0	0	1.70857	37.2808	0	0	0	28.4011	2.53294	10.8082	0.976517	0	0	2.85151	2.61253	22.9628	7.84324	15.8286	1.23555	21.6041	4.20521	0.914617	0	24.4127	0	1.04833	2.80322	2.38622	0	2.86392
Anaerotruncus colihominis	120.814	3.51371	4.4132	0	73.8974	35.5782	0	1.36846	1.19276	3.72432	0	0	9.87904	6.09409	0	0	111.598	0	3.6581	1.10832	1.62126	27.3371	18.6404	0.988571	0	1.15212	21.9879	0	25.2191	2.92955	0	0	4.75252	0.870842	27.5554	12.3251	33.5195	8.64882	35.1066	2.10261	0.914617	0	13.7985	0	1.04833	0	0	0	2.86392
Zymomonas mobilis	1.37289	3.51371	1.1033	1.35883	1.10295	3.13925	0	0	1.19276	2.48288	1.69405	2.68832	0	2.03136	0	2.03667	1.39498	4.44772	1.21937	1.10832	0	3.41714	1.09649	3.95428	0	0	0	2.53294	1.20091	0	0	0	0	2.61253	0	0	0	1.23555	0	0	0	5.59334	0	2.41685	1.04833	8.40967	1.19311	0.896178	2.86392
Finegoldia magna	0	0	0	0	0	0	0	0	0	0	0	0	0	0	0	1.01834	0	0	0	0	0	0	0	0.988571	0	0	0	0	0	0	0	0	0	0	0	0	0.931097	0	0.900169	0	0.914617	0	0	0	0	0	0	0	0
Gemella haemolysans	1.37289	0	0	0	15.4412	36.6246	12.3237	32.843	1.19276	3.72432	1.69405	0	1.23488	0	0	27.4951	22.3197	0	2.43873	0	0	0	2.19299	0.988571	1.64164	1.15212	10.994	0	0	1.95303	0	0	5.70302	0	2.29628	21.2888	0	1.23555	0	0	18.2923	0	2.12284	0	3.14499	0	1.19311	0.896178	1.90928
Selenomonas sp.oral	0	0	0	1.35883	0	1.04642	0	28.7376	0	0	1.69405	0.896106	0	1.01568	0	1.01834	2.78996	0.889544	0	0	0	0	1.09649	0	8.20818	0	0.916164	0	1.20091	0.976517	1.02411	0	0.950504	0.870842	0	1.12046	5.58658	1.23555	2.70051	2.10261	0.914617	0	2.12284	0	14.6766	0	0	1.79236	0
Polaromonas sp.JS666	0	1.17124	0	0	127.942	212.423	0	0	2.38552	7.44864	0	1.79221	0	3.04704	0	2.03667	27.8996	0	8.53557	1.10832	0	1.70857	0	0	0	1.15212	1.83233	2.53294	0	0.976517	0	1.40617	0	0	0	2.24093	0	1.23555	0	0	2.74385	0	0	0	0	0	0	0	14.3196
Streptococcus dysgalactiae	0	0	0	0	0	0	0	0	0	0	0	0	0	0	0	2.03667	274.811	0	0	0	0	0	0	0	0	0	0	0	0	0	0	0	0	0	0	0	0	0	0	0	0	0	0	0	0	0	0	0	0
Parvimonas micra	0	0	86.0574	1.35883	0	0	1.3693	27.3691	0	0	0	0	0	0	0	0	36.2695	0	0	0	0	0	0	0	0.820818	0	0	0	0	0	0	0	2.85151	1.74168	0	6.72278	0	0	0	0	0.914617	0	30.7812	0	0	0	0	0	0
Collinsella intestinalis	0	0	0	0	92.6475	59.6458	0	0	0	0	0	0	0	1.01568	0	0	0	0	0	0	0	0	0	0	0	0	1.83233	0	0	0	1.02411	0	4.75252	1.74168	0	0	0	0	7.20135	2.10261	0	0	0	2.41685	0	0	0	0	0
Streptococcus sanguinis	1.37289	2.34247	2.2066	4.0765	0	2.09284	0	4.10537	2.38552	0	27.1047	0	0	0	0	7.12835	0	0	0	2.21664	0	0	1.09649	0.988571	6.56655	0	4.58082	1.26647	9.60729	11.7182	0	1.40617	0.950504	1.74168	2.29628	20.1683	1.86219	1.23555	2.70051	4.20521	0.914617	3.72889	0	0	39.8366	0	1.19311	0.896178	2.86392
Bradyrhizobium japonicum	5.49156	8.19866	11.033	10.8707	4.41178	4.18567	5.47718	2.73691	4.77104	3.72432	5.08214	11.6494	4.93952	12.1882	3.43625	19.3484	12.5548	18.6804	3.6581	3.32497	6.48502	11.96	0	7.90857	5.74573	1.15212	6.41315	13.9312	18.0137	7.81213	2.04822	7.03086	5.70302	6.09589	5.74071	7.84324	3.72439	4.94218	5.40101	2.10261	9.14617	22.3734	7.42995	24.1685	9.43497	22.4258	8.35177	16.1312	26.7299
Collinsella stercoris	0	0	0	0	82.721	32.4389	0	0	0	0	0	0	0	0	0	0	0	0	0	0	0	0	0	0	0	0	0.916164	0	0	0	0	0	0	0	0	0	0	0	0	2.10261	0	0	0	0	0	0	0	0	0
Clostridium ramosum	11.6696	1.17124	3.3099	0	14.3383	13.6034	0	0	0	0	0	0	1.23488	1.01568	0	0	1.39498	0	0	0	0	0	3.28948	0	0	0	0	0	0	0	0	0	28.5151	2.61253	0	0	1.86219	0	0	0	0	0	22.2899	19.3348	0	0	4.77244	0.896178	0
Eubacterium limosum	118.755	2.34247	0	0	25.3678	36.6246	0	0	0	0	0	0	0	0	0	0	54.4043	0	10.9743	0	0	1.70857	7.67545	0	0	0	6.41315	0	0	0	0	0	0	0	2.29628	1.12046	0	0	0.900169	0	0	0	1.06142	0	0	0	0	0	0
Shuttleworthia satelles	16.4747	0	0	0	27.5737	15.6963	0	0	0	4.96576	0	0	0	0	0	0	1.39498	0	0	0	0	0	2.19299	0.988571	0	0	3.66466	0	3.60273	0	0	0	0	0	11.4814	2.24093	30.7262	1.23555	6.30118	2.10261	0	0	20.167	2.41685	0	0	0	0.896178	2.86392
Eubacterium saphenum	34.3223	1.17124	22.066	1.35883	30.8825	100.456	0	0	4.77104	12.4144	0	0	0	0	0	0	13.9498	0	0	0	0	0	0	0	0	1.15212	2.74849	0	20.4155	1.95303	0	1.40617	2.85151	0	4.59257	21.2888	6.51768	0	11.7022	2.10261	0.914617	0	19.1056	0	0	0	0	0.896178	1.90928
Eubacterium dolichum	11.6696	0	0	0	2.20589	1.04642	0	0	0	0	0	0	1.23488	0	0	0	8.36989	0	1.21937	0	0	0	0	0	0	0	0	0	0	0	0	0	0	0.870842	0	0	32.5884	6.17773	0	0	0	0	0	0	0	0	2.38622	0	0
Prevotella bivia	0	0	4.4132	2.71767	0	0	0	0	0	0	1.69405	0	0	0	0	1.01834	5.57992	0	0	0	0	0	0	0	0	0	0	0	0	1.95303	0	0	0.950504	0	0	0	0	0	0	0	0	0	0	0	0	0	0	0	0
Fusobacterium varium	0	0	0	0	0	0	0	0	0	0	0	0	0	0	0	0	0	0	0	0	0	0	0	0	0	0	0	0	0	0	0	0	0	0	0	0	0	0	0	0	0	0	0	0	0	0	0	0	0
Bacteroides helcogenes	2.05934	1.17124	1.1033	0	2.20589	10.4642	0	0	0	0	0	0	3.70464	0	0	0	48.8243	0	13.413	0	0	0	1.09649	0	0	1.15212	3.66466	0	0	0	1.02411	0	0	0	2.29628	19.0479	1.86219	0	27.0051	8.41042	0	0	3.18427	0	0	0	0	0	2.86392
Ruminococcus sp.18P13	101.594	3.51371	0	0	51.8385	42.9031	0	1.36846	1.19276	2.48288	0	0	4.93952	1.01568	0	0	11.1598	0	1.21937	0	0	0	30.7018	1.97714	0.820818	0	25.6526	1.26647	27.621	8.78865	0	1.40617	2.85151	0	17.2221	6.72278	82.8676	12.3555	55.8105	8.41042	0	0	8.49137	2.41685	0	0	0	0.896178	1.90928
Bacteroides pectinophilus	17.8476	2.34247	0	1.35883	29.7795	26.1604	1.3693	5.47383	7.15656	11.173	0	0	1.23488	2.03136	0	0	8.36989	0	2.43873	0	0	0	0	0	0	0	2.74849	0	14.4109	1.95303	0	0	17.1091	0.870842	4.59257	10.0842	9.31097	3.70664	58.511	8.41042	0.914617	0	23.3513	0	0	0	0	0	12.4103
Enterobacter cloacae	5.49156	1.17124	1.1033	1.35883	0	0	1.3693	0	0	0	0	0	0	0	6.87249	23.4217	0	0.889544	0	0	0	0	0	0	0	0	0	0	0	0.976517	0	1.40617	3.80202	0.870842	0	1.12046	27.9329	29.6531	0	0	0	0	3.18427	0	0	0	0	2.68853	1.90928
Parabacteroides sp.D13	4.80512	0	4.4132	0	116.912	142.313	0	0	0	0	0	0	0	1.01568	0	0	5.57992	0	2.43873	0	0	0	0	0	0	0	5.49698	0	1.20091	0	0	0	1.90101	5.22505	0	1.12046	0	0	1.80034	0	0	0	9.5528	9.66739	0	0	0	0	0
Bacillus halodurans	47.3647	5.85619	0	0	51.8385	27.2069	0	0	3.57828	3.72432	1.69405	0	1.23488	1.01568	0	0	2.78996	0	1.21937	0	0	0	0	0.988571	0	1.15212	0.916164	0	7.20547	0	1.02411	0	0	0	1.14814	4.48185	4.65548	1.23555	6.30118	2.10261	0.914617	0	13.7985	2.41685	0	0	1.19311	0	0.95464
Burkholderia multivorans	0	0	0	1.35883	131.251	138.127	0	0	0	0	1.69405	0	0	0	0	0	27.8996	0	6.09684	0	0	0	0	0	0	0	1.83233	0	1.20091	0	0	1.40617	3.80202	0	0	0	0.931097	2.47109	0.900169	0	0	0	0	2.41685	0	2.80322	1.19311	0	6.68248
Eubacterium siraeum	5.49156	0	0	0	4.41178	0	0	0	0	0	0	0	1.23488	1.01568	0	0	0	0.889544	0	0	0	0	0	0	0	0	0	0	2.40182	0.976517	0	1.40617	1.90101	0	1.14814	0	0.931097	0	0	0	0	0	0	0	0	0	0	0	0
Pasteurella dagmatis	0	0	0	0	0	0	0	0	0	0	0	0	0	1.01568	1.71812	0	0	0	0	0	0	0	0	0	0	0	0	0	0	0	0	0	0	0	0	0	0	0	0	0	0	0	0	0	0	0	0	0	0
Methylibium petroleiphilum	0	1.17124	1.1033	0	106.986	129.756	0	8.21074	1.19276	7.44864	0	0.896106	0	1.01568	0	2.03667	19.5297	1.77909	7.3162	0	0	0	0	1.97714	0	0	0	0	0	0	0	1.40617	0.950504	0.870842	3.44443	3.36139	0	0	18.9035	8.41042	1.82923	0	0	2.41685	0	2.80322	0	0.896178	9.5464
Streptococcus sp.C150	11.6696	2.34247	0	0	29.7795	127.663	0	2.73691	0	0	0	0	0	0	3.43625	14.2567	0	0	0	0	0	0	0	0	0	0	0	0	0	0.976517	0	0	0	0	0	0	0	0	0	0	0	0	21.2284	0	1.04833	0	0	0	0
Turicibacter sanguinis	0.686445	0	0	0	9.92652	6.27851	0	0	0	0	0	0	0	0	0	0	6.97491	0	3.6581	0	0	0	0	0	0	0	73.2931	2.53294	2.40182	0	0	0	3.80202	3.48337	0	1.12046	0	0	9.00169	6.30782	0	0	0	0	0	0	0	0	0
Selenomonas flueggei	0	0	0	0	0	0	0	13.6846	0	0	1.69405	0	0	0	0	1.01834	0	0	0	0	0	0	0	0	1.64164	0	0	0	0	0	0	0	0	0	0	0	0.931097	1.23555	1.80034	0	0	0	1.06142	0	3.14499	0	0	0.896178	0
Fusobacterium periodonticum	0	0	0	0	8.82357	109.874	2.73859	26.0007	0	0	0	0	0	0	0	0	1.39498	0	0	0	0	5.1257	0	0	0	0	0	0	1.20091	5.8591	0	0	0	0	0	58.2641	0	0	0	0	0	0	0	0	4.19332	0	0	0	0.95464
Pseudomonas fluorescens	1.37289	9.3699	1.1033	0	0	0	0	1.36846	0	2.48288	0	0	1.23488	1.01568	0	0	0	1.77909	0	0	0	0	1.09649	0.988571	0	0	0	2.53294	3.60273	0.976517	0	0	0.950504	0.870842	0	2.24093	2.79329	1.23555	5.40101	0	0	0	6.36853	0	3.14499	5.60644	1.19311	2.68853	1.90928
Eubacterium cylindroides	5.49156	0	0	0	0	0	0	0	0	0	0	0	0	2.03136	0	0	1.39498	0	0	0	0	0	0	0	0	0	46.7244	2.53294	0	0	0	0	1.90101	0	133.184	47.0595	0	0	4.50084	2.10261	0	0	0	0	0	0	0	0	0
Streptococcus sp.2_1_36FAA	3.43223	3.51371	23.1693	2.71767	0	6.27851	1.3693	6.84228	1.19276	2.48288	35.575	1.79221	4.93952	0	0	5.09168	0	2.66863	2.43873	3.32497	4.86377	1.70857	4.38597	4.94285	42.6825	1.15212	6.41315	1.26647	9.60729	7.81213	2.04822	2.81234	2.85151	2.61253	3.44443	6.72278	2.79329	4.94218	0.900169	4.20521	2.74385	1.86445	5.30711	7.25054	117.413	5.60644	2.38622	7.16942	11.4557
Actinomyces odontolyticus	0	0	0	1.35883	19.853	116.152	0	8.21074	0	1.24144	0	0	0	2.03136	0	0	0	0	0	0	0	0	3.28948	0	0.820818	0	18.3233	0	1.20091	0.976517	1.02411	0	0	0	0	2.24093	0	0	2.70051	0	0	0	12.7371	2.41685	0	0	1.19311	0	0.95464
Bacteroides salanitronis	2.74578	0	0	0	2.20589	11.5106	0	0	2.38552	0	0	0	1.23488	5.0784	0	0	18.1348	0	2.43873	0	0	0	0	0	0	0	0	0	1.20091	0	0	0	13.3071	0	3.44443	2.24093	0	0	21.6041	4.20521	0	0	3.18427	0	1.04833	0	0	0	5.72784
Prevotella marshii	0.686445	0	2.2066	1.35883	0	0	0	0	0	0	0	0	0	0	0	0	0	0	0	0	0	0	0	0	0	0	0	0	0	0	0	0	0.950504	0.870842	0	1.12046	0	0	0	0	0	0	0	0	2.09666	0	0	0	0
Enterococcus faecalis	0	0	0	0	0	1.04642	0	0	0	0	0	0	0	0	0	33.6051	0	0	0	0	0	0	0	0	0	0	0	0	0	0	0	0	0	0	0	1.12046	0.931097	0	0	0	0	0	0	0	0	0	0	0	0
Coprobacillus sp.D7	21.9663	0	0	0	9.92652	12.557	0	2.73691	0	0	0	0.896106	1.23488	1.01568	0	0	0	0	0	0	0	0	97.5879	0.988571	3.28327	0	0.916164	0	0	0	0	0	18.0596	4.35421	0	0	0.931097	0	0	0	0	0	19.1056	9.66739	0	0	8.35177	0.896178	0
Campylobacter hominis	0	0	0	0	0	0	0	0	0	0	0	0	0	0	0	0	147.868	0	0	0	0	0	0	0	0	0	0	0	0	0	0	0	0	0	0	0	0	0	0	0	0	0	0	0	0	0	0	0	0
Erythrobacter litoralis	5.49156	12.8836	9.9297	4.0765	6.61768	5.23209	2.73859	4.10537	10.7348	2.48288	0	12.5455	8.64416	5.0784	5.15437	13.2384	4.18494	20.4595	3.6581	4.43329	4.86377	6.83427	3.28948	6.91999	4.92491	5.76061	5.49698	15.1977	1.20091	8.78865	3.07233	2.81234	0.950504	8.70842	4.59257	6.72278	4.65548	8.64882	2.70051	12.6156	0.914617	3.72889	5.30711	24.1685	3.14499	50.458	2.38622	6.27324	20.0474
Sebaldella termitidis	0	0	0	0	0	0	0	0	0	0	0	0	0	0	0	0	0	0	0	0	0	0	0	0	0	1.15212	0	0	0	0	0	0	0	0	0	88.5166	0	0	0	0	0	0	0	0	0	0	0	0	0
Anaerococcus vaginalis	0	0	0	0	0	0	0	0	0	0	0	0	0	0	0	0	33.4795	0	0	0	0	0	108.553	8.89714	0	0	0	0	0	0	0	0	0	0	6.88885	21.2888	3.72439	1.23555	0	0	0	0	0	0	0	0	0	0	0
Parvimonas sp.oral	0	0	40.8221	1.35883	0	1.04642	0	9.5792	0	0	0	0	0	0	0	0	9.76487	0	0	0	0	0	0	0	0	0	0	0	0	0	0	0	1.90101	0.870842	0	3.36139	0	0	1.80034	0	0.914617	0	7.42995	2.41685	1.04833	0	0	0	0
Peptostreptococcus anaerobius	0	0	6.6198	0	0	3.13925	0	1.36846	0	0	0	0	0	0	0	0	1.39498	0	0	0	0	0	0	0	0	0	0.916164	0	0	0	0	0	0.950504	0	0	0	0	0	0	0	0	0	0	0	0	0	0	0	0
Peptoniphilus duerdenii	0	0	0	0	0	0	0	0	0	0	0	0	0	0	0	0	1.39498	0	0	0	0	0	3.28948	0	0	0	0	0	0	0	0	0	0	0	0	0	0	0	0	0	0	0	0	0	0	0	0	0.896178	0.95464
Veillonella atypica	0	0	0	0	0	4.18567	0	0	0	0	0	0	0	0	0	1.01834	0	0	1.21937	1.10832	0	0	0	0.988571	0	0	0.916164	0	0	0	0	0	0	0	0	0	0	0	0	0	0	0	0	0	2.09666	0	0	0	0
Coprococcus eutactus	50.1105	1.17124	0	0	9.92652	7.32492	0	0	7.15656	1.24144	0	0	1.23488	1.01568	0	0	0	0	1.21937	0	0	1.70857	1.09649	0	0	0	0.916164	0	1.20091	0	0	0	0	0	0	0	0.931097	0	8.10152	0	0	0	3.18427	0	0	0	2.38622	0	2.86392
Clostridium tetani	0.686445	0	2.2066	0	0	0	0	0	2.38552	0	0	0	0	0	0	0	0	0	0	0	0	0	6.57896	0.988571	0	0	0	0	1.20091	0	0	0	0.950504	0	0	0	0	0	0	0	0	0	0	0	0	0	4.77244	0	0
Nitrosospira multiformis	0	0	0	0	98.1622	72.2028	0	0	0	0	0	0	0	0	0	0	6.97491	0	1.21937	0	0	0	0	0	0	0	3.66466	0	0	0	0	0	6.65353	1.74168	0	1.12046	1.86219	2.47109	2.70051	2.10261	1.82923	0	0	0	0	0	0	0	0.95464
Olsenella uli	0	0	14.3429	2.71767	0	0	0	0	0	0	0	0	0	0	0	0	0	0	0	0	0	0	0	0	0	0	0	0	0	0	0	0	0	0	0	0	0	0	17.1032	8.41042	0	0	0	0	0	0	0	0.896178	0.95464
Lautropia mirabilis	0	0	0	0	95.9563	34.5318	0	0	0	0	18.6345	0.896106	0	0	0	0	11.1598	0	3.6581	0	0	0	0	0.988571	0	1.15212	1.83233	0	0	0.976517	0	2.81234	0.950504	0	1.14814	0	0	0	6.30118	0	0.914617	1.86445	1.06142	0	0	2.80322	0	0	14.3196
Acidaminococcus fermentans	0	0	0	0	0	0	0	0	0	0	0	0	16.0534	2.03136	0	0	0	0	0	0	0	0	0	0	0	0	7.32931	0	2.40182	0	1.02411	0	0	0	9.18513	6.72278	0	0	15.3029	4.20521	1.82923	0	8.49137	0	4.19332	0	0	0	0
Streptococcus gordonii	4.11867	3.51371	14.3429	1.35883	1.10295	4.18567	0	8.21074	1.19276	1.24144	35.575	6.27274	1.23488	0	3.43625	4.07334	1.39498	0	2.43873	4.43329	1.62126	1.70857	2.19299	0.988571	34.4744	0	3.66466	3.79941	4.80364	6.83562	1.02411	1.40617	6.65353	3.48337	4.59257	3.36139	0.931097	6.17773	2.70051	2.10261	8.23156	5.59334	1.06142	2.41685	83.8664	11.2129	2.38622	2.68853	7.63712
Dermacoccus sp.Ellin185	0	1.17124	0	4.0765	0	0	2.73859	0	0	1.24144	0	0.896106	0	0	0	0	26.5046	0	1.21937	0	0	0	0	0	0	1.15212	0	1.26647	1.20091	0	0	0	0	0	0	0	0	1.23555	0	0	0	0	0	0	0	0	1.19311	0.896178	3.81856
Slackia heliotrinireducens	0	0	0	0	4.41178	5.23209	0	0	0	2.48288	0	0	0	0	0	0	0	0	0	0	0	0	1.09649	0.988571	0	0	1.83233	1.26647	8.40638	0	0	1.40617	8.55454	8.70842	2.29628	0	0	0	16.203	6.30782	1.82923	0	0	0	0	0	0	0	0
Streptococcus sp.oral	7.5509	0	4.4132	1.35883	0	0	0	0	1.19276	0	11.8583	0	0	0	6.87249	19.3484	0	0	1.21937	0	0	0	1.09649	0.988571	0.820818	0	0	1.26647	0	0	0	0	0	0	1.14814	1.12046	0	0	0	0	1.82923	0	0	0	8.38664	0	0	0.896178	0
Aggregatibacter aphrophilus	0	0	0	0	0	5.23209	0	0	0	0	0	0	0	0	0	0	1.39498	0	0	1.10832	0	0	0	0	1.64164	0	0	0	2.40182	0	0	0	0	0	0	0	0	0	0	0	0	0	0	0	1.04833	0	0	0.896178	0
Streptococcus sp.M143	2.74578	0	3.3099	1.35883	0	1.04642	0	0	0	0	3.38809	0	0	0	0	10.1834	0	0	0	1.10832	0	0	1.09649	0	0.820818	0	4.58082	1.26647	0	1.95303	0	0	0.950504	0.870842	0	0	0	0	0	0	0	0	0	0	7.33831	0	1.19311	0.896178	1.90928
Fusobacterium gonidiaformans	0	0	0	0	0	0	0	0	0	0	0	0	0	0	0	0	0	0	0	0	0	0	0	0	0	0	0	0	0	0	0	0	0	0	0	0	0	0	0	0	0.914617	1.86445	0	0	0	0	0	0	0
Fusobacterium sp.1_1_41FAA	0.686445	0	0	0	6.61768	47.0888	0	5.47383	0	0	1.69405	0	0	0	0	0	0	0	0	0	0	0	0	0	0	0	0	0	0	0.976517	0	0	0	0	0	2.24093	0	0	0	0	0	0	0	0	2.09666	0	0	0	0
Streptococcus equinus	0	0	0	0	0	1.04642	0	0	0	0	0	0	0	0	27.49	72.3018	0	0	0	0	0	0	0	0	0	0	0	0	0	0	0	0	0.950504	0	0	0	0	0	0	0	0	0	0	0	0	0	0	0	0
Staphylococcus warneri	2.74578	0	0	4.0765	0	0	0	1.36846	1.19276	1.24144	0	0	0	1.01568	0	1.01834	0	0.889544	0	0	1.62126	0	0	0.988571	0.820818	1.15212	0	1.26647	1.20091	0	1.02411	0	0	0	1.14814	1.12046	1.86219	0	1.80034	0	0	0	0	0	1.04833	0	0	1.79236	0.95464
Prevotella timonensis	0	0	0	2.71767	0	0	0	0	0	0	0	0	0	0	0	0	97.6487	0	0	0	0	0	0	0	0.820818	0	0	0	0	0	0	0	0	0	0	1.12046	0	0	0	0	0	0	0	0	0	0	0	0	0
Selenomonas artemidis	4.80512	0	0	0	0	0	0	0	0	0	3.38809	0	0	0	0	0	0	0	0	0	0	0	1.09649	0	3.28327	0	0.916164	0	0	0.976517	1.02411	0	0	0	1.14814	0	0	0	0.900169	0	0	0	0	0	2.09666	0	0	0	0
Clostridium acetobutylicum	0	0	0	0	0	0	0	0	0	0	0	0	0	0	0	0	0	0	0	0	0	0	0	0	0	0	0	0	0	0	0	0	0	0	0	0	0	0	0	0	0	0	1.06142	0	0	0	0	0.896178	0
Bacteroides xylanisolvens	0.686445	1.17124	5.5165	0	1.10295	15.6963	0	1.36846	8.34932	3.72432	0	0	0	0	0	0	5.57992	0	0	0	0	0	2.19299	0	0	0	0	0	0	0	0	0	36.1192	6.96673	0	1.12046	0	0	2.70051	2.10261	0.914617	0	1.06142	2.41685	0	0	1.19311	1.79236	0
Escherichia sp.3_2_53FAA	0.686445	0	0	0	2.20589	8.37134	0	0	0	0	0	0	0	0	0	0	0	0	0	0	0	0	0	0	0	0	0	0	0	0	0	0	0	0	0	0	0	0	0	0	0	0	0	0	0	0	0	0	0
Marvinbryantia formatexigens	39.1274	3.51371	1.1033	0	33.0884	20.9284	1.3693	1.36846	7.15656	11.173	0	0	8.64416	1.01568	0	0	2.78996	0.889544	0	0	0	0	0	0	0	0	1.83233	0	3.60273	0.976517	0	0	8.55454	0.870842	2.29628	1.12046	22.3463	1.23555	20.7039	0	0.914617	0	29.7198	7.25054	0	0	1.19311	0.896178	14.3196
Rahnella sp.Y9602	0	0	0	0	0	0	0	0	0	0	0	0	1.23488	0	0	0	0	0	0	0	0	0	0	0	0	0	0	0	0	0	0	0	0	0	0	0	1.86219	1.23555	0	0	0	0	0	0	0	0	0	0	0
Peptoniphilus sp.oral	0.686445	0	0	0	0	2.09284	0	0	0	0	0	0	1.23488	0	0	0	12.5548	0	0	0	0	0	1.09649	0	0	0	0	0	0	0	0	1.40617	0	0	0	0	0	0	0.900169	2.10261	0	0	0	0	0	0	0	0.896178	0.95464
Streptococcus parasanguinis	2.74578	0	0	1.35883	13.2354	26.1604	0	0	0	1.24144	3.38809	0	0	0	1.71812	21.385	0	0.889544	0	0	0	0	0	0	2.46245	0	0	0	6.00456	2.92955	0	0	0	0	1.14814	6.72278	0.931097	0	1.80034	2.10261	0	0	0	0	8.38664	0	0	1.79236	1.90928
Rothia mucilaginosa	0	0	3.3099	0	0	1.04642	1.3693	0	0	0	0	0	0	1.01568	0	4.07334	0	0	1.21937	0	0	0	1.09649	0.988571	0	0	54.0537	1.26647	1.20091	5.8591	0	1.40617	0.950504	0	1.14814	1.12046	0	0	0	0	0	0	0	0	2.09666	0	1.19311	4.48089	0.95464
Pseudomonas aeruginosa	3.43223	0	0	0	0	0	0	0	0	0	0	0	1.23488	3.04704	0	0	0	0	0	0	0	1.70857	0	0	0	0	0	2.53294	2.40182	35.1546	0	0	0	0	0	0	0	0	0	0	0	0	0	0	0	0	0	0	0
Capnocytophaga sputigena	2.05934	0	0	1.35883	0	0	0	2.73691	0	1.24144	37.269	0.896106	0	0	0	0	0	0	0	0	3.24251	1.70857	1.09649	0.988571	2.46245	0	0	0	3.60273	0.976517	0	0	0.950504	0	0	1.12046	0	0	0.900169	2.10261	0.914617	0	1.06142	0	10.4833	0	0	0	1.90928
Enhydrobacter aerosaccus	1.37289	7.02742	1.1033	1.35883	3.30884	7.32492	0	1.36846	0	1.24144	0	4.48053	1.23488	0	1.71812	3.05501	6.97491	0.889544	1.21937	0	1.62126	0	1.09649	5.93142	4.92491	1.15212	0	3.79941	2.40182	8.78865	4.09644	4.21852	0	16.546	4.59257	2.24093	1.86219	1.23555	1.80034	0	2.74385	5.59334	4.24569	9.66739	2.09666	0	1.19311	0.896178	5.72784
Paludibacter propionicigenes	0	0	1.1033	1.35883	18.7501	11.5106	0	0	0	0	0	0	2.46976	1.01568	0	0	2.78996	0.889544	0	0	0	0	0	0	0	0	0	1.26647	0	0	0	0	0	0.870842	0	0	0	0	4.50084	10.513	0.914617	0	0	0	0	0	0	0	0
Veillonella sp.oral	0.686445	0	0	0	0	1.04642	0	1.36846	0	0	0	0	0	0	1.71812	0	0	0	0	0	0	0	0	0	0	0	0	0	2.40182	0	0	0	0	0	0	0	0	0	0.900169	2.10261	0	0	0	0	2.09666	0	0	0.896178	0.95464
Bradyrhizobium sp.BTAi1	7.5509	1.17124	6.6198	2.71767	1.10295	3.13925	2.73859	5.47383	0	7.44864	5.08214	5.37664	0	3.04704	0	11.2017	9.76487	4.44772	9.75494	1.10832	4.86377	1.70857	3.28948	6.91999	4.92491	2.30424	9.16164	7.59883	12.0091	4.88258	5.12055	7.03086	5.70302	1.74168	2.29628	12.3251	0	1.23555	6.30118	4.20521	1.82923	1.86445	1.06142	12.0842	8.38664	11.2129	2.38622	3.58471	11.4557
Fusobacterium sp.3_1_5R	0.686445	0	0	0	0	0	0	0	0	0	0	0	0	0	0	0	0	0	0	0	0	0	0	0	0	0	0	0	0	0	0	0	0	0	0	0	0	0	0	0	0	0	0	0	0	0	0	0	0
Prevotella veroralis	2.05934	0	2.2066	0	2.20589	3.13925	0	1.36846	0	0	1.69405	0	2.46976	1.01568	0	0	1.39498	0	0	0	0	0	1.09649	0	0	0	5.49698	1.26647	0	0.976517	0	0	21.8616	6.09589	0	1.12046	0	0	2.70051	2.10261	0.914617	0	0	0	2.09666	0	0	0.896178	21.0021
Mitsuokella multacida	33.6358	0	2.2066	0	20.956	3.13925	0	1.36846	2.38552	1.24144	0	0.896106	3.70464	0	0	0	9.76487	0	0	0	0	3.41714	0	0	0	0	0	0	1.20091	0.976517	0	0	0	0	0	4.48185	4.65548	0	2.70051	0	0	0	3.18427	0	0	0	0	0.896178	0
Enterobacter sp.638	1.37289	0	1.1033	0	0	0	0	0	0	0	0	0.896106	0	0	13.745	33.6051	0	0	0	0	0	0	0	0	0	0	1.83233	0	0	0	0	0	0	0	0	0	30.7262	12.3555	0	0	0	0	0	0	0	0	0	0	0
Intrasporangium calvum	0.686445	0	0	1.35883	1.10295	0	0	0	0	0	0	0	1.23488	0	0	0	0	0	0	0	0	0	2.19299	0	0	0	0	0	1.20091	1.95303	0	0	0	0.870842	2.29628	1.12046	0	0	0	0	0	0	1.06142	0	0	0	0	3.58471	2.86392
Pseudomonas stutzeri	0	7.02742	0	8.15301	0	0	0	1.36846	1.19276	1.24144	0	0	2.46976	4.06272	0	1.01834	0	0.889544	0	0	0	0	0	2.96571	4.92491	0	0	2.53294	4.80364	0	0	2.81234	3.80202	0	0	2.24093	0.931097	1.23555	6.30118	0	6.40232	1.86445	1.06142	0	0	2.80322	0	3.58471	0.95464
Streptococcus salivarius	0	0	0	0	8.82357	48.1352	0	0	0	1.24144	0	0	0	1.01568	1.71812	4.07334	0	0.889544	0	0	0	0	0	0	0	0	1.83233	0	1.20091	0	0	0	0	0.870842	0	0	0	1.23555	0	0	0	0	0	0	0	0	0	0	0
Clostridium ljungdahlii	1.37289	0	0	0	1.10295	0	0	0	0	0	0	0	0	0	0	0	0	0	0	0	0	0	0	0	0	0	0.916164	0	0	0	0	0	0	0	0	0	0	0	0	0	0	0	0	0	0	0	0	0	0
Anaerococcus hydrogenalis	0	0	0	0	0	0	0	0	0	0	0	0	0	0	0	0	6.97491	0	0	0	0	0	44.9562	0	0	0	0	0	0	0	0	0	0	0	6.88885	10.0842	0	0	0	0	0	0	0	0	0	0	0	0	0
Geodermatophilus obscurus	0	0	0	0	0	2.09284	0	1.36846	0	0	0	0	1.23488	0	0	0	0	0	0	0	0	0	0	1.97714	0	0	0.916164	0	0	0	0	1.40617	0	0	1.14814	0	0	1.23555	0.900169	0	0	0	0	0	0	0	0	4.48089	0.95464
Lactobacillus delbrueckii	2.74578	0	0	0	0	0	0	0	0	0	0	0	0	0	0	0	0	0.889544	0	0	0	0	0	0	0	0	0	0	0	0	0	0	0	0	0	0	0	3.70664	0	0	0	0	0	0	0	0	0	0	0
Ralstonia solanacearum	4.80512	4.68495	7.7231	12.2295	5.51473	11.5106	4.10789	5.47383	5.9638	7.44864	3.38809	7.16885	1.23488	1.01568	6.87249	25.4584	13.9498	39.1399	4.87747	2.21664	4.86377	8.54284	5.48247	3.95428	7.38736	5.76061	7.32931	10.1318	10.8082	4.88258	7.16877	7.03086	10.4555	3.48337	11.4814	2.24093	2.79329	3.70664	6.30118	2.10261	7.31694	11.1867	4.24569	29.0022	13.6283	16.8193	4.77244	6.27324	9.5464
Dechloromonas aromatica	0.686445	0	0	1.35883	5.51473	2.09284	0	0	0	1.24144	0	0.896106	0	0	0	0	0	0	0	0	0	0	0	0	0	0	0	0	0	0.976517	0	0	0	0.870842	0	0	0	1.23555	2.70051	0	0	0	0	0	0	0	0	0	3.81856
Salmonella enterica	28.1443	2.34247	0	0	4.41178	16.7427	5.47718	2.73691	2.38552	2.48288	0	0	0	0	5.15437	9.16502	0	5.33726	0	0	0	0	26.3158	0	0	1.15212	0	0	0	0.976517	0	0	27.5646	0.870842	1.14814	0	9.31097	2.47109	0	0	0.914617	1.86445	5.30711	0	0	0	1.19311	0.896178	0
Bacillus licheniformis	0	0	0	1.35883	0	0	0	0	0	0	0	0	0	0	0	0	0	35.5818	0	0	0	0	0	0	0	0	0	0	0	0	0	0	0	0	0	0	0	0	0	0	0	0	0	0	0	0	0	0	0
Porphyromonas endodontalis	0	0	0	0	2.20589	3.13925	0	0	0	0	0	0	0	0	0	0	1.39498	0	1.21937	0	0	0	0	0	0	1.15212	0	0	0	0	0	0	0	0	0	0	0	0	0.900169	0	0	0	0	0	1.04833	2.80322	0	0	0
Streptococcus agalactiae	0	0	0	0	0	0	0	0	0	0	0	0	0	0	0	0	0	0	0	0	0	0	0	0	0	0	0	0	0	0	0	0	0	0	0	0	0	0	0	0	0	0	0	0	0	0	0	0	0
Slackia exigua	0	0	43.0287	2.71767	1.10295	1.04642	0	5.47383	0	0	0	0	0	0	0	0	0	0	0	0	0	0	0	0	0	0	0.916164	0	0	0	0	0	9.50504	2.61253	0	0	0	0	0.900169	2.10261	0.914617	0	0	0	0	0	0	0	0
Dialister microaerophilus	0	0	3.3099	0	0	0	0	0	0	0	0	0	0	0	0	0	6.97491	0	0	0	0	0	2.19299	0	0	0	0	0	0	0	0	0	0.950504	0.870842	0	0	0	0	1.80034	0	0	0	0	0	0	0	0	0	0.95464
Prevotella ruminicola	0	0	0	0	0	0	0	0	0	0	0	0	0	2.03136	0	0	1.39498	0	0	0	0	0	0	0	0	0	2.74849	1.26647	0	0	0	0	19.9606	3.48337	0	1.12046	0	0	0	0	0	0	0	0	0	0	0	0	3.81856
Prevotella amnii	0	0	0	0	0	0	0	0	0	0	0	0	0	1.01568	0	0	1.39498	0	0	0	0	0	0	0	0	0	1.83233	0	0	0	0	0	0	0	0	0	0	0	0	0	0	0	0	0	1.04833	0	0	0	0
Paracoccus denitrificans	0	7.02742	0	0	0	0	1.3693	8.21074	17.8914	1.24144	0	0	1.23488	0	3.43625	0	0	0	0	0	0	1.70857	0	0	0	0	1.83233	0	0	0	0	4.21852	0	0	0	0	0	1.23555	0	0	6.40232	0	1.06142	0	0	0	1.19311	8.96178	6.68248
Capnocytophaga ochracea	0	0	0	0	0	0	0	1.36846	0	0	6.77618	0	1.23488	0	0	0	0	0	0	0	0	0	0	0	1.64164	0	0	0	0	0	0	0	0	0.870842	0	0	0	0	0	0	0	0	0	0	9.43497	0	0	0	0.95464
Beutenbergia cavernae	0	0	0	0	0	0	0	0	0	1.24144	0	0	0	1.01568	0	1.01834	0	0	0	0	0	0	0	0	0	0	0	1.26647	0	0	0	0	0	1.74168	0	0	0	0	0	2.10261	0	0	0	0	0	0	0	0.896178	0.95464
Micrococcus luteus	8.23735	1.17124	0	4.0765	1.10295	4.18567	1.3693	0	0	0	0	2.68832	1.23488	0	0	5.09168	4.18494	0.889544	0	0	0	1.70857	5.48247	3.95428	3.28327	1.15212	0.916164	1.26647	1.20091	1.95303	0	0	1.90101	1.74168	1.14814	1.12046	1.86219	0	1.80034	6.30782	0	1.86445	0	0	0	0	1.19311	2.68853	1.90928
Clostridium difficile	0	0	0	0	0	1.04642	1.3693	0	0	0	0	0	0	0	0	2.03667	4.18494	0	0	0	0	0	0	0	0	0	2.74849	1.26647	2.40182	0	0	0	0	0	0	1.12046	0.931097	0	0	0	0	0	0	0	0	0	0	0	0
Acinetobacter lwoffii	1.37289	11.7124	0	2.71767	1.10295	1.04642	0	4.10537	2.38552	4.96576	0	0	1.23488	0	0	0	0	0.889544	2.43873	0	0	0	0	0.988571	0	0	0	2.53294	0	3.90607	1.02411	2.81234	0.950504	5.22505	0	0	0.931097	0	0.900169	0	0.914617	3.72889	0	0	1.04833	5.60644	0	3.58471	5.72784
Flavobacterium psychrophilum	0.686445	4.68495	1.1033	10.8707	1.10295	3.13925	0	6.84228	0	39.7261	0	9.85716	0	12.1882	0	9.16502	1.39498	7.11635	0	0	0	6.83427	0	0	0.820818	0	0.916164	8.8653	0	7.81213	0	19.6864	0	13.0626	0	13.4456	0	2.47109	0	4.20521	0	1.86445	0	9.66739	0	2.80322	0	1.79236	11.4557
Lactobacillus casei	0	0	0	0	0	0	0	0	0	0	0	0	0	0	0	4.07334	0	0	0	0	0	0	0	0	0	0	0	0	0	0	0	0	0	0	0	0	0	0	0	0	0	0	0	0	0	0	0	0	0
Granulicatella elegans	2.05934	0	0	0	3.30884	0	0	0	0	0	0	0	0	0	0	4.07334	0	0	0	0	0	0	0	0	0.820818	0	0	1.26647	0	0.976517	0	0	0	0	1.14814	1.12046	0	0	1.80034	2.10261	0	0	0	0	0	0	0	0	0
Pyramidobacter piscolens	0	0	0	0	0	0	0	0	0	0	0	0	0	0	0	0	0	0	0	0	0	0	0	0	0	0	0	0	0	0	0	0	0	0	0	0	0	0	0	0	0	0	0	0	0	0	0	0	0.95464
Erwinia billingiae	1.37289	0	0	0	0	0	0	0	0	0	0	0	0	0	0	0	0	0	0	0	0	0	0	0	0	0	0	0	0	0	0	0	0	0	0	0	0	0	0	0	0	0	0	0	0	0	0	0	0
Microbacterium testaceum	0	7.02742	0	20.3825	0	6.27851	0	4.10537	0	36.0017	1.69405	6.27274	2.46976	8.12545	0	3.05501	1.39498	4.44772	0	0	0	0	1.09649	2.96571	0	0	0	8.8653	0	5.8591	0	14.0617	0.950504	8.70842	0	8.96371	0	3.70664	0	6.30782	2.74385	3.72889	3.18427	7.25054	0	2.80322	0	2.68853	2.86392
Taylorella equigenitalis	0	0	0	0	0	0	0	0	0	0	0	0	0	0	0	0	0	0	0	0	0	0	0	0	0	0	0	0	0	0	0	0	0	0	0	1.12046	0	0	9.90186	2.10261	0	0	0	0	0	0	0	0	0
Citrobacter rodentium	0.686445	0	0	0	1.10295	1.04642	0	0	0	0	0	0	0	0	0	0	0	0	0	0	0	0	2.19299	0	0	0	0	0	0	0	1.02411	0	4.75252	2.61253	0	0	5.58658	2.47109	0	0	0.914617	0	0	0	0	0	0	0	0
Corynebacterium amycolatum	0.686445	0	0	0	0	0	0	0	0	0	0	0	0	1.01568	0	0	0	0	0	0	0	0	0	0	0	0	0	0	0	0.976517	0	0	0	0	0	0	0	0	0	0	0	0	1.06142	2.41685	0	0	0	1.79236	0
Candidatus Puniceispirillum	0	0	0	0	0	0	0	0	0	0	0	0	0	0	0	0	0	0	0	0	0	0	0	0	0	0	0	0	0	0	0	0	0	0	0	1.12046	0	0	3.60068	0	0	0	0	0	0	0	0	0	0
Clostridium thermocellum	17.8476	0	1.1033	0	8.82357	4.18567	0	0	0	0	0	0	1.23488	0	0	0	4.18494	0	1.21937	0	0	0	0	0	0	0	1.83233	0	0	0	0	0	0	0	3.44443	0	0	0	8.10152	0	0	0	6.36853	0	0	0	0	0	1.90928
Megamonas hypermegale	14.4154	2.34247	0	0	0	4.18567	1.3693	0	0	0	0	0	4.93952	2.03136	0	0	0	0	0	0	0	0	0	0	0	0	1.83233	0	0	0	1.02411	0	0	0	1.14814	0	0	0	1.80034	0	0	0	0	0	1.04833	0	0	1.79236	0
Eubacterium yurii	18.534	1.17124	0	0	18.7501	8.37134	0	0	0	0	1.69405	0	0	0	0	0	1.39498	0	0	0	0	0	0	0	0	0	0	1.26647	0	0	0	0	0	0	1.14814	1.12046	0	0	9.00169	0	0	0	1.06142	0	0	0	0	0	1.90928
Nocardioides sp.JS614	0.686445	1.17124	0	0	0	1.04642	0	0	0	1.24144	0	0	0	0	0	0	0	0	0	0	0	0	0	2.96571	0	0	0	0	0	1.95303	0	0	0	0.870842	0	1.12046	0	0	0	0	0	0	0	2.41685	0	0	1.19311	8.0656	0
Laribacter hongkongensis	0.686445	0	0	0	0	1.04642	0	0	0	0	0	0	0	0	0	0	0	0	0	0	0	0	0	0	0	0	4.58082	0	0	0	0	0	0	0	0	1.12046	0	0	0	0	0	0	0	0	0	0	0	0	0.95464
Prevotella buccae	0	0	6.6198	1.35883	0	0	0	0	0	0	0	0	0	0	0	0	0	0	0	0	0	0	0	0	0	0	0.916164	2.53294	0	0	0	0	19.9606	4.35421	0	1.12046	0	0	0	0	0	0	0	0	3.14499	0	0	0.896178	0.95464
Prevotella multiformis	0.686445	0	5.5165	4.0765	0	0	0	0	0	0	1.69405	0	0	0	0	1.01834	5.57992	0	0	0	0	0	0	0	0	0	2.74849	0	0	0	0	0	8.55454	4.35421	0	2.24093	0	0	0	0	0	0	0	0	1.04833	0	0	0	1.90928
Klebsiella variicola	1.37289	0	0	0	0	0	0	0	0	0	0	0	0	0	6.87249	27.4951	0	0	0	0	0	0	0	0.988571	0.820818	0	0	0	0	0	0	0	0.950504	0	0	1.12046	0	1.23555	0	0	0	0	0	0	0	0	4.77244	0	0
Chromobacterium violaceum	0	0	0	1.35883	16.5442	27.2069	0	0	0	1.24144	0	0.896106	0	0	0	0	0	0	0	0	0	0	0	0	0	0	0	0	0	0	0	0	2.85151	0	0	0	0	0	2.70051	0	0	0	0	0	0	0	0	0	0.95464
Clavibacter michiganensis	0	3.51371	0	10.8707	1.10295	6.27851	0	4.10537	1.19276	32.2774	0	4.48053	0	10.1568	0	8.14668	0	9.78498	0	0	0	6.83427	0	0	0.820818	0	0	13.9312	1.20091	4.88258	0	14.0617	0	6.09589	0	17.9274	0	11.1199	0	2.10261	0	9.32223	0	2.41685	0	0	1.19311	4.48089	1.90928
Bacteroides sp.2_1_22	0	0	0	0	1.10295	0	0	0	0	0	0	0	0	0	0	0	0	0	0	0	0	0	3.28948	0	0	0	0	0	0	0	0	0	1.90101	0.870842	0	0	0	0	0.900169	2.10261	0.914617	0	5.30711	0	0	0	0	0.896178	0
Klebsiella pneumoniae	17.1611	0	0	0	0	0	0	0	0	0	0	2.68832	0	0	13.745	22.4034	0	0	0	0	0	0	0	0	0	0	0	0	1.20091	0.976517	0	0	0	0	0	0	2.79329	1.23555	0	0	0	0	0	0	0	0	0	0	0
Streptococcus oralis	8.92379	0	3.3099	0	0	1.04642	0	1.36846	0	1.24144	22.0226	0	0	0	0	1.01834	1.39498	0	0	0	1.62126	0	1.09649	0.988571	4.10409	0	0.916164	0	0	0.976517	0	0	0.950504	0	1.14814	0	0.931097	0	1.80034	0	0	0	0	0	24.1116	0	2.38622	2.68853	2.86392
Campylobacter concisus	0	0	0	0	0	0	0	1.36846	0	1.24144	0	0	0	0	1.71812	0	0	0	0	0	1.62126	13.6685	0	0	0	0	0	0	6.00456	21.4834	0	0	0	0.870842	0	0	4.65548	2.47109	1.80034	0	0	0	0	0	4.19332	0	0	0	0
Staphylococcus epidermidis	0	1.17124	0	0	0	0	0	0	0	1.24144	0	0	0	0	0	0	0	0	0	1.10832	0	0	0	0	3.28327	0	0	1.26647	3.60273	0	0	1.40617	0.950504	0	0	0	0	0	0	0	0	0	0	2.41685	2.09666	0	0	0	0
Enterococcus italicus	0	0	1.1033	0	0	5.23209	0	0	0	0	0	0	0	0	24.0537	24.4401	0	0.889544	0	0	0	0	0	0	0	0	0	0	0	0	0	0	0	0	0	0	0	0	0	0	0	0	0	0	0	0	0	0	0
Citrobacter sp.30_2	0.686445	0	0	0	0	1.04642	0	0	0	0	1.69405	0	0	0	5.15437	15.275	0	0	1.21937	0	0	0	0	0	0.820818	0	0	5.06588	0	0	0	0	0.950504	0	0	0	22.3463	12.3555	0.900169	0	1.82923	1.86445	0	0	0	0	20.2829	1.79236	0
Methylobacterium radiotolerans	4.80512	7.02742	7.7231	6.79417	3.30884	5.23209	5.47718	4.10537	1.19276	4.96576	3.38809	3.58442	1.23488	1.01568	1.71812	13.2384	5.57992	5.33726	2.43873	1.10832	0	0	3.28948	7.90857	3.28327	3.45637	3.66466	6.33235	3.60273	3.90607	1.02411	4.21852	2.85151	3.48337	0	4.48185	2.79329	7.41328	0.900169	0	1.82923	3.72889	0	7.25054	2.09666	8.40967	2.38622	12.5465	6.68248
Clostridium sticklandii	0.686445	0	0	0	0	0	0	0	0	0	0	0	0	0	0	0	2.78996	0	0	0	0	0	0	0	0	0	0.916164	0	9.60729	0.976517	0	0	0	1.74168	0	2.24093	0	0	0	0	0	0	1.06142	0	0	0	0	0.896178	0
Citrobacter koseri	2.74578	0	0	0	0	0	0	0	0	0	0	0	0	0	1.71812	1.01834	0	0	0	0	0	0	0	0	0	0	0	0	0	0	0	0	0	0	4.59257	0	22.3463	7.41328	0	0	0	0	0	0	0	0	0	0	0
Corynebacterium matruchotii	0	3.51371	0	1.35883	1.10295	0	0	4.10537	0	0	16.9405	0	1.23488	1.01568	1.71812	0	0	0	2.43873	3.32497	0	0	2.19299	0	4.10409	0	0	3.79941	18.0137	0	1.02411	0	0	0.870842	0	0	0	0	0	0	0.914617	0	1.06142	0	24.1116	0	1.19311	2.68853	6.68248
Porphyromonas gingivalis	0	0	0	0	3.30884	3.13925	0	0	0	0	0	0	0	0	0	0	4.18494	0	1.21937	0	0	0	0	0	0	0	0	0	0	0	0	0	0	0	0	0	0	0	0	0	0	1.86445	0	0	0	0	0	0	0
Leptothrix cholodnii	0.686445	3.51371	0	1.35883	14.3383	21.9748	0	2.73691	0	7.44864	1.69405	1.79221	0	2.03136	0	1.01834	1.39498	1.77909	0	0	0	0	0	0	0	0	0	2.53294	1.20091	0.976517	0	2.81234	0.950504	0.870842	1.14814	0	1.86219	0	1.80034	0	0	0	1.06142	0	1.04833	5.60644	1.19311	0.896178	5.72784
Ethanoligenens harbinense	15.7882	1.17124	0	0	7.72062	10.4642	0	0	1.19276	0	0	0	0	2.03136	0	0	4.18494	0	0	0	0	0	3.28948	0	0	0	2.74849	0	6.00456	1.95303	0	0	1.90101	0.870842	9.18513	1.12046	3.72439	0	12.6024	0	0	0	4.24569	0	0	0	2.38622	1.79236	0
Burkholderia glumae	0	0	0	0	3.30884	4.18567	0	0	0	0	0	0	0	0	0	0	0	0	0	0	0	0	0	0	0	0	0	0	0	0	0	0	0.950504	0	0	2.24093	0	0	3.60068	4.20521	0	0	0	0	0	0	0	0.896178	0
Streptococcus suis	15.1018	0	1.1033	0	23.1619	1.04642	0	0	0	0	0	0	0	0	0	0	0	0	0	0	0	0	1.09649	0	0	0	0	0	0	0	0	0	0	0	0	0	1.86219	0	0	0	0	0	1.06142	0	0	0	0	0	0
Streptococcus sp.C300	1.37289	0	2.2066	0	1.10295	1.04642	0	1.36846	0	0	15.2464	0	0	1.01568	0	4.07334	1.39498	0	0	0	1.62126	0	2.19299	0.988571	3.28327	0	1.83233	0	0	0.976517	0	0	1.90101	0.870842	0	0	0	0	0	0	0	1.86445	0	2.41685	23.0633	0	1.19311	3.58471	0
Escherichia fergusonii	2.05934	0	0	0	0	1.04642	0	0	0	0	0	0	0	0	37.7987	21.385	0	1.77909	0	0	0	0	15.3509	1.97714	0	0	0	0	2.40182	0	0	0	4.75252	2.61253	0	0	4.65548	1.23555	0	0	0	0	0	0	5.24165	0	0	0	0
Stenotrophomonas maltophilia	1.37289	0	0	1.35883	0	0	0	0	0	1.24144	1.69405	1.79221	0	0	0	0	0	0	0	0	0	0	1.09649	0	2.46245	0	0	1.26647	0	2.92955	0	0	0	0.870842	0	0	0	1.23555	0	0	0.914617	1.86445	1.06142	0	1.04833	0	0	0	0.95464
Burkholderia sp.CCGE1001	0	0	0	0	24.2648	17.7891	0	0	0	0	0	0	0	0	0	0	4.18494	0	0	0	0	0	0	0	0	0	0	0	0	0	0	0	0	0	0	0	0	0	0	0	0.914617	0	0	0	0	0	0	0	0.95464
Kocuria rhizophila	0	0	0	0	0	0	0	0	0	3.72432	0	0.896106	0	0	0	0	0	0.889544	0	0	1.62126	0	0	0	1.64164	2.30424	0	0	0	4.88258	0	0	0	0	0	1.12046	0	1.23555	0.900169	0	0.914617	0	0	0	0	0	1.19311	2.68853	1.90928
Riemerella anatipestifer	0	1.17124	1.1033	0	0	0	0	1.36846	0	3.72432	0	1.79221	0	2.03136	0	1.01834	0	0	0	0	0	0	0	0	0	3.45637	0	0	0	0	0	1.40617	0	0	0	0	0	1.23555	0.900169	0	0	0	3.18427	0	0	2.80322	1.19311	0	0.95464
Herbaspirillum seropedicae	0	0	0	0	23.1619	3.13925	0	0	0	2.48288	0	0	0	0	0	2.03667	2.78996	0	1.21937	0	0	0	0	0	0	0	0.916164	0	0	0	0	1.40617	0	0	0	1.12046	0	0	0.900169	0	0.914617	0	0	0	0	0	0	0.896178	1.90928
Coprococcus sp.ART55/1	0	0	0	0	1.10295	0	0	0	0	0	0	0	1.23488	0	0	0	0	0	0	0	0	0	0	0	0	0	1.83233	0	0	0	0	0	0	0	1.14814	5.60232	0	0	18.0034	0	0	0	1.06142	0	0	0	0	0	5.72784
Streptococcus mitis	10.2967	1.17124	0	1.35883	0	2.09284	0	1.36846	2.38552	3.72432	8.47023	0	0	0	10.3087	15.275	0	0	0	0	0	1.70857	2.19299	0.988571	3.28327	0	2.74849	0	2.40182	0.976517	0	1.40617	0	0	1.14814	0	0	2.47109	0.900169	0	1.82923	0	1.06142	2.41685	5.24165	0	1.19311	0	0.95464
Oxalobacter formigenes	0	0	1.1033	0	12.1324	20.9284	0	0	0	0	0	0	0	0	0	0	0	0	0	0	0	0	0	0	0	0	0	0	0	0	0	0	0	0	0	0	0	1.23555	0.900169	0	0	0	0	0	0	0	0	1.79236	1.90928
Bifidobacterium longum	0	0	2.2066	0	7.72062	9.41776	6.84648	4.10537	0	0	0	0	0	0	34.3625	14.2567	0	0	0	0	0	0	0	0	0	0	0.916164	0	0	0	0	0	0	0	0	0	0	0	0	0	0	0	0	0	0	0	0	0	0
Cellulomonas flavigena	0	0	0	1.35883	1.10295	3.13925	0	0	0	1.24144	0	0	0	1.01568	0	0	1.39498	0	0	0	0	0	0	0	0	1.15212	0.916164	0	0	0.976517	0	1.40617	0	0	0	1.12046	0	1.23555	0	0	0	0	0	0	0	0	0	2.68853	0
Prevotella buccalis	0	0	0	0	0	0	0	0	0	0	0	0	0	0	0	0	27.8996	0	0	0	0	0	0	0	0	0	0	0	0	0	0	0	0	0.870842	0	0	0	0	0	0	0	0	0	0	0	0	0	0	0
Alkaliphilus oremlandii	13.7289	0	1.1033	0	11.0295	0	0	0	1.19276	0	0	0	1.23488	0	0	0	1.39498	0	1.21937	0	0	0	0	0	0	0	0.916164	0	0	0	0	0	0	0	0	2.24093	0	0	0	2.10261	0	0	0	0	0	0	0	0	0
Flavobacterium johnsoniae	0	3.51371	0	12.2295	2.20589	2.09284	0	2.73691	0	24.8288	0	8.06495	0	9.14113	0	5.09168	1.39498	7.11635	0	0	0	1.70857	0	0.988571	0	0	0	12.6647	0	2.92955	0	7.03086	0	6.09589	0	7.84324	0	7.41328	0.900169	0	0	7.45779	0	0	0	2.80322	0	0.896178	6.68248
Streptococcus downei	0.686445	0	0	0	1.10295	0	0	0	0	0	0	0	0	0	0	1.01834	0	0	0	0	0	0	0	0	0	0	0.916164	0	0	0	0	0	0	0.870842	0	0	0	0	0	0	0	0	0	0	0	0	0	0	1.90928
Thiobacillus denitrificans	0	0	0	0	20.956	4.18567	0	0	0	1.24144	0	0	0	0	0	0	0	0	1.21937	0	0	0	0	0	0	0	0.916164	0	0	0	0	1.40617	0.950504	1.74168	1.14814	1.12046	0.931097	0	0.900169	0	0	0	0	0	0	0	0	0	0.95464
Delftia acidovorans	1.37289	3.51371	0	2.71767	1.10295	6.27851	0	6.84228	2.38552	3.72432	1.69405	5.37664	0	1.01568	0	6.11001	2.78996	4.44772	1.21937	2.21664	1.62126	5.1257	3.28948	3.95428	7.38736	1.15212	7.32931	5.06588	4.80364	0.976517	2.04822	2.81234	3.80202	1.74168	17.2221	8.96371	7.44877	0	7.20135	2.10261	4.57309	3.72889	4.24569	7.25054	7.33831	14.0161	3.57933	7.16942	4.7732
Leifsonia xyli	0	4.68495	0	5.43534	0	2.09284	0	1.36846	0	23.5873	0	4.48053	0	5.0784	0	6.11001	0	3.55818	0	0	0	3.41714	0	0.988571	0.820818	0	0	5.06588	0	4.88258	0	5.62469	0	6.09589	0	11.2046	0	3.70664	0	2.10261	0	1.86445	1.06142	0	1.04833	0	1.19311	1.79236	2.86392
Clostridium hiranonis	0	0	2.2066	0	0	2.09284	6.84648	2.73691	0	0	0	0	0	1.01568	0	0	4.18494	0	0	0	0	0	0	0	0	0	2.74849	3.79941	0	0	0	0	0	0	0	3.36139	0	0	0.900169	0	0	0	0	0	0	0	0	0	2.86392
Cryptobacterium curtum	0	0	0	0	0	0	0	0	0	1.24144	1.69405	0	0	1.01568	0	0	1.39498	0	1.21937	0	0	0	0	0	0	0	0	0	4.80364	0	0	0	18.0596	7.83758	0	0	0	0	5.40101	2.10261	0	0	0	0	0	0	0	0	0
Lactobacillus vaginalis	0.686445	1.17124	0	0	0	1.04642	0	0	0	0	0	0	0	0	17.1812	19.3484	0	0	0	0	0	0	0	0	0	0	0	0	0	0	0	0	0	0	0	0	0	0	0	0	0	0	0	0	0	0	0	0	0
Capnocytophaga gingivalis	0	0	0	0	1.10295	0	0	1.36846	0	0	16.9405	0.896106	0	0	0	0	0	0.889544	0	0	0	0	0	0	3.28327	0	0.916164	1.26647	0	0.976517	0	0	0	0	0	0	0.931097	1.23555	0.900169	0	0.914617	0	1.06142	0	18.8699	0	0	0	0.95464
Enterobacter cancerogenus	9.61024	1.17124	0	0	2.20589	5.23209	1.3693	0	0	0	0	0	0	0	1.71812	5.09168	0	1.77909	0	0	0	0	5.48247	0	0	0	0	0	0	0.976517	0	0	3.80202	0.870842	0	0	1.86219	1.23555	0	0	0	1.86445	2.12284	0	0	0	1.19311	0	0
Megasphaera micronuciformis	6.86445	0	0	0	1.10295	2.09284	0	0	0	0	0	0	2.46976	1.01568	0	0	1.39498	0	0	1.10832	0	0	0	0	0.820818	0	0.916164	1.26647	0	0	0	0	0	0	1.14814	1.12046	15.8286	8.64882	1.80034	0	0.914617	0	0	2.41685	2.09666	2.80322	0	1.79236	0
Propionibacterium acnes	1.37289	0	2.2066	4.0765	0	1.04642	0	2.73691	0	2.48288	0	0	2.46976	0	0	5.09168	2.78996	0.889544	0	0	1.62126	0	1.09649	0.988571	2.46245	0	0.916164	2.53294	1.20091	1.95303	2.04822	0	0	0.870842	1.14814	1.12046	0	1.23555	0.900169	0	0	3.72889	1.06142	0	1.04833	5.60644	1.19311	1.79236	0.95464
Ralstonia eutropha	0.686445	1.17124	0	0	18.7501	7.32492	0	0	0	2.48288	0	0.896106	0	0	0	0	0	0	0	0	0	0	1.09649	0	0	0	0	0	0	0	1.02411	1.40617	0	0	1.14814	0	0	0	0.900169	2.10261	1.82923	0	0	2.41685	1.04833	0	1.19311	0.896178	0
Bifidobacterium animalis	0	1.17124	0	0	3.30884	17.7891	0	0	0	0	0	0	0	0	1.71812	0	0	0	0	0	0	0	0	0	0	0	0.916164	0	0	0	0	0	0	0	0	2.24093	0	0	0	0	0	0	0	0	0	0	1.19311	0	0
Clostridium novyi	0.686445	0	0	0	1.10295	1.04642	0	0	0	0	0	0	0	0	0	0	0	0	0	0	0	0	2.19299	0	0	0	0	0	0	0	0	0	0	0	0	1.12046	0	0	0	0	0	0	0	0	0	0	2.38622	0	0
Anaerococcus prevotii	0	0	0	0	0	0	0	0	0	0	0	0	0	0	0	0	0	0	0	0	0	0	0	0	0	0	0	0	0	0	0	0	0	0	0	0	0	0	0	0	0	1.86445	0	0	0	0	0	0.896178	0
Rothia dentocariosa	1.37289	1.17124	0	0	0	0	0	0	0	0	0	0	0	0	0	1.01834	0	0	0	0	0	1.70857	0	0	0	1.15212	0	0	1.20091	8.78865	0	0	0	0	0	0	0	1.23555	2.70051	0	0	0	0	2.41685	1.04833	0	3.57933	0	0
Streptococcus sp.M334	0	0	0	0	0	0	0	1.36846	1.19276	1.24144	8.47023	0	0	0	0	1.01834	0	0	0	0	0	0	0	0	0.820818	0	0	0	1.20091	0	0	0	0	0.870842	0	0	0	0	0	0	0	0	0	0	5.24165	0	1.19311	1.79236	0
Synergistetes sp.SGP1	0	0	0	4.0765	0	0	0	0	0	0	0	0	0	0	0	0	22.3197	0	0	0	0	0	0	0	0	0	0	0	0	0	0	0	0	0	0	0	0	0	0	0	0	0	0	0	0	0	0	0	0
Escherichia sp.4_1_40B	10.9831	2.34247	0	0	1.10295	3.13925	0	0	0	0	0	0	0	0	0	2.03667	0	0	0	0	0	0	4.38597	0	0	0	0	0	1.20091	0	1.02411	0	0	0	0	0	1.86219	0	0	0	0	0	1.06142	0	0	0	0	0	0
Streptococcus peroris	1.37289	0	1.1033	0	0	0	0	0	0	0	0	0	0	0	0	0	0	0	0	0	0	0	0	0.988571	0.820818	0	0	0	0	1.95303	0	0	0	0	0	0	0	0	0	0	0	0	0	2.41685	0	0	0	0	0
Pseudomonas mendocina	0	3.51371	0	1.35883	0	0	0	0	1.19276	1.24144	0	0	0	0	0	0	0	0	0	0	0	0	0	0	1.64164	0	0	3.79941	0	0	0	1.40617	0	0	0	0	0	0	1.80034	0	0	0	0	0	0	0	0	0.896178	0.95464
Exiguobacterium sp.AT1b	10.2967	2.34247	0	0	3.30884	2.09284	0	0	0	0	0	0	0	0	0	0	0	0	0	0	0	0	0	0	0	0	0	0	0	0	0	0	0	0	0	0	0	0	1.80034	2.10261	0	0	0	0	0	0	1.19311	0	0.95464
Alkaliphilus metalliredigens	3.43223	0	0	0	3.30884	14.6498	0	0	1.19276	0	0	0	0	0	0	0	0	0	0	0	0	0	0	0	0	0	0.916164	0	0	0	0	0	0	0	0	1.12046	0	0	1.80034	2.10261	0	0	1.06142	0	0	0	1.19311	0	0
Pseudoramibacter alactolyticus	3.43223	0	7.7231	4.0765	2.20589	4.18567	0	0	0	0	0	0	0	0	0	0	0	0	0	0	0	0	0	0	0	0	0	0	0	0	0	0	0.950504	0	0	0	0	0	0.900169	0	0	0	2.12284	0	0	0	0	0	0
Lactobacillus crispatus	0	0	0	0	0	0	0	0	0	0	0	0	0	0	8.59061	15.275	0	0	0	0	0	0	0	0	0	0	0	0	0	0	0	0	0	0	0	0	0	0	0	0	0	0	0	0	0	0	0	0	0
Syntrophobotulus glycolicus	2.74578	0	0	0	7.72062	8.37134	0	0	0	0	0	0	0	0	0	0	1.39498	0	0	0	0	0	0	0	0	0	0	0	0	0	0	0	0	0	0	0	0	0	5.40101	0	0	0	0	0	0	0	0	0	1.90928
Geobacillus sp.WCH70	0	0	0	0	1.10295	4.18567	0	0	1.19276	0	0	0	0	0	0	0	0	0	1.21937	0	0	0	0	0	0	0	5.49698	2.53294	0	0.976517	0	0	0.950504	0	0	1.12046	0	0	0	0	0	0	0	0	0	0	0	0	0
Pantoea vagans	0	1.17124	0	0	0	0	0	0	0	2.48288	0	0	0	0	0	0	0	0	1.21937	0	0	0	0	14.8286	0	0	0	1.26647	0	0	0	0	0	0.870842	1.14814	0	0	0	0	0	0	1.86445	0	0	0	0	0	0	0
Lactococcus lactis	0	0	0	1.35883	0	0	0	0	0	0	0	0	0	0	0	1.01834	0	0	0	0	0	0	2.19299	0	0	0	0	1.26647	0	0	1.02411	0	0	0	1.14814	0	0	0	0	0	0.914617	0	0	0	0	0	0	0.896178	0.95464
Acinetobacter johnsonii	2.05934	3.51371	2.2066	2.71767	0	1.04642	4.10789	0	2.38552	6.2072	0	2.68832	1.23488	1.01568	0	1.01834	1.39498	1.77909	0	0	3.24251	0	1.09649	0.988571	3.28327	1.15212	1.83233	8.8653	4.80364	11.7182	1.02411	9.84321	2.85151	6.09589	1.14814	1.12046	0	3.70664	0.900169	0	1.82923	3.72889	1.06142	4.83369	1.04833	2.80322	3.57933	6.27324	4.7732
Bacteroides sp.D1	2.05934	0	1.1033	0	1.10295	4.18567	0	0	0	0	0	0	0	0	0	0	1.39498	0	0	0	0	0	0	0	0	0	0	0	0	0	0	0	1.90101	0	0	4.48185	0	0	0	0	0	0	1.06142	0	0	0	0	0.896178	0
Aggregatibacter actinomycetemcomitans	0	0	0	0	0	1.04642	0	0	0	0	1.69405	0	0	0	0	0	0	0	0	0	0	0	0	0	0	0	0	0	0	0	0	0	0	0	0	0	0	0	0.900169	0	0	0	0	0	0	0	0	0	0
Gallionella capsiferriformans	0	0	0	0	3.30884	14.6498	0	0	0	0	0	0	0	0	0	0	0	0	0	0	0	0	0	0	0	0	0	0	0	0.976517	0	0	0	0	0	0	0	0	0	0	0.914617	0	0	0	0	0	0	0	1.90928
Actinobacillus pleuropneumoniae	0	0	0	0	0	0	0	1.36846	0	0	0	0	0	0	0	0	0	0	0	0	0	0	0	0	0	0	0	0	0	0	0	0	0	0	0	0	0.931097	0	0	0	0	0	0	0	0	0	0	0	0
Chryseobacterium gleum	1.37289	0	0	0	0	0	1.3693	2.73691	0	2.48288	0	0	0	1.01568	1.71812	0	0	0.889544	0	0	0	0	0	0	0	1.15212	0	1.26647	0	0.976517	0	0	0	0	0	3.36139	0.931097	0	0	0	0	0	7.42995	0	0	0	3.57933	0.896178	0
Microcystis aeruginosa	0.686445	9.3699	0	1.35883	3.30884	10.4642	0	4.10537	0	12.4144	0	1.79221	0	1.01568	0	0	0	0	0	0	0	0	0	0	0	0	0	0	0	0	0	4.21852	0	0.870842	2.29628	0	0	2.47109	1.80034	0	0	0	0	0	0	0	0	0	13.365
Streptococcus infantis	0	0	1.1033	0	0	1.04642	0	1.36846	0	1.24144	0	0	0	0	0	3.05501	0	0	0	0	0	0	0	0	1.64164	0	1.83233	0	0	1.95303	0	0	0	0	0	0	0	0	0.900169	0	0	0	1.06142	0	1.04833	0	0	0	0.95464
Actinomyces viscosus	0.686445	1.17124	0	1.35883	1.10295	0	0	0	1.19276	3.72432	5.08214	8.06495	0	2.03136	0	1.01834	0	1.77909	0	1.10832	0	0	2.19299	0.988571	3.28327	0	2.74849	0	2.40182	0	0	0	0.950504	0	1.14814	1.12046	0.931097	0	1.80034	0	0.914617	0	1.06142	0	5.24165	0	1.19311	0.896178	0.95464
Bifidobacterium angulatum	0	0	0	0	0	2.09284	0	0	0	0	0	0	0	0	22.3356	14.2567	0	0	0	0	0	0	0	0	0	0	0	0	0	0	0	0	0	0	0	0	0	0	1.80034	0	0	0	0	0	0	0	0	0	0
Acetobacter pasteurianus	0	0	0	0	0	0	0	0	0	0	0	0	1.23488	0	0	0	0	0	0	0	0	0	0	0	0	0	0	0	0	0	0	0	0	0	0	1.12046	0	0	0	0	0	0	0	0	0	0	0	0	0
Burkholderia sp.383	0	0	0	0	0	0	0	1.36846	0	0	0	0	0	0	0	0	0	0	0	0	0	0	0	0	0	0	0	0	0	0	0	0	0	0	0	0	0	0	0	0	0	0	0	0	0	0	0	0.896178	0
Arthrobacter chlorophenolicus	0	0	0	1.35883	0	2.09284	0	0	0	2.48288	0	1.79221	0	3.04704	0	1.01834	0	0.889544	0	0	0	0	1.09649	0	0	0	0	1.26647	0	0.976517	0	2.81234	0	0.870842	0	3.36139	0	1.23555	0	0	0	3.72889	0	0	0	0	0	1.79236	0.95464
Staphylococcus hominis	0	0	0	1.35883	0	2.09284	0	2.73691	0	2.48288	0	0	1.23488	0	0	0	0	0	1.21937	0	0	0	1.09649	0	0.820818	0	0.916164	1.26647	0	0	0	0	0	0.870842	1.14814	0	1.86219	0	0	0	0	0	0	2.41685	3.14499	0	0	0	5.72784
Atopobium rimae	0	0	14.3429	0	0	0	0	0	0	0	1.69405	0	0	0	0	0	0	0	0	0	0	0	0	0	0	0	0	0	0	0	0	0	0	0	0	0	0	0	3.60068	2.10261	0	0	0	0	1.04833	0	0	0	0
Rhodobacter capsulatus	0	0	0	2.71767	1.10295	1.04642	0	6.84228	5.9638	0	0	0.896106	0	2.03136	0	0	0	0.889544	0	0	0	1.70857	0	0	0.820818	0	0	0	0	0.976517	0	2.81234	0	0.870842	0	1.12046	0	1.23555	0	0	1.82923	0	0	2.41685	1.04833	0	0	0	1.90928
Agrobacterium vitis	0	0	0	0	0	0	0	0	0	0	0	0	0	0	0	0	0	0	0	0	0	0	0	0	0.820818	0	0	0	0	0	0	0	0	0	0	0	0	0	0	0	0	0	0	0	0	0	0	0.896178	0
Enterobacteria phage	8.23735	7.02742	0	0	0	0	0	0	0	0	0	0	0	0	0	0	0	0	0	0	0	0	0	0	0	0	0	0	0	0	0	0	0	0	0	0	0	0	0	0	0	0	0	0	0	0	0	0	0
Anaerofustis stercorihominis	2.05934	0	0	0	9.92652	8.37134	0	0	0	0	0	0	0	0	0	0	0	0	0	0	0	0	0	0	0	0	0.916164	0	2.40182	0	0	0	0	0	3.44443	3.36139	0	0	1.80034	0	0	0	1.06142	0	1.04833	0	0	0	0
Atopobium parvulum	0	0	2.2066	0	0	0	0	16.4215	0	0	3.38809	0	0	0	0	0	0	0	0	0	1.62126	1.70857	0	0	0.820818	0	0	0	0	0	0	0	0	0	0	0	0.931097	0	2.70051	0	0	0	0	0	1.04833	0	0	0	0
Pectobacterium wasabiae	0	0	0	0	0	0	0	0	0	0	0	0	0	0	0	0	0	0	0	0	0	0	0	0	0	0	0	0	0	0	0	0	0	0	0	0	11.1732	2.47109	0	0	0	0	0	0	0	0	0	0	0
Lactobacillus paracasei	0	0	0	0	0	0	0	0	0	0	0	0	0	0	0	1.01834	0	0	0	0	0	0	0	0	0	0	0	0	0	0	0	0	0	0	0	0	0	0	0	0	0	0	0	0	0	0	0	0	0
Kytococcus sedentarius	0	0	0	0	0	0	0	0	0	1.24144	0	0	0	0	0	1.01834	0	0	0	0	0	0	0	0	0	0	0.916164	0	1.20091	0	1.02411	0	0	0.870842	0	0	0.931097	1.23555	0	0	0	0	0	0	0	0	0	0.896178	0
Treponema vincentii	0	0	13.2396	5.43534	0	0	0	0	0	0	0	0	0	0	0	0	0	0	0	0	0	0	0	0	0	0	0	0	0	0	0	0	0	0	0	0	0	0	0	0	0	0	0	0	0	0	0	0	0
Flavobacteriaceae bacterium	0.686445	0	0	0	0	2.09284	0	0	0	0	0	0.896106	0	1.01568	0	0	0	0	0	0	0	0	0	0	0.820818	0	0	0	0	0	0	0	0	0	0	1.12046	0	0	0	0	0	0	2.12284	0	0	0	0	2.68853	0.95464
Lactobacillus ultunensis	0	0	0	0	0	0	0	0	0	0	0	0	0	0	0	0	0	0	0	0	0	0	0	0	0	0	0	0	0	0	0	0	0	0	0	0	0	0	0	0	0	0	0	0	0	0	0	0	0
Cronobacter turicensis	0	0	0	0	0	0	0	0	0	0	0	0	0	0	0	0	0	0	0	0	0	0	0	0	0	0	0	0	0	0	0	0	0	0	0	0	0	0	0	0	0	0	0	0	0	2.80322	0	0	0
Pantoea sp.At-9b	1.37289	0	0	0	2.20589	0	0	0	0	0	0	0	0	0	0	0	0	0	0	0	0	0	0	0.988571	0	0	0	0	0	0	0	0	1.90101	0	0	0	2.79329	4.94218	0.900169	0	0	0	0	0	0	0	0	0	0
Azospirillum sp.B510	0	0	0	0	0	1.04642	0	1.36846	0	0	0	0	0	0	0	0	0	0	0	0	0	0	0	0	0	0	0	0	0	0	0	0	0	0.870842	0	0	0	0	0	0	0	0	0	0	0	0	0	0.896178	0
Acidovorax avenae	0	0	0	1.35883	3.30884	3.13925	0	0	0	13.6558	0	0.896106	0	3.04704	0	0	1.39498	0.889544	0	0	0	0	0	0	0	0	0	1.26647	0	2.92955	1.02411	4.21852	0	1.74168	0	3.36139	0	0	0	0	1.82923	1.86445	0	2.41685	0	0	0	0	1.90928
Aerococcus viridans	0	0	0	0	0	0	0	0	0	0	0	0	0	0	0	0	1.39498	0	0	0	0	0	0	0	0	0	0	0	0	0.976517	2.04822	0	0	0	1.14814	1.12046	0	0	0	0	0	0	1.06142	0	0	0	0	1.79236	0
Catonella morbi	1.37289	1.17124	0	2.71767	0	1.04642	0	0	0	1.24144	1.69405	0	0	0	0	0	2.78996	0	0	0	1.62126	1.70857	0	0	0.820818	0	0	0	1.20091	2.92955	0	0	0	0	1.14814	0	0.931097	0	0.900169	0	0	0	1.06142	0	11.5316	0	0	1.79236	0.95464
Lactobacillus fermentum	1.37289	0	0	0	0	0	0	0	0	0	0	0	0	0	18.8993	4.07334	0	0	0	0	0	0	0	0	0	0	0	0	0	0	0	0	0	0	0	0	0	0	0	0	0	0	0	0	0	0	0	0	0
Prevotella bergensis	0	0	12.1363	2.71767	0	0	0	0	0	0	0	0	0	0	0	0	6.97491	0	0	0	0	0	0	0	0	0	0	0	0	0	0	0	0.950504	0	0	0	0	0	0	0	0	0	0	0	0	0	0	0	1.90928
Rhodopseudomonas palustris	1.37289	0	3.3099	2.71767	2.20589	1.04642	1.3693	0	0	0	0	1.79221	0	0	0	2.03667	1.39498	1.77909	0	0	1.62126	1.70857	2.19299	0.988571	0	0	0	0	0	0.976517	1.02411	0	0.950504	0.870842	0	1.12046	0.931097	0	0.900169	6.30782	0	3.72889	0	2.41685	0	8.40967	1.19311	0.896178	0
Synechocystis sp.PCC	4.11867	0	0	0	0	0	0	0	0	0	0	0	12.3488	0	0	0	0	0	0	0	0	0	0	0	0	0	0	0	0	0	4.09644	1.40617	0	0.870842	6.88885	0	0	1.23555	0.900169	0	5.4877	0	1.06142	0	0	0	0	0	0
Citrobacter youngae	1.37289	0	0	0	0	0	0	0	0	0	0	0	0	0	0	2.03667	0	0	0	0	0	0	0	0	0	0	0	0	0	0	0	0	1.90101	0	0	0	0	1.23555	0	0	0	0	0	0	0	0	2.38622	0	0
Streptococcus australis	0.686445	0	0	0	0	1.04642	0	5.47383	0	0	0	0	0	0	0	0	0	0	0	0	0	0	0	0	0	0	0.916164	1.26647	0	0	0	0	1.90101	0	0	0	0	0	0	0	0	0	0	0	1.04833	0	0	0	0.95464
Bacillus cellulosilyticus	0	0	0	0	11.0295	5.23209	0	0	0	0	0	0	0	0	0	0	0	0	0	0	0	0	0	0	0	0	0	0	0	0	0	0	0	0	0	0	0	0	0	0	0	0	0	0	0	0	0	0	0
Prevotella salivae	0	0	0	0	1.10295	0	0	0	0	0	0	0	0	0	0	0	12.5548	0	0	0	0	0	0	0	0	0	0	0	0	0	0	0	0	0	0	0	0	0	0	0	0	0	0	0	0	0	0	0	0.95464
Lactobacillus oris	0	0	0	0	0	0	0	0	0	0	0	0	0	0	17.1812	9.16502	0	0	0	0	0	0	0	0	0	0	0	0	0	0	0	0	0	0	0	0	0	0	0	0	0	0	0	0	0	0	0	0	0
Burkholderia rhizoxinica	0	0	0	0	7.72062	10.4642	0	0	0	2.48288	0	0	0	0	0	0	0	0	0	0	0	0	0	0	0	0	0	0	0	0	0	0	0.950504	0	0	0	0	0	0	0	0	0	0	0	0	0	0	0	0
Deferribacter desulfuricans	0	0	0	0	0	0	0	0	0	0	0	0	0	0	0	0	0	0	0	0	0	0	0	0	0	0	0	0	0	0	0	0	0	0	0	11.2046	0	0	0	0	0	0	0	0	0	0	0	0	0
Leadbetterella byssophila	0	0	0	1.35883	1.10295	4.18567	0	0	0	0	0	0	0	0	0	0	0	0	0	0	0	0	0	0	0	0	0	0	0	0	0	0	0	0	0	0	0	0	0	0	0	0	0	0	0	0	0	0	0
Rhodoferax ferrireducens	0.686445	4.68495	0	0	1.10295	2.09284	0	2.73691	0	11.173	0	1.79221	1.23488	2.03136	0	1.01834	0	0	0	0	1.62126	0	1.09649	0	1.64164	0	0	1.26647	0	0.976517	0	2.81234	0	0	0	2.24093	0	1.23555	0	0	0	0	0	0	0	0	0	0	3.81856
Methylobacterium populi	1.37289	0	1.1033	0	1.10295	1.04642	0	1.36846	0	0	1.69405	0.896106	1.23488	0	0	2.03667	1.39498	2.66863	1.21937	0	0	0	0	0.988571	0	0	0.916164	0	2.40182	1.95303	0	1.40617	0	0	1.14814	2.24093	0.931097	0	0	0	0.914617	1.86445	0	4.83369	0	0	0	2.68853	0
Methylobacterium extorquens	0	0	0	0	0	0	0	0	0	0	0	0	0	0	0	0	0	0	0	0	0	0	0	0	0	0	0	0	1.20091	0	0	0	0	0	0	0	0	0	0	0	0	0	0	0	0	0	0	0	0
Acinetobacter sp.SH024	0	0	0	0	0	0	0	0	0	0	0	0	0	0	0	0	0	0	0	0	0	0	0	0	0	0	0	0	0	0	0	0	0	0	0	0	0	0	0	0	0	0	0	2.41685	0	0	0	0	0
Candidatus Accumulibacter	0	0	0	0	6.61768	2.09284	1.3693	1.36846	0	1.24144	0	0	0	0	0	0	0	0	0	0	0	0	0	0	0	1.15212	0	0	0	0	0	0	0	0.870842	0	2.24093	0.931097	0	7.20135	0	0	0	0	0	0	0	0	0	0.95464
Lactococcus phage	0	0	0	0	0	0	0	0	0	0	0	0	0	0	0	0	0	0	0	0	0	0	0	0	0	0	0	0	0	0	0	0	0	0	0	0	0	0	0	0	0	0	0	0	0	0	0	0	0
Brevibacillus brevis	1.37289	0	0	0	9.92652	3.13925	0	0	0	0	0	0	0	0	0	0	0	0	0	0	0	0	0	0	0	0	0	0	0	0	0	0	0	0	0	0	0	0	1.80034	0	0	0	4.24569	0	0	0	0	0	0
Anaerococcus tetradius	0	0	0	0	0	0	0	0	0	0	0	0	0	0	0	0	1.39498	0	1.21937	0	0	0	0	0	0	0	0	0	0	0	0	0	0.950504	0	0	0	0	0	0	0	0	0	0	0	0	0	0	0	0
Proteus penneri	0	0	0	0	0	0	0	2.73691	0	0	0	0	0	0	0	0	0	0	0	0	0	0	2.19299	0	0	0	0	0	0	0	0	0	0	0	0	0	0	0	0	0	0	0	0	0	0	0	10.738	3.58471	0
Bordetella petrii	0	0	0	0	9.92652	1.04642	0	0	0	0	0	0	0	0	0	0	0	0	0	0	0	0	0	0	0	0	0.916164	0	0	0	0	0	0	0	0	0	0	0	0	0	0	0	0	0	0	0	0	0	0
Methanobrevibacter smithii	5.49156	0	0	0	0	0	0	0	0	0	0	0	0	3.04704	0	0	2.78996	0	0	0	0	0	0	0	0	0	0	0	2.40182	0	0	0	0	0	0	0	0	0	6.30118	0	0	0	0	0	0	0	0	0	0
Providencia rustigianii	6.17801	0	0	0	0	0	0	0	0	0	0	0	0	0	0	1.01834	0	0	0	0	0	0	1.09649	0	0	0	0	0	0	0	0	0	0	0	0	0	0.931097	1.23555	0	0	0	0	0	0	0	0	0	0	0
Corynebacterium kroppenstedtii	0	2.34247	0	1.35883	0	1.04642	0	0	0	0	0	0	0	0	0	1.01834	0	0.889544	0	0	0	0	1.09649	0	0.820818	0	0	0	9.60729	0	0	0	0	0	0	2.24093	0	0	1.80034	0	0	0	0	0	0	5.60644	0	0	0
Aminobacterium colombiense	0	0	0	0	0	0	0	0	0	0	0	0	0	0	0	0	9.76487	0	0	0	0	0	0	0	0	0	0	0	0	0	0	0	0	0	0	0	0	0	0	0	0	0	0	0	0	0	0	0	0
Calditerrivibrio nitroreducens	0	0	0	0	0	0	0	0	0	0	0	0	0	0	0	0	0	0	0	0	0	0	0	0	0	0	0	0	0	0	0	0	0	0	0	8.96371	0	0	0	0	0	0	0	0	0	0	0	0	0
Ilyobacter polytropus	0	0	0	0	0	0	0	0	0	0	0	0	0	0	0	0	0	0	0	0	0	0	0	0	0	0	0	0	0	0	0	0	0	0	0	0	0	0	0	0	0	0	0	0	0	0	0	0	0
Rhodococcus erythropolis	0	0	0	1.35883	1.10295	0	2.73859	2.73691	0	2.48288	0	4.48053	0	1.01568	3.43625	0	2.78996	1.77909	0	0	1.62126	0	0	0	1.64164	0	2.74849	0	1.20091	0	1.02411	0	0.950504	1.74168	0	0	0	1.23555	1.80034	0	0	1.86445	2.12284	0	0	0	0	0.896178	1.90928
Candidatus Azobacteroides	0	0	0	0	3.30884	6.27851	0	0	0	0	0	0	0	0	0	0	0	0	0	0	0	0	0	0	0	0	0	0	0	0	0	0	0	0	0	0	0	0	4.50084	2.10261	0	0	0	0	0	0	0	0	0
Alicyclobacillus acidocaldarius	0	0	0	0	1.10295	8.37134	0	0	0	0	0	0	0	0	0	0	0	0	0	0	0	0	0	0	0	0	0	0	0	0	0	0	0	0	0	0	0	0	1.80034	0	0	0	0	0	0	0	1.19311	0.896178	0
Roseomonas cervicalis	0	0	0	1.35883	0	1.04642	0	0	0	0	0	0	0	0	0	0	0	0	0	0	0	0	0	0	0.820818	0	0	0	0	0	0	0	0	0	0	0	0	0	0	2.10261	0	0	0	0	0	0	0	0	0
Polynucleobacter necessarius	0	1.17124	0	0	0	1.04642	0	0	0	9.93152	0	0	0	0	0	0	0	0.889544	0	1.10832	0	0	0	0	0	0	4.58082	2.53294	0	2.92955	0	2.81234	0	0.870842	0	0	0	1.23555	0	6.30782	0	1.86445	0	0	0	0	0	0	1.90928
Neisseria flavescens	0	0	0	0	0	0	0	0	0	0	0	0	0	0	0	0	0	0.889544	0	0	0	0	0	0	0.820818	0	2.74849	0	0	0	0	0	0	0	0	0	0	0	0	0	0	0	0	0	8.38664	0	0	0	0
Lactobacillus sakei	0	1.17124	0	0	0	8.37134	1.3693	1.36846	0	0	0	0	1.23488	0	0	0	0	0	0	0	0	0	0	0	0	0	0	0	0	0	0	0	1.90101	0	0	0	0	0	0	0	0	0	0	0	0	0	0	0	0
Neisseria subflava	0	0	0	0	0	0	0	0	0	0	0	0	0	0	0	1.01834	0	0	0	0	0	0	0	0.988571	0	0	0	0	0	0.976517	0	0	0	0	0	0	0	0	0	0	0	0	0	2.41685	4.19332	0	0	0	0
Kingella denitrificans	0	0	0	0	0	0	0	0	0	0	0	0	0	0	0	0	0	0	0	0	0	0	0	0	0	0	0	0	1.20091	0	0	0	0	0	0	0	0	1.23555	0	0	0	0	0	0	0	0	0	0	0
Polaromonas naphthalenivorans	0	1.17124	0	1.35883	0	0	0	1.36846	0	2.48288	0	0	0	2.03136	0	0	0	0.889544	0	0	0	0	0	0	0	0	0	0	0	0	0	0	0	0	0	1.12046	0	0	3.60068	0	0	0	0	0	0	0	1.19311	0	0.95464
Clostridium cellulolyticum	0.686445	0	0	0	3.30884	0	0	0	2.38552	2.48288	0	0	0	0	0	0	1.39498	0	0	0	0	0	0	0	0	0	0	0	2.40182	0	0	1.40617	0	0	0	1.12046	0.931097	0	1.80034	4.20521	0	0	0	0	0	0	0	0	0
Halanaerobium sp.'sapolanicus'	0.686445	0	0	0	7.72062	1.04642	0	0	0	0	0	0	0	0	0	0	0	0	0	0	0	0	0	0	0	0	0	0	0	0	0	0	0	0	0	1.12046	0	0	1.80034	0	0	0	0	0	0	0	0	0	0
Neisseria sicca	0	0	0	0	1.10295	1.04642	0	0	1.19276	1.24144	0	0	0	0	0	0	0	0	0	0	0	0	0	0	0	0	0	0	2.40182	0.976517	0	0	0	0	1.14814	0	0	0	2.70051	0	0	0	0	0	1.04833	0	2.38622	0.896178	0
Exiguobacterium sibiricum	0	0	0	0	0	0	0	0	0	0	0	0	0	0	0	0	0	0	0	0	0	0	0	0	0	0	0	0	0	0	0	0	0	0	0	0	0	0	0.900169	0	0	0	0	0	0	0	0	0	0
Starkeya novella	0.686445	1.17124	2.2066	1.35883	3.30884	1.04642	0	0	0	1.24144	0	6.27274	0	1.01568	0	1.01834	0	5.33726	0	0	0	1.70857	0	2.96571	2.46245	2.30424	0	5.06588	0	0.976517	0	0	0	0	0	0	0	0	0	0	0	0	0	4.83369	1.04833	0	1.19311	0	1.90928
Variovorax paradoxus	0.686445	0	0	1.35883	0	3.13925	0	0	2.38552	3.72432	0	0	1.23488	1.01568	0	2.03667	0	0	0	0	0	0	0	0	0.820818	0	2.74849	0	0	0	0	0	0	0	0	0	0	1.23555	0	0	0.914617	1.86445	0	0	0	0	0	0.896178	4.7732
Nostoc punctiforme	0	0	0	0	0	2.09284	0	0	0	0	0	0	0	0	0	0	0	0	0	0	0	0	0	0	0	0	0	0	0	0	0	0	0	0	0	0	0	8.64882	0	0	0	0	0	0	0	0	0	0.896178	0.95464
Brachybacterium faecium	1.37289	2.34247	0	0	0	2.09284	0	1.36846	1.19276	1.24144	0	0	0	0	0	0	0	0	0	1.10832	0	0	0	0	0	0	0.916164	0	0	0	0	1.40617	0	2.61253	0	6.72278	0	1.23555	0	2.10261	0	0	2.12284	0	1.04833	0	0	1.79236	0
Burkholderia phymatum	0	0	0	0	1.10295	2.09284	0	0	0	0	0	0	0	0	0	0	0	0	0	0	0	0	0	0	0.820818	0	0	0	0	0	0	0	0	0	0	0	0	0	0	0	0	0	0	0	0	0	0	0	0
Streptobacillus moniliformis	0	0	0	0	0	0	0	0	0	0	0	0	0	0	0	0	0	0	0	0	0	0	0	0	0	0	0	0	0	0	0	0	0	0	0	1.12046	0	0	0	0	0	0	0	0	0	0	0	0	0
Bacillus subtilis	0	0	0	0	0	0	0	0	0	0	0	0	0	0	0	0	0	6.22681	0	0	0	0	0	0	0	0	0	0	0	0	0	0	0	0	0	0	0	0	0	0	0	0	0	0	0	0	0	0	0
'Nostoc azollae'	0	0	0	0	0	0	0	0	0	0	0	0	0	0	0	0	0	0	0	0	0	0	0	0	0	0	0	0	0	0	0	0	0	0	0	0	0	8.64882	0	0	0	0	0	0	0	0	0	2.68853	0
Neisseria mucosa	0	0	0	0	0	0	0	0	0	0	1.69405	0	0	0	0	0	0	0	0	0	0	0	0	0	0.820818	0	0	0	0	0.976517	0	0	0.950504	0	0	0	0	0	0.900169	0	0	0	0	2.41685	0	0	0	0	0
Actinobacillus ureae	0	0	0	0	0	0	0	0	0	0	0	0	0	0	0	0	0	0	0	0	0	0	0	0	0	0	0	0	0	0	0	0	0	0	0	0	0	0	0	0	0	0	0	0	0	0	0	0	0
Staphylococcus saprophyticus	0	0	0	0	0	0	0	0	0	0	0	0	0	0	0	2.03667	0	0	0	0	0	0	0	0	0	1.15212	0	0	0	0	0	2.81234	0.950504	0	1.14814	2.24093	1.86219	0	0	2.10261	0	0	0	0	0	0	0	0.896178	0.95464
Carboxydothermus hydrogenoformans	0	0	0	0	0	0	0	0	0	0	0	0	0	0	0	0	0	0	0	0	0	0	0	0	0	0	0	0	0	0	0	0	0	0	0	0	0	0	0	0	0	0	0	0	0	0	0	0	0
Arcobacter butzleri	0	0	0	0	0	1.04642	0	0	0	0	0	0	0	0	0	0	0	0	0	0	0	0	0	0	0.820818	0	0	1.26647	0	0.976517	0	0	0	0	0	0	0	0	0	0	0	0	0	0	0	0	0	0.896178	0
Corynebacterium efficiens	0	0	0	0	0	0	0	0	0	0	0	0	0	0	0	0	0	0	0	0	0	0	0	0.988571	0	0	0	0	0	0	0	0	0	0	0	1.12046	0	0	0	0	0	0	0	2.41685	0	0	0	6.27324	0
Arthrobacter arilaitensis	0	1.17124	0	0	0	0	0	1.36846	0	3.72432	0	0	1.23488	0	0	2.03667	1.39498	0.889544	0	0	0	1.70857	0	0	0.820818	1.15212	0	0	0	0.976517	0	0	1.90101	0	1.14814	0	0	0	0	0	0	0	0	2.41685	1.04833	0	0	0	0
Heliobacterium modesticaldum	1.37289	0	0	0	4.41178	3.13925	0	0	0	0	0	0	0	0	0	0	0	0	0	0	0	0	0	0	0	0	0	0	0	0.976517	0	0	0	0	0	0	0	0	2.70051	0	0	0	0	0	0	0	0	0	0.95464
Acinetobacter junii	0	1.17124	0	1.35883	0	2.09284	0	0	1.19276	1.24144	0	0	0	0	0	0	0	0	0	0	0	0	1.09649	0	0.820818	0	0	1.26647	1.20091	0.976517	0	0	0	0	0	0	0	0	0.900169	0	0	0	2.12284	2.41685	1.04833	0	1.19311	3.58471	0
Streptococcus bovis	0	0	0	0	0	0	0	0	0	0	0	0	0	0	3.43625	3.05501	0	0	0	0	0	0	0	0	0	0	0	0	0	0	0	0	0	0	0	0	0	0	0	0	0	0	0	0	0	0	0	0	0
Rhodospirillum centenum	0	1.17124	0	0	0	0	0	0	0	0	0	0	0	0	0	0	0	0	0	0	0	0	0	0	0	0	0	0	0	0	0	0	0	0	1.14814	0	0	0	0	0	0	0	0	0	0	0	0	0	0
Nakamurella multipartita	0	0	0	4.0765	0	0	0	0	0	0	0	0	0	0	0	1.01834	0	0	0	0	0	1.70857	0	0	0	0	0	1.26647	0	0	0	0	0	3.48337	0	2.24093	0	1.23555	0	0	0	0	0	0	0	0	0	0.896178	0
Xanthomonas campestris	0.686445	0	0	0	0	0	0	0	0	0	0	0	1.23488	0	0	0	0	0.889544	0	0	0	0	0	0	0	0	0	0	0	0	0	0	0	0	0	0	0	0	0	0	1.82923	0	0	0	0	0	0	0.896178	0
Bacillus cereus	0	0	0	0	0	0	0	0	0	0	0	0	0	0	0	0	0	0	0	0	0	0	0	0	0	0	0.916164	0	0	0	0	0	0	0	0	0	0	0	0	0	0	0	0	0	0	0	0	0	0
Methylobacterium sp.4-46	0.686445	1.17124	0	2.71767	0	2.09284	0	2.73691	1.19276	3.72432	0	3.58442	0	0	0	3.05501	2.78996	2.66863	0	1.10832	1.62126	0	2.19299	0.988571	0	0	0	1.26647	0	1.95303	0	1.40617	0	0.870842	0	0	0	2.47109	0.900169	0	0	0	0	4.83369	0	0	1.19311	0.896178	0.95464
Lactobacillus gasseri	0	0	0	0	0	1.04642	0	0	0	0	0	0	0	0	0	6.11001	0	0	0	0	0	0	0	0	0	0	0	0	0	0	0	0	0	0	0	0	0	0	0.900169	0	0	0	0	0	0	0	0	0	0
Actinobacillus succinogenes	0	0	0	0	0	0	0	0	0	0	0	0	0	0	0	0	0	0	0	0	0	0	0	0	0	0	0	0	0	0	0	0	0	0	0	0	0	0	0	0	0	0	0	0	0	0	0	0	0
Acinetobacter sp.ADP1	0	0	0	0	0	0	0	0	0	1.24144	0	0	0	0	0	0	0	0	0	0	0	0	0	0	0	0	0	0	0	0	0	0	0	0	0	0	0	0	0	0	0	0	0	0	0	0	0	0.896178	0
Paenibacillus sp.JDR-2	0	0	0	0	0	0	0	0	0	0	0	0	0	0	0	0	0	0	0	0	0	0	0	0	0	0	0	0	0	0	0	0	0	0	0	0	0	0	0.900169	0	0	0	0	0	0	0	0	0	0
Conexibacter woesei	0	1.17124	0	1.35883	0	2.09284	0	0	0	2.48288	0	0	0	0	0	0	0	0	0	0	0	0	0	0	0	0	0	0	0	0	0	0	0.950504	0	0	0	0	0	0	0	0	0	0	0	0	0	0	1.79236	0
Cupriavidus taiwanensis	0	0	0	1.35883	4.41178	0	0	0	0	0	0	0	1.23488	0	0	0	1.39498	0	0	0	1.62126	0	0	0	0	0	0	1.26647	0	0	1.02411	0	0	0	1.14814	0	0	0	0	0	0	1.86445	0	0	0	2.80322	0	0.896178	0.95464
Erwinia amylovora	4.11867	0	0	0	0	0	0	0	0	0	0	0	0	0	1.71812	0	0	0	0	0	0	0	0	0	0	0	0	0	0	0	0	0	0	0	0	0	0	0	0	0	0	0	0	0	0	0	0	0	0
Shigella dysenteriae	4.11867	0	0	0	0	0	0	1.36846	0	0	0	0	0	0	0	0	0	0	0	0	0	0	0	0	0	0	0	0	0	0	0	0	0.950504	0	0	0	0.931097	0	0	0	0	0	0	0	0	0	0	0	0
Thermincola sp.JR	0.686445	0	0	0	1.10295	0	0	0	0	0	0	0	0	0	0	0	0	0	0	0	0	0	0	0	0	0	0	0	0	0	0	0	0	0	0	0	0	0	0.900169	0	0	0	0	0	0	0	0	0	0
Xanthomonas albilineans	0	0	0	0	1.10295	0	0	0	0	0	0	0	0	0	0	2.03667	0	0	0	0	0	0	0	0	0	0	0	0	0	0	0	0	0	0	1.14814	0	0	1.23555	0	0	0	0	0	0	0	0	0	0	0
Desulfitobacterium hafniense	0	0	2.2066	1.35883	2.20589	2.09284	0	0	0	0	0	0	0	0	0	0	1.39498	0	0	0	0	0	0	0	0	0	0	0	0	0	0	0	0	0	0	0	0	0	0	0	0	0	1.06142	0	0	0	0	0	0
Arthrobacter aurescens	0.686445	1.17124	0	0	0	0	0	1.36846	0	2.48288	0	0	0	2.03136	0	0	0	0	0	0	0	0	1.09649	0	0	0	0	0	0	0	0	1.40617	0	3.48337	1.14814	3.36139	0	0	0	0	0	1.86445	0	0	1.04833	0	0	0	0
Corynebacterium pseudogenitalium	0	0	0	0	0	1.04642	0	0	0	2.48288	0	0.896106	0	0	0	0	0	0	1.21937	0	0	0	2.19299	0	0	0	0	0	0	0	1.02411	2.81234	0	0	0	0	0	0	0.900169	0	0	1.86445	0	2.41685	0	0	0	0	0
Streptococcus vestibularis	0	0	1.1033	0	0	5.23209	0	0	0	0	0	0	1.23488	0	0	2.03667	1.39498	0	0	0	0	0	0	0	0	0	0	0	0	0	0	0	0.950504	0	1.14814	1.12046	0	0	0	0	0	0	1.06142	0	0	0	2.38622	0	0
Pseudoalteromonas haloplanktis	0	0	0	1.35883	0	2.09284	0	0	0	0	0	0.896106	0	0	0	0	0	2.66863	0	0	0	0	0	0	0	0	0	0	0	0	0	0	0	0	1.14814	0	0.931097	0	0.900169	0	0.914617	0	0	0	0	0	0	0	0
Comamonas testosteroni	0.686445	0	0	2.71767	1.10295	1.04642	0	2.73691	0	2.48288	0	0	0	0	0	1.01834	0	0.889544	0	0	0	1.70857	0	0	0	0	0	0	0	0	0	4.21852	0	2.61253	0	1.12046	0	0	0	0	0	0	0	2.41685	0	0	1.19311	0	2.86392
Burkholderia cenocepacia	0	0	0	0	0	1.04642	0	0	0	0	0	0	0	0	0	0	0	0.889544	0	0	0	0	0	0	0	0	0	0	0	0	0	0	0	0	0	0	0	0	0	0	0	0	0	0	0	0	0	0	0
Paenibacillus sp.HGF7	0	0	0	0	0	0	0	0	0	0	0	0	0	0	0	0	0	0	0	0	0	0	0	0	0	0	0	0	0	0	0	0	0	0	0	0	0	0	0	0	0	0	0	0	0	0	0	0.896178	0.95464
Mannheimia succiniciproducens	0	0	0	0	0	5.23209	0	0	0	0	0	0	0	0	0	0	0	0	0	0	0	0	0	0	0	0	0	0	0	0	0	0	0	0	0	0	0	0	0	0	0	0	0	0	0	0	0	0	0
Neisseria elongata	0	0	0	0	0	0	0	0	0	0	0	1.79221	0	0	0	0	0	0	0	0	0	0	0	0	0	0	0	0	0	0	0	0	0	0	0	1.12046	0	0	0	0	0	0	0	0	0	0	0	0	0
Clostridiales genomosp.	1.37289	0	0	0	0	0	0	0	0	0	0	0	0	0	0	0	0	0.889544	0	0	0	0	0	0	0	0	0	0	2.40182	0	0	0	0	0	0	0	0	0	4.50084	0	0	0	1.06142	0	1.04833	0	0	0	0
Acidovorax sp.JS42	0	0	0	1.35883	0	0	0	0	0	1.24144	0	0	0	0	0	0	1.39498	0	0	0	0	0	0	0	0	0	0	0	0	0	0	0	0.950504	4.35421	0	1.12046	0	1.23555	0	2.10261	0	3.72889	1.06142	0	0	0	0	0	0
Oligotropha carboxidovorans	0.686445	0	0	0	0	0	0	0	0	1.24144	0	0	0	0	0	0	0	0	0	0	0	1.70857	0	0	0	0	0	0	0	0	0	0	0	0.870842	0	0	0	0	0	0	0	0	0	0	0	0	0	0	0
Methanosphaera stadtmanae	0	0	0	0	0	0	0	0	0	0	0	0	0	0	0	0	0	0	0	0	0	0	0	0	0	0	0	0	1.20091	0	0	0	0	0	0	0	0	0	0.900169	0	0	0	0	0	0	0	0	0	0
Pasteurella multocida	0.686445	0	0	0	0	5.23209	0	0	0	0	0	0	0	0	0	0	0	0	0	0	0	0	0	0	0	0	0	0	0	0	0	0	0	0	0	0	0	0	0	0	0	0	0	0	0	0	0	0	0
Serratia proteamaculans	0	0	0	0	0	0	0	0	0	0	0	0.896106	0	0	0	0	0	0	0	0	0	0	1.09649	0	0	0	0	0	0	0	0	0	0	0	0	0	2.79329	4.94218	0	0	0	0	0	0	0	0	0	0	0
Corynebacterium tuberculostearicum	0	0	0	0	0	1.04642	0	0	0	0	0	0.896106	0	0	0	0	1.39498	0	0	0	0	0	2.19299	0	0	0	0	0	0	0	0	0	0.950504	2.61253	0	1.12046	0	0	0.900169	0	0	0	0	0	1.04833	0	0	0	0
Mesorhizobium ciceri	0	0	0	0	0	0	0	0	0	1.24144	0	0	0	0	0	0	0	0	0	0	0	0	0	0	0	0	0	0	0	0	0	0	0	0	0	0	0	0	0	0	0	0	0	0	0	0	0	0	0
Bradyrhizobium sp.ORS278	2.05934	1.17124	1.1033	0	1.10295	1.04642	1.3693	0	0	1.24144	0	2.68832	1.23488	0	1.71812	0	1.39498	4.44772	0	1.10832	0	1.70857	0	0	0.820818	0	0	0	4.80364	0	2.04822	0	0	0.870842	0	1.12046	0	0	0.900169	0	1.82923	1.86445	0	4.83369	1.04833	2.80322	0	1.79236	1.90928
Corynebacterium accolens	0	0	0	1.35883	1.10295	0	0	0	0	0	0	1.79221	0	1.01568	0	1.01834	0	0	0	0	0	0	0	0	0.820818	2.30424	0	1.26647	0	0.976517	0	0	0	0	0	1.12046	0	2.47109	0.900169	0	0	3.72889	0	0	0	0	0	0	0
Trichodesmium erythraeum	0	0	0	0	0	0	0	0	0	0	0	0	0	0	0	0	0	0	0	0	0	0	0	0	0	0	0	0	0	0	0	0	0	0	0	0	0.931097	6.17773	0	0	0	0	0	0	0	0	0	0	0
Shigella boydii	3.43223	0	0	0	0	0	0	0	0	0	0	0	0	0	0	0	0	0	0	0	0	0	0	0	0	0	0	0	0	0	0	0	0	0	0	0	0	0	0	0	0	0	0	0	0	0	0	0	0
Actinomyces sp.oral	0	0	1.1033	0	0	0	1.3693	0	1.19276	1.24144	5.08214	0.896106	0	0	0	2.03667	0	0	1.21937	0	1.62126	0	0	0.988571	0	0	0	0	0	0.976517	0	1.40617	0	0	0	0	0	0	0.900169	2.10261	0	0	0	0	3.14499	0	1.19311	0.896178	0
Hepatitis GB	0	0	0	0	0	0	0	0	0	0	0	0	0	0	0	0	0	0	0	0	0	0	0	0	0	0	0	0	0	0	0	0	0	0	0	0	0	0	0	0	0	0	0	0	0	0	0	0	0
Weeksella virosa	0	0	0	0	0	0	0	0	0	0	0	0	0	0	0	0	0	0	0	0	0	0	0	0	0	0	0	0	0	0	0	0	0	0.870842	0	0	0	0	0.900169	0	0	0	0	0	0	0	0	0	0
Marinomonas sp.MWYL1	0	0	0	0	0	5.23209	0	1.36846	0	1.24144	0	0	0	0	0	1.01834	0	0	0	0	0	0	0	0	0	0	0	0	0	0	0	0	0	0	0	0	0	0	0	0	0	0	0	0	0	0	0	0	0
Chitinophaga pinensis	0	1.17124	0	1.35883	0	0	0	2.73691	0	6.2072	0	0.896106	0	0	0	0	0	1.77909	0	1.10832	0	1.70857	0	0	0	0	0	1.26647	0	1.95303	0	1.40617	0	0	0	1.12046	0	1.23555	0	0	0	0	0	0	0	0	0	0.896178	1.90928
Arthrobacter phenanthrenivorans	0	0	0	0	0	0	0	0	0	0	0	0	0	0	0	0	0	0	0	0	0	0	0	0	0	1.15212	0	0	0	0	0	0	0	0	0	1.12046	0.931097	0	0	0	0	0	0	0	0	0	1.19311	0	0
Achromobacter xylosoxidans	0	0	0	0	1.10295	0	0	0	0	0	0	0	0	0	0	0	0	0	0	0	0	0	0	0	0	0	0	0	0	0	0	0	0	0	0	0	0	0	0	0	0	0	0	0	0	0	0	0	4.7732
Dyadobacter fermentans	0	0	0	0	1.10295	0	0	0	0	1.24144	0	0	0	0	0	0	0	0	0	0	0	0	0	0	0	0	0	0	0	0.976517	0	0	0	0	0	1.12046	0	0	0	2.10261	0	0	0	0	0	0	0	0	0.95464
Corynebacterium aurimucosum	0	0	0	0	0	0	0	0	0	0	0	0	0	0	0	0	0	0	1.21937	0	0	0	0	0	0	0	0	0	0	0	0	0	0	0	0	0	0	0	0.900169	0	0	0	0	0	0	0	0	0	0
Shigella sonnei	3.43223	0	0	0	0	1.04642	0	0	0	0	0	0	0	0	0	0	0	0.889544	0	0	0	0	1.09649	0	0	0	0	0	0	0	0	0	0	0.870842	0	0	1.86219	0	0	0	0	0	0	0	0	0	0	0	0
Pseudomonas syringae	0	0	0	0	0	0	0	0	0	0	0	0	0	1.01568	0	0	1.39498	0	0	0	0	0	0	0	0	0	0	1.26647	1.20091	0	0	0	0	0	0	0	0	1.23555	0	2.10261	0	0	0	0	0	0	0	0.896178	0
Staphylococcus haemolyticus	0	0	0	0	0	0	0	0	0	0	0	0	0	0	0	0	0	0	0	0	0	0	0	0	0	0	0	0	0	0	0	0	0	0	0	0	0	0	0	0	0	0	1.06142	0	0	0	0	0	0.95464
Cyanothece sp.PCC	3.43223	1.17124	0	0	0	0	0	0	0	2.48288	0	0	0	0	0	0	0	0	0	0	0	1.70857	0	0.988571	0.820818	0	0	0	0	0	0	0	0	0	0	0	0	2.47109	0	0	0	0	0	0	0	0	0	0	0.95464
Pedobacter heparinus	0	0	0	0	0	0	0	0	0	0	0	0	0	1.01568	0	1.01834	0	1.77909	0	0	0	0	0	0	0	0	0	0	0	0	0	0	0	0	0	1.12046	0	0	0	0	0	0	0	0	0	0	0	4.48089	0
Sorangium cellulosum	0	2.34247	0	1.35883	0	2.09284	0	0	0	4.96576	0	0	0	0	0	0	0	0	0	0	0	0	0	0	0	0	0	1.26647	0	0	0	2.81234	0	0	0	0	0	1.23555	0	0	0	0	0	0	0	0	0	0.896178	0
Cellvibrio japonicus	0	1.17124	0	2.71767	0	1.04642	0	0	0	1.24144	0	0.896106	0	0	0	0	0	0	1.21937	0	0	1.70857	0	0	0	0	0	0	0	0.976517	0	0	0	0	0	2.24093	0	0	0	0	0	0	0	0	0	0	0	0	1.90928
Erysipelothrix rhusiopathiae	2.74578	0	0	0	0	0	0	0	0	0	0	0	0	0	0	0	0	0	1.21937	0	0	0	0	0	0	0	0	0	0	0	0	0	0	0	0	0	0	0	0	0	0	0	0	0	0	0	0	0	0
Aeromonas hydrophila	0	0	0	1.35883	0	0	0	0	0	1.24144	0	0	0	0	0	0	0	0	0	0	0	0	0	0	0.820818	0	0	0	0	0	0	0	0	0	0	0	0	1.23555	0	0	0.914617	0	0	0	0	0	0	0	0
Zunongwangia profunda	0	1.17124	0	1.35883	0	0	0	0	0	1.24144	0	0	0	0	0	0	0	0	0	0	0	0	0	0	0	0	0	0	0	0	0	1.40617	0	0	4.59257	1.12046	0	0	0	0	0	0	0	0	0	0	0	0	0
Pantoea ananatis	0.686445	0	0	0	0	0	0	0	0	0	0	0	0	0	0	0	0	0	0	0	0	0	0	0.988571	0	0	0	0	0	0	0	2.81234	0	0	0	0	0	0	0	0	0	0	0	0	0	0	0	0	0
Thermanaerovibrio acidaminovorans	0	0	0	0	0	1.04642	0	0	0	0	0	0	0	1.01568	0	0	2.78996	0	0	0	0	0	0	0	0	0	0	0	0	0	0	0	0	0	0	0	0	0	0	0	0	0	0	0	0	0	0	0	0
Rhodobacter sphaeroides	0	0	0	0	0	0	0	0	1.19276	2.48288	0	0	0	0	0	0	0	0	0	0	0	0	0	0	0	0	0	0	0	0	0	0	0	0	0	0	0	0	0	0	0	0	0	0	0	0	0	0	0
Gloeobacter violaceus	0	0	0	0	2.20589	1.04642	0	0	0	0	0	0	0	0	0	0	0	0	0	0	0	0	0	0	0	0	0.916164	0	0	0	0	0	0	0	0	0	0	0	2.70051	0	0	0	0	0	0	0	0	0.896178	0
Bacillus selenitireducens	0	0	0	0	4.41178	0	0	0	0	0	0	0	0	0	0	0	0	0	1.21937	0	0	0	0	0	0	0	0	0	0	0	0	0	0	0	0	0	0	0	0	0	0	0	0	0	0	0	0	0	0
Shigella sp.D9	0	0	0	0	0	0	1.3693	1.36846	0	0	0	0	0	0	0	0	0	0	0	0	0	0	0	0	0	0	0	0	0	0	0	0	0	0	0	0	0	0	0	0	0	0	0	0	0	0	0	0	0
Streptococcus pneumoniae	0.686445	0	1.1033	0	2.20589	1.04642	0	0	0	0	0	0	0	0	0	1.01834	0	0	0	0	0	0	0	0	2.46245	0	0	0	0	0.976517	0	0	0	0	0	1.12046	0	0	0	0	0	0	0	0	2.09666	0	0	0.896178	0
Staphylococcus capitis	0.686445	0	0	0	0	4.18567	0	0	0	0	0	0	0	0	0	0	0	0	0	0	0	0	0	0	0.820818	0	0	0	1.20091	0	2.04822	0	0.950504	0.870842	1.14814	1.12046	1.86219	0	0	0	1.82923	0	0	0	0	0	0	0	0.95464
Atopobium vaginae	0	0	0	0	0	0	0	0	0	0	0	0	0	0	0	0	0	0	0	0	0	0	0	0	0	0	0	0	0	0	0	0	0	0	0	0	0	0	0.900169	2.10261	0	0	0	0	0	0	0	0	0
Cyanothece sp.ATCC	0	0	0	0	0	0	0	0	0	0	0	0	0	0	0	0	0	0	0	0	0	0	0	0	0	0	0	0	0	0	0	0	0	0	0	0	0	0	0	0	0	0	0	0	0	0	0	3.58471	0
Arthrobacter sp.FB24	0	0	0	0	0	0	0	0	0	1.24144	0	0	0	0	0	0	0	0.889544	0	0	0	1.70857	0	0.988571	0	0	0	0	0	0	0	0	0.950504	1.74168	0	0	0	0	0	0	0	0	0	0	0	0	0	0.896178	0.95464
Sinorhizobium medicae	0	0	1.1033	0	0	0	0	1.36846	1.19276	0	0	1.79221	0	0	0	1.01834	0	0	0	0	0	0	0	0	0	1.15212	0	2.53294	0	0	0	0	0.950504	0	0	1.12046	1.86219	1.23555	0	0	0	1.86445	0	2.41685	0	0	0	0	0.95464
Sideroxydans lithotrophicus	0	1.17124	0	0	3.30884	3.13925	0	0	0	0	0	0	0	0	0	0	0	0	1.21937	0	0	0	0	0	0	0	0	0	0	0	0	1.40617	0	0	0	1.12046	0	0	1.80034	0	0	0	0	0	0	0	0	0	3.81856
Hyphomonas neptunium	0	0	0	0	0	0	0	0	0	0	0	0	0	0	0	0	0	0	0	0	0	0	0	0	0	0	0	0	0	0	0	0	0	0	0	1.12046	0	0	0	0	0	0	0	0	0	0	0	0	0
Kingella oralis	0.686445	0	0	1.35883	1.10295	0	0	0	0	0	0	0	0	0	0	0	0	0	0	0	0	0	0	0	0	0	0	0	1.20091	0	0	0	0	0	0	0	0.931097	0	1.80034	0	0	0	0	0	4.19332	0	0	0	1.90928
Synechococcus sp.JA-3-3Ab	0	0	0	0	0	0	0	0	0	0	0	0	0	0	0	0	0	0	0	0	0	0	0	0	0	0	0	0	0	0	0	0	0	0	0	0	0	0	0	0	0	0	0	0	0	0	0	3.58471	0
Denitrovibrio acetiphilus	0	0	0	0	0	0	0	0	0	0	0	0	0	0	0	0	0	0	0	0	0	0	0	0	0	0	0	0	0	0	0	0	0	0	1.14814	4.48185	0	0	0	0	0	0	0	0	0	0	0	0	0
Psychrobacter sp.PRwf-1	0	0	0	0	0	0	0	0	0	0	0	0	0	0	0	0	0	0	0	0	0	0	0	0	0.820818	1.15212	0	0	0	0	0	1.40617	0	0	0	0	0	0	0	2.10261	0	0	0	0	0	0	0	1.79236	0.95464
Psychrobacter cryohalolentis	2.05934	0	0	0	0	0	0	0	0	1.24144	0	0	1.23488	0	0	0	0	0	0	1.10832	0	0	0	0	0	0	0	0	0	0.976517	0	0	0	0	0	0	0	0	0	0	0	0	0	0	0	0	0	3.58471	1.90928
Simonsiella muelleri	0	0	0	0	0	0	0	0	0	0	0	0	0	0	0	0	0	0	0	0	0	0	0	0	0	0	0	0	0	0	0	5.62469	0	0	0	0	0	0	0	0	0	0	0	0	0	0	0	0	0
Granulibacter bethesdensis	0	0	0	0	0	0	0	0	0	0	0	0	0	0	0	0	0	0	0	0	0	0	0	0	0	0	0	0	0	0	0	0	0	0	0	0	0.931097	0	0	0	0	0	0	0	1.04833	0	4.77244	0	0
Rhodomicrobium vannielii	0.686445	0	0	0	0	1.04642	0	0	1.19276	0	1.69405	0.896106	0	0	0	0	0	0.889544	0	0	1.62126	1.70857	0	0	0	0	0	0	0	0.976517	0	0	0	0	0	0	0	0	0	0	0	3.72889	0	2.41685	0	0	0	0	0.95464
Sanguibacter keddieii	0	1.17124	0	1.35883	0	2.09284	0	2.73691	0	4.96576	0	0.896106	0	2.03136	0	0	1.39498	0.889544	0	0	1.62126	0	3.28948	0	0	0	0	0	0	0.976517	0	0	0	0	0	1.12046	0	1.23555	0	0	0	0	0	0	0	0	0	1.79236	0
Pseudomonas putida	0	4.68495	0	1.35883	0	0	0	0	1.19276	0	3.38809	0.896106	0	2.03136	0	0	0	0	0	0	0	0	1.09649	0.988571	0.820818	0	0.916164	2.53294	1.20091	0	1.02411	0	0.950504	0	0	0	0	0	1.80034	0	2.74385	1.86445	0	0	1.04833	0	0	0	0
Streptococcus mutans	0	0	0	0	0	0	0	0	0	0	0	0	0	0	0	0	0	0	0	0	0	0	0	0.988571	0.820818	0	0	0	0	0	0	0	0	0	0	0	0	0	0	0	0	0	0	0	0	0	0	0	0
Methylotenera mobilis	0	1.17124	0	2.71767	2.20589	2.09284	0	1.36846	0	3.72432	0	0.896106	0	0	0	0	1.39498	0	0	0	0	0	0	0	0	0	0	1.26647	0	0	0	1.40617	0	0.870842	0	2.24093	0	4.94218	0	0	0	0	0	0	0	0	0	0.896178	0
Treponema phagedenis	0	0	3.3099	0	0	0	0	0	0	0	0	0	0	0	0	0	0	0	0	0	0	0	0	0	0	0	0	0	0	0	0	0	0	0	0	0	0	0	0	0	0	0	0	0	0	0	0	0	0
Xylanimonas cellulosilytica	0	0	0	0	0	0	0	1.36846	0	0	0	0	0	2.03136	0	0	0	0.889544	0	0	1.62126	0	0	0	0.820818	0	0	0	0	0	0	0	0	0	0	1.12046	0	0	0	0	0	0	0	0	0	0	0	0	0
Bulleidia extructa	0	0	0	1.35883	0	0	0	0	0	0	0	0	0	0	0	0	0	0	0	0	0	0	0	0	0	0	0	0	0	0	0	0	0	0	0	0	0	0	0	0	0.914617	0	0	0	0	0	0	0	0
Janthinobacterium sp.Marseille	0.686445	2.34247	0	0	4.41178	3.13925	0	0	0	1.24144	0	0.896106	0	0	0	0	0	0	0	0	0	0	1.09649	0	1.64164	0	0	0	0	0	0	1.40617	0	0	0	1.12046	0.931097	0	0	0	0	0	0	0	0	0	0	0	0
Actinomyces urogenitalis	0	0	0	0	0	0	0	0	0	0	0	0	0	0	0	0	0	0	0	0	0	0	0	0	0	0	0	0	0	0	1.02411	0	0	0	0	0	0	0	1.80034	0	0	0	1.06142	0	0	0	0	0	0
Cupriavidus metallidurans	0	2.34247	0	2.71767	0	1.04642	0	0	0	1.24144	0	2.68832	0	0	1.71812	1.01834	2.78996	0	1.21937	1.10832	0	0	1.09649	0.988571	0.820818	0	0.916164	1.26647	1.20091	0	2.04822	0	0	0	1.14814	2.24093	1.86219	3.70664	2.70051	0	0.914617	0	2.12284	7.25054	1.04833	0	1.19311	0.896178	1.90928
Jannaschia sp.CCS1	0	0	0	0	0	0	0	0	0	0	0	0	0	0	0	0	0	0	0	0	0	0	0	0	0	0	0	0	0	0	0	0	0	0	0	0	0	0	0	0	0	0	0	0	0	0	0	0	0
Bacillus anthracis	0	0	0	0	0	0	0	0	0	0	0	0	0	0	0	0	0	0	0	0	0	0	0	0	0	0	0	0	0	0	0	0	0	0	0	0	0	0	0	0	0	0	1.06142	0	0	0	0	0	0
Lactobacillus antri	0	0	0	0	0	0	0	0	0	0	0	0	0	0	1.71812	3.05501	0	0	0	0	0	0	0	0	0	0	0	0	0	0	0	0	0	0	0	0	0	0	0	0	0	0	0	0	0	0	0	0	0
Brevundimonas subvibrioides	0	0	0	0	0	0	0	0	1.19276	1.24144	0	0	0	0	0	0	0	0.889544	0	0	0	0	1.09649	0	0	0	0	0	0	0	0	1.40617	0	0.870842	0	3.36139	0	0	0	0	0	0	0	0	0	0	1.19311	0	0.95464
Mycobacterium vanbaalenii	0	0	0	0	0	0	0	0	0	0	0	0	0	0	0	0	0	0	0	0	0	0	0	0	0	0	0	1.26647	0	0	0	0	0	0	0	0	0	0	0	0	0	0	0	0	0	0	0	0	0
Acidovorax ebreus	0	0	0	0	0	0	0	0	0	0	0	0	0	0	0	0	0	0.889544	0	1.10832	0	0	0	0	0	0	0	0	0	0	0	0	0	0	0	0	0	0	0	0	0.914617	0	0	0	0	0	0	0	0
Thiomonas intermedia	0	1.17124	0	0	0	0	0	0	0	2.48288	0	0	0	0	0	0	0	0	0	0	0	0	1.09649	0	0	0	0	0	0	0	0	1.40617	0	0.870842	0	0	0	0	1.80034	0	0	3.72889	1.06142	0	0	0	0	0	0
Pelotomaculum thermopropionicum	1.37289	0	0	0	0	0	0	0	0	1.24144	0	0	0	0	0	0	0	0	0	0	0	0	0	0	0	0	0	0	0	0	0	0	0	0	0	0	0	0	2.70051	0	0	0	0	0	0	0	0	0	0
Nitrosomonas sp.AL212	0	0	0	0	2.20589	0	0	0	0	0	0	0	0	0	0	0	1.39498	0	0	0	0	0	0	0	0	0	0	0	0	0	0	0	0	0	0	0	0	0	0	0	0	0	0	0	0	0	0	0	0
Thermoanaerobacterium thermosaccharolyticum	0	0	0	0	3.30884	3.13925	0	0	0	0	0	0	0	0	0	0	1.39498	0	0	0	0	0	0	0	0	0	0	1.26647	0	0	0	0	0	0	0	0	0.931097	0	0.900169	0	0	0	0	0	0	0	0	0	0
Filifactor alocis	0.686445	0	0	0	0	0	0	0	0	0	0	0	0	0	0	0	0	0	0	0	0	0	0	0	0	0	0	0	0	0	0	0	0	0	0	0	0	0	0	0	0	0	0	0	0	2.80322	0	0	0
Desulfotomaculum reducens	0	0	0	0	0	1.04642	0	0	0	0	0	0	0	0	0	0	0	0	0	0	0	0	0	0	0	0	0	0	0	0	0	0	0	0	0	0	0	0	2.70051	0	0	0	0	0	0	0	0	0	0
Lysinibacillus sphaericus	0	3.51371	0	0	0	0	0	0	0	0	0	0	0	0	0	0	0	0	0	0	0	0	0	0	0	0	0	0	0	0	0	0	0	0	0	0	0	0	0	0	0	0	1.06142	0	0	0	0	0	0
Streptococcus uberis	0	0	0	0	0	0	0	0	0	0	0	0	0	0	3.43625	3.05501	0	0	0	0	0	0	0	0	0	0	0	0	0	0	0	0	0	0	0	0	0	0	0	0	0	0	0	0	0	0	0	0	0
Macrococcus caseolyticus	1.37289	2.34247	0	0	1.10295	0	0	0	0	0	0	0	0	0	0	0	0	0	0	0	0	0	0	0	0	0	0	0	0	0	0	0	0	0	0	0	0	0	0	0	0.914617	0	0	0	0	0	0	0.896178	0
Aromatoleum aromaticum	0.686445	0	0	1.35883	2.20589	1.04642	0	2.73691	0	2.48288	0	0	0	0	0	0	0	0	0	0	0	0	0	0	0	0	0	0	0	0	0	0	0	0	0	0	0	0	0	0	0	0	0	0	0	0	0	0	1.90928
Streptococcus pseudoporcinus	0	0	0	0	0	0	0	0	0	0	0	0	0	0	0	2.03667	0	0	0	0	0	0	0	0	0	0	0	0	0	0	0	0	0	0	0	3.36139	0	1.23555	0	0	0	0	0	0	0	0	0	0	0
Anoxybacillus flavithermus	0	0	0	0	0	0	0	0	0	0	0	0	0	0	0	0	0	0	0	0	0	0	0	0	0	0	0.916164	0	0	0	0	0	0	0	0	0	0	0	0	0	0	0	0	0	0	0	2.38622	0	0
Peptoniphilus lacrimalis	0	0	0	0	0	0	0	0	0	0	0	0	0	0	0	0	2.78996	0	0	0	0	0	0	0	0	0	0	0	0	0	0	0	0	0	0	0	0	0	0	0	0	0	0	0	0	0	0	0	0
Agrobacterium tumefaciens	0	1.17124	0	0	0	0	0	0	0	0	0	0	0	0	0	0	0	0	0	0	1.62126	0	0	0	0	0	0	0	0	0	0	0	0	0	0	0	0	0	0	0	0	0	0	0	0	0	0	0	0
Cellulophaga algicola	0	0	0	0	0	0	0	0	0	2.48288	0	0	0	0	0	0	0	1.77909	0	0	0	0	0	0	0	0	0	1.26647	0	0	0	0	0	2.61253	0	1.12046	0	0	0	0	0	1.86445	0	0	0	0	0	0	2.86392
Streptococcus equi	0	0	0	0	0	0	0	0	0	0	0	0	0	0	0	0	0	0	0	0	0	0	0	0	0	0	0	0	0	0	0	0	0	0	0	0	0	0	0	0	0	0	0	0	0	0	0	0	0
Gardnerella vaginalis	0.686445	0	0	0	0	0	0	0	0	0	0	0	0	0	0	1.01834	0	0	0	0	0	0	1.09649	0	0	0	0	0	0	0	0	0	0	0	0	0	0	1.23555	0	0	0	0	0	0	0	0	1.19311	0	0.95464
Brevibacterium mcbrellneri	0	0	0	0	0	0	0	0	0	0	0	0.896106	0	0	0	0	0	0	0	0	0	0	0	0	0	0	0	0	0	0	0	0	0	0.870842	1.14814	0	0	0	0	0	0	0	0	0	0	0	0	0	0
Pectobacterium carotovorum	0	0	0	0	0	0	0	0	0	0	0	0	0	0	0	0	0	0	0	0	0	0	0	0	0	0	0	0	0	0	0	0	0	0	0	0	0	0	0	0	0	0	0	0	0	0	0	0	0
Synechococcus sp.PCC	2.05934	0	0	0	0	0	0	0	0	1.24144	0	0	0	0	0	0	0	0	0	0	0	0	0	0	0	0	0	0	0	0	0	1.40617	0	0	2.29628	0	0	0	0	0	1.82923	0	0	0	0	0	0	1.79236	0
Lactobacillus ruminis	2.05934	0	0	0	0	0	0	0	0	0	0	0	0	0	0	0	0	0	0	0	0	0	0	0	0	0	0	0	0	0	0	0	0	0	0	0	0	0	0	0	0	0	0	0	0	0	0	0	0
Shewanella oneidensis	0	0	0	0	0	0	0	0	0	0	0	0	0	0	0	0	0	0	0	0	0	0	0	0	0	0	0	0	1.20091	0	0	0	0	0	0	0	0	0	0	0	0	0	0	0	0	0	0	0	0
Aeromonas salmonicida	0	0	0	0	0	0	0	0	0	0	0	0	0	0	0	0	0	0	0	0	0	0	0	0	0.820818	0	0	0	0	0	0	0	0	0	0	0	0	0	0	0	0.914617	0	0	0	0	0	0	0	0
Corynebacterium genitalium	0	0	1.1033	0	0	0	0	0	0	0	0	0	0	0	0	0	0	0	0	0	0	0	0	0	0	0	0.916164	0	0	0	0	4.21852	0	0	0	0	0	0	0	0	0	0	0	0	1.04833	0	1.19311	0.896178	0
Leuconostoc mesenteroides	0	0	0	0	0	3.13925	0	0	0	0	0	0	0	0	0	0	0	0	0	0	0	0	0	0	0	0	0	0	0	0	0	0	0	0	0	0	0	0	0	0	0	0	0	0	0	0	0	0	0
Dinoroseobacter shibae	0	0	1.1033	0	0	0	0	0	3.57828	1.24144	0	0	1.23488	0	0	0	0	0	0	0	0	0	0	0	0	0	0	0	0	0	0	1.40617	0	0	0	0	0	0	0.900169	0	0	0	0	0	0	0	0	0	0
Acidothermus cellulolyticus	0	0	0	0	0	1.04642	0	1.36846	0	3.72432	0	0.896106	0	0	0	1.01834	0	0.889544	0	0	0	0	0	0	0	0	0	0	0	0	0	1.40617	0	0.870842	0	0	0	0	0	0	0	0	0	0	0	0	0	0	1.90928
Yersinia enterocolitica	0	1.17124	0	0	0	0	0	0	0	0	0	0	0	0	0	0	0	0	0	0	0	0	0	0	0	0	0	0	0	0	0	0	0	0	0	0	0	0	0	0	0	0	0	0	0	0	0	0.896178	0
Staphylococcus aureus	0	0	0	0	2.20589	2.09284	0	0	0	0	0	0	0	0	0	0	0	0	0	0	0	0	0	0	0	0	0	0	0	0	0	0	0	0	0	0	0	1.23555	0	0	0	0	0	0	0	0	0	0	0
Leuconostoc citreum	0	0	0	0	0	0	1.3693	0	0	0	0	0	0	0	0	0	0	0	0	0	0	0	0	0	0	0	0	0	0	0	0	0	0	0	0	0	0	0	0	0	0	0	0	0	0	0	0	0	0
Xanthobacter autotrophicus	0	0	0	2.71767	1.10295	0	0	0	0	0	0	0	0	0	0	1.01834	0	0.889544	0	0	0	0	0	0	0	0	0	1.26647	0	0	0	1.40617	0	0	0	0	0	0	0	0	0	1.86445	0	0	0	0	0	0	0
Burkholderia sp.CCGE1002	0	0	0	0	3.30884	1.04642	0	0	0	1.24144	0	0	0	0	0	0	0	0	0	0	0	0	0	0	0	0	0	0	0	0.976517	0	0	0	0	0	0	0	0	0	0	0	0	0	0	0	0	0	0	0
Thauera sp.MZ1T	0	0	0	1.35883	0	0	0	1.36846	0	0	0	0	0	1.01568	0	0	0	0.889544	0	0	0	0	0	0	0	0	0	0	0	0.976517	0	0	0	0	0	0	0	0	0	0	0	0	0	0	0	0	0	0	1.90928
Kineococcus radiotolerans	0	0	0	0	0	0	0	0	0	0	0	0.896106	0	1.01568	0	1.01834	0	0	0	0	0	0	0	0	0	0	0	0	0	0	0	1.40617	0	0	0	0	0	1.23555	0	0	0	0	1.06142	0	0	0	0	0	0
Acinetobacter radioresistens	0	0	0	0	0	2.09284	0	0	0	0	0	0	0	0	0	0	0	0	0	0	0	0	0	0	0	0	0	0	0	0	0	1.40617	0	0	0	0	0	0	0	0	0	0	0	0	0	0	1.19311	0	0
Alicycliphilus denitrificans	0	0	0	0	0	0	0	0	0	1.24144	0	0	0	0	0	1.01834	0	1.77909	0	0	0	0	0	0	0	0	0	0	0	0	0	0	0	0	0	3.36139	0	0	0	0	0	0	0	0	0	0	0	0	0
Campylobacter jejuni	0	0	0	1.35883	0	0	0	0	0	0	0	0	0	0	0	0	0	0	0	0	0	0	0	0	0	0	0	0	0	0	0	0	0	0	0	0	0	0	0	0	0	0	0	0	0	0	0	0	0
Corynebacterium lipophiloflavum	0	0	0	0	0	0	0	0	0	0	0	0	0	0	0	0	0	0	0	0	0	0	0	0	0	0	0	0	0	0	0	0	0	0	0	0	0	0	0.900169	0	0	0	0	0	0	0	0	0	0
Methylobacterium nodulans	0	0	0	0	0	0	0	0	1.19276	1.24144	0	0.896106	0	0	0	0	1.39498	1.77909	0	0	0	0	0	0	1.64164	0	0	0	0	0	0	1.40617	0.950504	0	0	1.12046	0	0	0	0	0	1.86445	1.06142	0	0	0	0	0	0
Candidatus Protochlamydia	0	0	0	0	0	1.04642	0	1.36846	0	1.24144	0	0	0	0	0	2.03667	0	0.889544	0	0	0	0	0	0	0	0	0	0	0	0	0	0	0	0	0	1.12046	0	0	0	0	0	0	0	0	0	0	0	0	1.90928
Eremococcus coleocola	0	0	0	0	0	0	0	0	0	0	0	0	0	0	0	0	0	0	0	0	0	0	0	0	0	0	0	0	0	0	0	0	0	0	0	0	0	0	2.70051	0	0	0	0	0	0	0	0	0	0
Azoarcus sp.BH72	0	2.34247	0	0	0	0	0	2.73691	0	3.72432	0	1.79221	0	1.01568	0	0	0	0.889544	0	0	0	0	0	0	0.820818	0	0	1.26647	0	0	0	0	0	0	0	0	0	0	0	2.10261	0	0	0	0	1.04833	0	0	0	2.86392
Moraxella catarrhalis	0	0	0	0	0	0	0	1.36846	0	0	0	0	0	0	1.71812	0	0	0	0	1.10832	0	0	0	0	0	0	0	0	0	2.92955	3.07233	0	0	0	1.14814	0	0	0	0	2.10261	0	0	0	0	0	0	0	0	0
Nitrobacter hamburgensis	0.686445	0	1.1033	0	0	0	0	0	0	0	0	0	0	0	0	1.01834	0	0.889544	0	0	0	1.70857	0	0	0	0	1.83233	0	0	0	0	0	0	0	0	0	0	0	0	0	0.914617	0	0	0	0	0	0	0	0.95464
Aeromicrobium marinum	0	2.34247	0	0	0	0	0	1.36846	0	1.24144	0	0	3.70464	1.01568	0	1.01834	0	0.889544	0	0	0	0	0	0	0	0	0	0	0	0.976517	0	0	0	1.74168	0	2.24093	0	0	0	0	0	0	0	0	0	0	0	0	0.95464
Shigella flexneri	2.05934	0	0	0	0	1.04642	0	0	0	0	0	0	0	0	1.71812	0	0	0	0	0	0	0	0	0	0	0	0	0	0	0	0	0	0	0	1.14814	0	0	0	0	0	0	0	0	0	0	0	0	0	0
Streptomyces griseus	0	0	0	0	0	0	0	0	0	1.24144	0	0	1.23488	0	0	0	0	0	0	0	0	0	0	0	0	0	0	0	0	0	0	0	0	0.870842	0	0	0	0	0	0	0	0	0	0	0	0	0	0	0
Staphylococcus carnosus	2.05934	0	0	0	1.10295	1.04642	0	0	0	0	0	0	0	0	0	0	0	0	0	0	0	0	0	0	0	0	0	0	1.20091	0	0	0	0	0	0	1.12046	0	0	0	0	0	0	0	0	0	0	0	0	0
Herminiimonas arsenicoxydans	0	2.34247	0	2.71767	1.10295	1.04642	0	1.36846	0	1.24144	0	0	0	0	0	1.01834	0	0	0	0	0	0	1.09649	0.988571	0	1.15212	0	0	1.20091	0.976517	0	1.40617	0.950504	0	0	0	0	0	0.900169	4.20521	0	0	0	0	0	0	0	0.896178	0.95464
Enterococcus sp.7L76	0	0	0	0	0	0	0	0	0	0	0	0	0	0	0	3.05501	0	0	0	0	0	0	0	0	0	0	0	0	0	0	0	0	0	0	0	0	0	0	0	0	0	0	0	0	0	0	0	0	0
Cronobacter sakazakii	1.37289	0	0	0	0	0	0	0	0	0	0	0	0	0	0	2.03667	0	0	0	0	0	0	0	0	0	0	0	0	0	0	0	0	0	0	0	0	0	1.23555	0	0	0	0	0	0	0	0	0	0	0
Mesorhizobium loti	0	0	0	0	0	0	0	0	0	0	0	0	0	1.01568	0	0	0	0	0	0	0	0	0	0	0	0	0	0	0	0.976517	0	0	0	0	0	0	0	0	0	0	0	0	0	0	0	0	0	0	0
Planctomyces limnophilus	0	0	0	0	0	0	0	0	0	1.24144	0	0	0	0	0	0	0	0	0	0	0	0	0	0	0	0	0	1.26647	0	0	0	1.40617	0	0.870842	0	1.12046	0	1.23555	0	0	0	0	0	0	0	0	0	0	0
Candidatus Koribacter	0	0	0	0	0	0	0	0	0	0	0	0	0	0	0	0	0	0	0	0	0	0	0	0	0	0	0	0	0	0	0	0	0	0	0	0	0	0	0	0	0	0	0	0	0	0	0	0	0
Enterococcus faecium	0	0	0	0	1.10295	2.09284	0	0	0	0	0	0	0	0	0	0	0	0	0	0	0	0	0	0	1.64164	0	0	0	0	0	0	0	0	0	0	0	0	0	0	0	0	0	0	0	0	0	0	0	0.95464
Gluconacetobacter diazotrophicus	0	0	0	0	1.10295	0	0	0	0	0	0	0	0	0	0	0	0	0	0	0	0	0	1.09649	0	0	0	0	0	0	0	0	0	0	0	0	0	0	0	0	0	0	0	0	0	0	0	0	0	0.95464
Ketogulonicigenium vulgare	0	0	0	0	0	1.04642	0	0	0	0	0	0	1.23488	0	0	0	0	0	0	0	0	0	0	0	0	0	0	0	0	0.976517	0	0	0	0	0	0	0	0	0	0	0	0	0	0	0	0	0	0	0
Salinispora arenicola	0	1.17124	0	0	0	0	0	1.36846	0	1.24144	0	0	0	1.01568	0	0	0	0	0	0	0	0	0	0	0	0	0	0	0	0.976517	0	0	0	0	0	0	0	0	0	0	0	0	0	0	0	0	0	0	0
Scardovia inopinata	0	0	0	0	0	0	0	0	0	0	0	0	0	0	0	0	0	0	0	0	0	0	0	0	0	0	0	0	0	1.95303	0	0	0	0	0	0	0	0	0	0	0	0	0	0	0	0	0	0	0
Megasphaera genomosp.	0	0	0	0	0	0	0	0	0	0	0	0	0	0	0	0	0	0	0	0	0	0	0	0	0	0	0	0	0	0	0	0	0	0	0	0	0	0	0	0	0	0	0	0	0	0	0	0	0
Neisseria sp.oral	0	0	0	0	0	0	0	0	0	0	0	0	0	0	0	0	0	0	0	0	0	0	0	0	0	0	0	0	1.20091	0	0	0	1.90101	0	0	0	0.931097	0	0	0	0	0	0	0	0	0	0	0	0
Bordetella avium	0	0	0	0	2.20589	1.04642	0	0	0	0	0	0	0	0	0	0	0	0	0	0	0	0	0	0	0	0	0	0	0	0	0	0	0	0	0	0	0	0	0	0	0	0	0	0	0	0	0	0	0
Desulfotomaculum acetoxidans	0.686445	0	0	0	0	0	0	0	0	0	0	0	0	0	0	0	0	0	0	0	0	0	0	0	0	0	0	0	0	0	0	0	0	0	1.14814	0	0	0	0	0	0	0	0	0	0	0	0	0	0
Phenylobacterium zucineum	0	0	0	0	0	0	0	0	0	2.48288	0	0.896106	0	0	0	0	0	0	0	0	0	1.70857	0	0	0	0	0	1.26647	0	0	0	1.40617	0	0	0	1.12046	0	0	0.900169	0	0	0	0	0	0	0	0	0	0.95464
Bacillus atrophaeus	0	0	0	0	0	0	0	0	0	0	0	0	0	0	0	0	0	1.77909	0	0	0	0	0	0	0	0	0	0	0	0	0	0	0	0	0	0	0	0	0	0	0	0	0	0	0	0	0	0	0
Burkholderia vietnamiensis	0	0	0	0	0	0	0	0	0	0	0	0	0	0	0	0	0	0	0	0	0	0	0	0	0	0	0	0	0	0	0	0	0	0	0	0	0	0	0	0	0	1.86445	0	0	0	0	0	0	0
Lactobacillus brevis	0	0	0	0	0	0	0	0	0	0	0	0	0	0	0	0	0	0	0	0	0	0	0	0	0	0	0	0	0	0	0	0	0	0	0	0	0	0	0	0	0	0	0	0	0	0	0	0	0
Bacillus megaterium	0	0	0	0	0	0	0	0	0	0	0	0	0	0	0	0	0	0	0	0	0	0	0	0	0	0	0	0	0	0	0	0	0	0	0	0	0	0	0	0	0	0	0	4.83369	0	0	0	0	0
Methylotenera sp.301	0	0	0	0	1.10295	1.04642	0	1.36846	0	2.48288	0	0.896106	0	0	0	0	0	0	0	0	0	0	0	0	0	0	0	0	0	0	0	1.40617	0	0.870842	0	2.24093	0	0	0	0	0	0	0	0	0	0	0	0	0
Streptosporangium roseum	0	0	0	0	0	0	0	0	0	1.24144	0	0	0	0	0	0	0	0	0	0	0	0	0	0	0	0	0	0	0	0	0	0	0	0	0	0	0	0	0	0	0	0	0	0	0	0	0	0	0
Asticcacaulis excentricus	0	0	0	0	0	0	0	1.36846	0	2.48288	0	0	0	0	0	0	0	0	0	0	0	0	0	0	0	0	0	0	0	0	0	0	0	0	0	0	0	0	0	0	0	0	0	0	0	0	0	0	0
Methylobacillus flagellatus	0	0	0	0	1.10295	1.04642	0	0	0	0	0	0	0	0	0	0	0	0.889544	0	0	0	1.70857	0	0	0	0	0	0	0	0	0	0	0	0	0	0	0.931097	0	0	0	0	0	0	0	0	0	0	0	0
Providencia stuartii	0	0	0	0	0	0	0	0	0	0	0	0	0	0	0	0	0	0	0	0	0	0	0	0	0	0	0	0	0	0	0	0	0	0	0	0	1.86219	1.23555	0	0	0	0	0	0	0	0	0	0	0
Propionibacterium sp.434-HC2	0	0	0	0	0	0	0	0	0	0	0	0	0	0	0	0	0	0	0	0	0	0	0	0	0	0	0	0	0	0	0	0	0	0	0	0	0	0	0	0	0	0	0	0	0	0	0	0	0
Haemophilus parasuis	0	0	0	0	0	0	0	0	0	0	0	0	0	0	0	0	0	0	0	0	0	0	0	0	0	0	0	0	0	0	0	0	0	0	0	0	0	0	0.900169	0	0	0	0	0	0	0	0	0	0
Kribbella flavida	0	1.17124	0	0	0	1.04642	0	0	0	2.48288	0	0	0	1.01568	0	0	0	1.77909	0	0	0	1.70857	0	0	0	0	0	1.26647	0	0	0	0	0	1.74168	1.14814	1.12046	0	1.23555	0	0	0	0	0	0	0	0	0	0	0.95464
Weissella paramesenteroides	0	0	0	0	2.20589	0	0	0	0	0	0	0	0	0	0	0	0	0	0	0	0	0	1.09649	0	0	0	0	0	0	0	0	0	0	0	0	0	0	0	0	0	0	0	1.06142	0	0	0	0	0	0
Bifidobacterium gallicum	0	0	0	0	0	0	0	0	0	0	0	0	0	0	3.43625	0	0	0	0	0	0	0	0	0	0	0	0	0	0	0	0	0	0	0	0	0	0	0	0	0	0	0	0	0	0	0	0	0	0
Croceibacter atlanticus	0	0	0	0	1.10295	0	0	0	0	0	0	0	0	0	0	0	0	0	0	0	0	0	0	0	0	0	0	0	0	0	0	0	0	0	0	2.24093	0	0	0	0	0	0	0	0	0	0	0	0	0
Desulfomicrobium baculatum	0	0	0	0	1.10295	1.04642	0	0	2.38552	0	0	0	0	0	0	0	0	0	0	0	0	1.70857	0	0	0	0	0	0	0	0	0	0	0	0	0	0	0	0	0	0	0	0	0	0	0	0	0	0	0
Halomonas elongata	0	0	0	0	0	0	0	0	0	0	0	0	0	0	0	0	0	0	0	0	0	0	0	0	0	0	0	0	0	0	0	0	0	0	0	0	0	0	0	0	0	0	0	0	0	0	0	0	0
Vaccinia virus	0	0	0	1.35883	0	0	0	0	0	0	0	0	0	0	0	0	0	0	0	0	0	0	0	0	0	0	0	0	0	0	0	0	0	0	0	0	0	0	0	0	0	0	0	0	0	0	0	0	0
Tsukamurella paurometabola	0	0	0	0	0	0	0	0	0	0	0	0.896106	0	0	0	0	0	0	0	0	0	0	0	0	0	0	0	0	0	0.976517	0	0	0	0.870842	0	0	0	0	0	0	0	0	0	0	0	0	0	0.896178	0
Propionibacterium sp.409-HC1	0	0	0	0	0	0	0	0	0	0	0	0	0	0	0	0	0	0	0	0	0	0	0	0	0	0	0	0	0	0	0	0	0	0	0	0	0	0	0	0	0	0	0	0	0	0	0	0	0
Acaryochloris marina	0	0	0	1.35883	0	0	0	0	0	0	0	0.896106	0	0	0	0	0	0	0	0	0	0	0	0	0	0	0	0	0	0.976517	0	0	0	0	0	0	0	0	0	0	0	0	0	0	0	0	0	0	0.95464
Cytophaga hutchinsonii	0	0	0	0	0	0	0	0	0	2.48288	0	0	0	0	0	0	0	0	0	0	0	0	0	0.988571	0	0	0	2.53294	0	0	0	0	0	0	0	2.24093	0	0	0	0	0	0	0	0	0	0	0	0	0
Gordonia bronchialis	0	0	0	0	0	0	0	0	0	0	0	0	0	0	0	0	0	0	0	0	0	0	0	0	0	0	0	0	0	0	0	0	0	0	0	0	0	0	0	0	0	0	0	0	0	0	0	0.896178	0
Gramella forsetii	0	0	0	1.35883	0	0	0	0	0	1.24144	0	0	0	0	0	0	0	0	0	0	0	0	0	0	0	0	0	0	0	0	0	0	0	0	0	0	0	0	0	0	0	0	0	0	0	0	0	0	0
Burkholderia ambifaria	0	0	0	0	0	0	0	0	0	1.24144	0	0	0	0	0	0	0	0.889544	0	0	0	0	0	0	0	1.15212	0	0	0	0	0	0	0	0	0	0	0	0	0.900169	0	0	1.86445	0	0	0	0	0	0	0.95464
Staphylococcus lugdunensis	0	0	0	0	0	0	0	0	0	0	0	0	0	0	0	0	0	0	0	0	0	0	0	0	0	0	0	0	0	0	0	1.40617	0	0	0	0	0	0	0	0	0	0	0	0	0	0	0	0	0
Cardiobacterium hominis	0	0	0	0	0	0	0	1.36846	2.38552	0	0	0	0	0	0	0	0	0	0	0	1.62126	0	1.09649	0	0	0	0.916164	1.26647	0	0	0	0	0	0	0	0	0	0	0.900169	2.10261	0	0	0	0	2.09666	0	0	0	0
Nitrosomonas eutropha	0	0	0	0	0	0	0	0	0	0	0	0	0	0	0	0	0	0	0	0	0	0	0	0	0	0	0	0	0	0	0	0	0	0	0	0	0	0	0	0	0	0	0	0	0	0	0	0	0
Amycolatopsis mediterranei	0	0	0	0	0	0	0	0	0	2.48288	0	0	0	0	0	1.01834	0	0	0	0	0	0	0	0	0	0	0	0	0	0	0	0	0	0	0	0	0	0	0	0	0	0	0	0	0	0	0	0	0.95464
Cellulophaga lytica	0	0	0	0	0	1.04642	0	0	0	0	0	0.896106	0	0	0	0	2.78996	0	0	0	0	0	0	0	0	0	0	0	0	0	0	0	0	0	0	1.12046	0	0	0	0	0	1.86445	0	0	0	0	0	0	0
Ruegeria pomeroyi	0	0	0	0	0	0	0	0	0	0	0	0	0	0	0	0	0	0	0	0	0	0	0	0	0	0	0	0	0	0	0	0	0	0	0	0	0	0	0	0	0	0	0	0	0	0	0	0.896178	0
Frankia sp.EAN1pec	0	0	0	2.71767	0	0	0	0	0	1.24144	0	0	0	0	0	0	0	0	0	0	0	0	0	0	0	0	0	0	0	0	0	0	0	0	0	0	0	0	0	0	0	0	0	0	0	0	0	0.896178	0
Providencia rettgeri	0.686445	0	0	0	0	2.09284	0	0	0	0	0	0	0	1.01568	0	0	0	0	0	0	0	0	0	0	0	0	0	0	0	0	0	0	0	0	0	0	0.931097	0	0	0	0	0	0	0	0	0	0	0	0
Acinetobacter haemolyticus	0	0	0	0	0	0	0	0	0	0	0	0.896106	0	0	0	0	0	0	0	0	0	0	0	0	0	0	0	0	0	0	0	0	0	0	0	0	0	0	0	0	0	0	0	0	0	0	0	0	0
Symbiobacterium thermophilum	0	0	0	0	0	0	0	0	0	0	0	0	0	0	0	0	0	0	0	0	0	0	0	0	0	0	0	0	0	0	0	0	0	0	0	0	0	0	0	0	0	0	0	0	0	0	0	0	0
Arcanobacterium haemolyticum	0	0	0	0	0	1.04642	0	0	0	0	0	0	0	0	0	0	0	0	0	0	0	0	0	0	0	0	0	0	0	1.95303	0	0	0	0.870842	0	0	0	0	0	0	0	0	0	0	0	0	0	0	0
Corynebacterium pseudotuberculosis	0	0	0	0	0	0	0	0	0	1.24144	0	0	0	0	0	0	0	0	0	0	0	0	0	0.988571	0	0	0	0	0	0	0	0	0	0	0	0	0	0	0	0	0	0	2.12284	0	0	0	0	0	0
Mobiluncus curtisii	0	0	0	0	1.10295	0	0	0	0	0	0	0	0	0	0	0	1.39498	0	0	0	0	0	0	0	0	0	0	0	0	0	0	0	0	0	0	0	0	0	0	0	0	0	0	0	0	0	0	0	0
Rhizobium etli	0	0	0	0	0	0	0	0	0	1.24144	0	0	0	0	0	0	0	0	0	0	0	0	0	0	0	0	0	0	0	0	0	0	0	0	0	0	0	0	0	0	0	0	0	0	0	0	0	0	0
Rhodospirillum rubrum	0	0	0	0	0	0	0	0	0	0	0	0	0	0	0	0	0	1.77909	0	0	0	0	0	0	0	0	0	0	0	0	0	0	0	0	1.14814	2.24093	0	0	1.80034	0	0	0	0	0	0	0	0	0	0
Pediococcus pentosaceus	0	0	0	0	0	1.04642	0	0	0	0	0	0	0	0	0	0	0	0	0	0	0	1.70857	0	0	0	0	0	0	0	0	0	0	0	0	0	0	0	0	0	0	0	0	0	0	0	0	0	0.896178	0
Ruegeria sp.TM1040	0	0	0	0	0	0	1.3693	0	0	0	0	0	0	0	0	0	0	0	0	0	0	0	0	0	0.820818	0	0	0	0	0	0	0	0	0	0	0	0	0	0	0	0	0	0	0	0	0	0	0	0
Bifidobacterium bifidum	0	0	0	0	0	0	0	0	0	0	0	0	0	0	0	0	0	0	0	0	0	0	0	0	0	0	0	0	0	0	0	0	0	0	0	0	0	0	0	0	1.82923	0	0	0	0	0	0	0	0
Nitrobacter winogradskyi	0	0	0	0	0	1.04642	0	0	0	0	0	0	0	0	0	0	0	0	0	0	0	0	0	0	0	0	0	0	0	0.976517	0	0	0	0	0	0	0	0	0	0	0	0	0	0	0	0	0	0	0
Acinetobacter sp.ATCC	0	0	0	0	0	1.04642	0	0	0	0	0	0	0	0	0	0	0	0	0	0	0	0	0	0	0	0	0	0	0	0	0	0	0	0	0	0	0	0	0	0	0	0	0	0	0	0	0	0	0
Legionella longbeachae	0	1.17124	0	0	0	0	0	0	0	1.24144	0	0.896106	0	2.03136	0	0	0	0.889544	0	0	0	0	0	0	0	0	0	0	0	0.976517	0	1.40617	0	0	0	0	0	0	0	0	0	0	0	0	0	0	0	0	0.95464
Candidatus Solibacter	0	0	0	0	0	0	0	0	0	0	0	0	0	0	0	0	0	0	0	0	0	0	0	0.988571	0	0	0	0	0	0	0	0	0	0	0	0	0	0	0	0	0	0	0	0	0	0	0	1.79236	0
Magnetospirillum magneticum	0	0	0	0	0	0	0	1.36846	0	2.48288	0	0	0	0	0	0	0	0.889544	0	0	0	0	0	0	0	0	0	0	0	0	0	0	0	0	0	0	0	0	0.900169	0	0	0	0	0	0	0	0	0	0.95464
Corynebacterium glutamicum	0	0	0	0	0	0	0	0	0	0	0	0	0	0	0	0	0	0	0	0	0	0	0	0	0	0	0	0	0	0	0	0	0	0	0	0	0	1.23555	0	0	0	0	0	0	0	0	0	0	0
Segniliparus rotundus	0	0	0	0	0	0	0	0	0	0	0	0	0	0	0	0	0	0	0	0	0	0	0	0	0	0	0	0	0	0	0	0	0	0	0	0	0	0	0	0	0	0	0	0	0	0	0	0	0
Marinobacter aquaeolei	0	0	0	0	0	0	0	0	0	0	0	0	0	0	0	0	0	0	0	0	0	0	0	0	0	0	1.83233	0	0	0	0	0	0	0	0	0	0	0	0	0	0	0	0	0	0	0	0	0	0
Thermosynechococcus elongatus	0	0	0	0	0	0	0	0	0	2.48288	0	0	0	0	0	0	0	0.889544	0	0	0	0	0	0	0	0	0	0	0	0	0	0	0	0	0	0	0	0	0	0	0	0	0	0	0	0	0	0.896178	0
Tropheryma whipplei	0	0	0	0	0	2.09284	0	0	0	1.24144	0	0	0	0	0	0	0	0.889544	0	0	0	0	0	0	0	0	0	1.26647	0	0	0	0	0	0	0	1.12046	0	0	0	0	0	0	0	0	0	0	0	0	0
Bifidobacterium dentium	0	0	0	0	0	0	0	0	0	0	0	0	0	0	0	2.03667	0	0	0	0	0	0	1.09649	0	0	0	0	0	0	0	0	0	0	0	0	0	0	0	0	0	0	0	0	0	1.04833	0	0	0	0
Gluconobacter oxydans	0	0	0	0	0	0	0	0	0	0	0	0	0	0	0	0	0	0	0	0	0	0	0	0	0	0	0	0	1.20091	0	0	0	0	0	0	0	0	0	0	0	0	0	0	0	0	0	0	0	0
Verminephrobacter eiseniae	0	2.34247	0	0	0	0	0	1.36846	0	1.24144	0	0.896106	0	0	0	0	1.39498	0	0	0	0	0	0	0	0	0	0	1.26647	0	0	0	1.40617	0	0	0	0	0	0	0	0	0	0	0	0	0	0	0	0	0.95464
Burkholderia cepacia	0	0	0	0	0	0	0	0	0	0	0	0	0	0	0	0	0	0	0	0	0	0	0	0	0	0	0	0	0	0	0	0	0	0	0	0	0	0	0	0	0	0	0	0	0	0	0	0	0
Rhodococcus opacus	0	0	0	0	0	0	0	0	0	0	0	0	0	0	0	0	0	0	0	0	0	0	0	0	0	0	0	0	0	0	0	0	0	0	0	1.12046	0	0	0	0	0	0	0	0	0	0	0	0	0
Bdellovibrio bacteriovorus	0	0	0	0	1.10295	0	0	0	0	1.24144	0	0	0	0	0	0	0	0	0	0	0	0	0	0	0	0	0	0	0	0.976517	0	0	0	0	0	0	0	1.23555	0	0	0	0	0	0	0	2.80322	0	0	0
Beijerinckia indica	0	0	0	0	0	0	0	0	0	0	0	0	0	0	0	0	0	0	0	0	0	0	0	0	0	0	0	1.26647	0	0	0	0	0	0	0	0	0	0	0	0	0	0	0	0	0	0	0	0	0
Sinorhizobium meliloti	0	0	0	0	0	0	0	0	0	0	0	0	0	0	0	0	0	0	0	0	0	0	0	0	0	0	0	0	0	0	0	0	0	0	0	0	0	0	1.80034	0	0	0	0	0	0	0	0	0	0
Dickeya dadantii	0.686445	0	0	0	0	1.04642	0	0	0	0	0	0	0	0	0	0	0	0	0	0	0	0	2.19299	0	0	0	0	0	0	0	0	0	0.950504	0	0	0	0	0	0	0	0	0	0	0	0	0	1.19311	0	0
Anaerobaculum hydrogeniformans	0	0	0	1.35883	0	0	0	0	0	0	0	0	0	1.01568	0	0	0	0	0	0	0	0	0	0	0	0	0	0	0	0	1.02411	0	0	0	0	1.12046	0	0	0	0	0	0	0	0	0	0	0	0	0
Mycobacterium abscessus	0	0	0	0	0	0	0	0	0	0	0	0.896106	0	0	0	0	1.39498	0	0	0	0	0	1.09649	0	0.820818	0	0	0	0	0	0	0	0	0	1.14814	0	0	0	0	0	1.82923	1.86445	0	0	0	5.60644	0	0	0
Marivirga tractuosa	0	0	0	0	0	0	0	0	0	1.24144	0	0	0	0	0	0	0	0	0	0	0	0	0	0	0	0	0	0	0	0.976517	0	0	0	0	0	1.12046	0	0	0	0	0	0	0	0	0	0	0	0	0
Candidatus Hamiltonella	0	0	0	0	0	2.09284	0	0	0	0	0	0	0	0	0	0	0	0	0	0	0	0	0	0	0	0	0	0	0	0	0	0	0	0	0	0	0	0	0	0	0	0	0	0	0	0	0	0	0
Ochrobactrum anthropi	0	0	0	0	0	0	1.3693	0	0	0	0	0	0	0	0	0	0	0	1.21937	0	0	0	0	0.988571	0	0	0	0	0	0	0	0	0	0	0	0	0	0	0	0	0	0	0	2.41685	0	0	0	0	0
Oceanobacillus iheyensis	0	0	0	0	0	0	0	0	0	0	0	0	0	0	0	0	0	0	0	0	0	0	0	0	0	0	0	0	0	0	0	0	0	0	0	0	0	1.23555	0	0	0	0	0	0	0	0	0	0	0
Methylocella silvestris	0	0	0	1.35883	0	0	0	0	0	0	0	0	0	0	0	0	0	0	0	0	0	0	0	0	0	0	0	0	0	0	0	0	0	0	0	0	0	0	0	0	0	0	0	0	0	0	0	0	0
Jonesia denitrificans	0.686445	0	0	0	0	0	0	0	0	0	0	0	0	0	0	0	0	0	0	0	0	0	0	0	0	0	0	0	0	0	0	0	0	0	0	0	0	0	0	0	0	0	0	0	0	0	0	0	0
Corynebacterium diphtheriae	0	0	0	0	0	0	0	0	0	1.24144	0	0	0	0	0	0	0	0	0	0	0	0	0	0.988571	0	0	0	0	0	0	0	0	0	0	0	0	0	0	0	0	0	0	1.06142	0	0	0	0	0	0
Lactobacillus iners	0	0	0	0	0	0	0	0	0	0	0	0	0	0	0	0	1.39498	0	0	0	0	0	0	0	0	0	0	0	0	0	0	0	0	0	0	0	0	1.23555	0	0	0	0	0	0	0	0	0	0	0
Vibrio sp.Ex25	0	0	0	0	0	0	0	0	0	0	0	0	0	0	0	0	0	0	0	0	0	0	0	0	0	0	0	0	0	0	0	0	0	0	0	0	0	0	0	0	0	0	0	0	0	0	0	0	0
Sphingobacterium sp.21	0	0	0	1.35883	0	0	0	0	0	1.24144	0	0	0	0	0	0	1.39498	0	0	0	0	0	0	0	0	0	0	0	0	0	0	0	0	0	0	0	0	0	0	0	0	0	0	0	0	0	0	0	0.95464
Caulobacter sp.K31	0	1.17124	0	0	0	0	0	0	0	0	0	0.896106	0	0	0	0	0	0	0	0	0	0	0	0	0	0	0	0	0	0	0	0	0	0	0	0	0	0	0	0	0	0	0	0	0	0	0	0	0
Desulfovibrio aespoeensis	0	0	0	0	1.10295	0	0	0	0	0	0	0	0	0	0	0	0	0	0	0	0	0	0	0	0	0	0	0	0	0	0	0	0	0	0	0	0	0	0	0	0	0	0	0	0	0	0	0	0
Sinorhizobium fredii	0	0	0	0	0	0	0	0	0	0	0	0	0	0	0	0	0	0	0	0	0	0	0	0	0	0	0	0	0	0	0	0	0	0	0	0	0	0	0	0	0	0	0	0	0	0	0	0	0
Magnetococcus sp.MC-1	0	0	0	0	0	1.04642	0	0	0	0	0	0	0	0	0	0	0	0	0	0	0	0	0	0	0	0	0	0	0	0	0	0	0	0	0	0	0	0	0	0	0	0	0	0	0	0	0	0	0
Photorhabdus asymbiotica	1.37289	0	0	0	0	0	0	0	0	0	0	0	0	0	0	0	0	0	0	0	0	0	0	0	0	0	0	0	0	0	0	0	0.950504	0	0	0	0	0	0	0	0	0	0	0	0	0	0	0	0
Bacillus pseudofirmus	0	0	0	0	1.10295	0	0	0	0	0	0	0	0	0	0	0	0	0	0	0	0	0	0	0	0	0	0	0	0	0	0	0	0	0	0	0	0	0	0	0	0	0	0	0	0	0	0	0	0
Corynebacterium ammoniagenes	0	0	0	0	0	0	0	0	0	0	0	0	0	0	0	0	0	0	0	0	0	0	0	0	0	0	0	0	0	0	0	0	0	0	0	1.12046	0	0	0	0	0	0	0	0	0	0	0	0	0
Mycoplasma hyorhinis	0	0	0	0	0	0	0	0	0	0	0	0	0	0	0	0	0	0	0	0	0	0	0	0	0	0	0	0	0	0	0	0	0	0	0	0	0	0	0	0	0	0	0	0	0	0	0	0.896178	0
Acinetobacter baumannii	0	0	0	0	0	0	0	0	0	0	0	0	0	0	0	0	0	0	0	0	0	0	0	0	0	0	0.916164	0	0	0	0	0	0	0	0	0	0	0	0	0	0	0	0	0	0	0	0	0	0
Rhodopirellula baltica	0	0	0	0	0	0	0	0	0	2.48288	0	0	0	0	0	0	0	0	0	0	0	0	0	0	0	0	0	0	0	0	0	0	0	0	0	0	0	0	0	0	0.914617	0	0	0	0	0	0	0	0
Acinetobacter sp.RUH2624	0	1.17124	0	0	0	0	0	0	0	0	0	0	1.23488	0	0	2.03667	0	0	0	0	0	0	0	0	0.820818	0	0	0	1.20091	0	0	0	0.950504	0	0	0	0	0	0	0	0	0	0	0	0	0	0	0	0
Acidaminococcus sp.D21	0	0	0	0	0	0	0	0	0	0	0	0	0	0	0	0	0	0	0	0	0	0	0	0	0	0	0.916164	0	0	0	0	0	0	0	0	0	0	0	0	0	0	0	0	0	0	0	0	0	0
Neisseria polysaccharea	0	0	0	0	0	0	0	0	0	0	0	0	0	0	0	0	0	0	0	0	0	0	0	0	0	0	0	0	0	0	0	0	0	0	0	0	0	0	0	0	0	0	0	0	0	0	0	0	0
Nocardiopsis dassonvillei	0	0	0	0	0	0	0	0	0	0	0	0	0	0	0	0	0	0	0	0	0	0	0	0.988571	0	0	0	0	0	0	0	0	0	0	0	0	0	0	0	0	0	0	0	0	0	0	0	0	0
Herpetosiphon aurantiacus	0.686445	0	0	0	0	0	0	0	0	0	0	0	0	0	0	0	0	0	0	0	0	0	0	0	0	0	0	0	0	0	0	0	0	0	0	0	0	0	0	0	0	0	0	0	0	0	0	0	0
Acinetobacter calcoaceticus	0	0	0	0	0	0	0	0	0	0	0	0	0	0	0	0	0	0	0	0	0	0	0	0	0	0	0	0	0	0	0	0	0	0	0	1.12046	0	0	0	0	0	0	0	0	0	0	0	0	0.95464
Mycobacterium marinum	0	0	0	0	0	0	0	0	0	0	0	0	0	0	0	0	0	0	0	0	0	0	0	0	0	0	0	0	0	0	0	0	0	0	0	0	0	0	0	0	0	0	0	0	0	0	0	0	0
Bacillus clausii	0	0	0	0	0	0	0	0	0	0	0	0	0	0	0	0	0	0	0	0	0	0	0	0	0	0	0	0	0	0	0	0	0	0	1.14814	0	0	0	0	0	0	0	0	0	0	0	0	0	0
Lactobacillus amylovorus	0	0	0	0	0	0	0	0	0	0	0	0	0	0	0	0	0	0	0	0	0	0	0	0	0	0	0	0	0	0	0	0	0	0	0	0	0	0	0	0	0	0	0	0	0	0	0	0	0
Sulfurihydrogenibium azorense	0	0	0	0	0	0	0	0	0	0	0	0	0	0	0	0	0	0	0	0	0	0	0	0	0	0	0	0	0	0	0	0	0	0	0	0	0	0	0	0	0	0	0	0	0	0	0	0	0
Yersinia pseudotuberculosis	0	0	0	0	0	0	0	0	0	0	0	0	0	0	0	0	0	0	0	0	0	0	0	0	0	0	0	0	0	0	0	0	0	0	0	0	0.931097	0	0	0	0	0	0	0	0	0	0	0	0
Frankia sp.CcI3	0	0	0	0	0	0	0	0	0	0	0	0.896106	0	0	0	0	0	0	0	0	0	0	0	0	0	0	0	0	0	0	0	0	0	0	0	0	0	0	0	0	0	0	0	0	0	0	0	0	0
Escherichia phage	0	0	0	0	0	0	0	0	0	0	0	0	0	0	0	0	0	0	0	0	0	0	0	0	0	0	0	0	0	0	0	0	0	0	0	0	0	0	0	0	0	0	0	0	0	0	0	0	0
Mesorhizobium sp.BNC1	0	0	0	0	0	0	0	0	0	0	0	0	0	0	0	0	0	0	0	0	0	0	0	0	0	0	0	0	0	0	1.02411	0	0	0	1.14814	0	0	0	0	0	0	0	0	0	0	0	0	0	0.95464
Psychromonas ingrahamii	0	0	0	0	0	0	0	0	0	0	0	0	0	0	0	0	0	0	0	0	0	0	0	0	0	0	0	0	0	0	0	0	0	0	0	0	0	0	0	0	0	0	0	0	0	0	0	0	0
Moorella thermoacetica	0	0	0	0	0	0	0	0	0	0	0	0	0	0	0	0	0	0	0	0	0	0	0	0	0	0	0	0	0	0	0	0	0	0	0	0	0	0	0	0	0	0	0	0	0	0	0	0	0
Colwellia psychrerythraea	0	0	0	0	0	0	0	0	0	0	0	0	0	0	0	0	0	0	0	0	0	0	0	0	0	0	0	0	0	0	0	0	0	0	0	0	0	0	0	0	0	0	0	0	0	0	0	0	0
Lactobacillus amylolyticus	0	0	0	0	0	0	0	0	0	0	0	0	0	0	0	0	0	0	0	0	0	0	0	0	0	0	0	0	0	0	0	0	0	0	0	0	0	0	0	0	0	0	0	0	0	0	0	0	0
Shewanella sp.ANA-3	0	0	0	0	0	0	0	0	0	0	0	0	0	0	0	0	0	0	0	0	0	0	0	0	0	0	0	0	0	0	0	0	0	0	1.14814	0	0	0	0	0	0	0	0	0	0	0	0	0	0
Blattabacterium sp.(Blattella	0	0	0	0	0	1.04642	0	0	0	0	0	0	0	0	0	0	0	0	0	0	0	0	0	0	0	0	0	0	0	0	0	0	0	0	0	0	0	0	0	0	0	0	0	0	0	0	0	0	0
Vibrio harveyi	0	0	0	0	0	0	0	0	0	0	0	0	0	0	0	0	0	0	0	0	0	0	0	0	0	0	0	0	0	0	0	0	0	0	0	0	0	0	0	0	0	0	0	0	0	0	0	0	0
Rhodococcus jostii	0	0	0	0	0	0	0	0	0	0	0	0	0	0	0	0	0	0	0	0	0	0	0	0	0	0	0	0	0	0	0	0	0	0	0	0	0	0	0	0	0	0	0	0	0	0	0	0	0
Methylacidiphilum infernorum	0	0	0	0	0	0	0	0	0	0	0	0	0	0	0	0	0	0	0	0	0	0	0	0	0	0	0	0	0	0	0	0	0	0	0	0	0	0	0	0	0	0	0	0	0	0	0	0	0
Sulfurospirillum deleyianum	0	0	0	0	0	0	0	0	0	0	0	0	0	0	0	0	0	0	0	0	0	0	0	0	0	0	0	0	0	0	0	0	0	0	0	0	0	0	0	0	0	0	0	0	0	0	0	0	0
Bacteroides phage	0	0	0	0	0	0	0	0	0	0	0	0	0	0	0	0	0	0	0	0	0	0	0	0	0	0	0	0	0	0	0	0	0	0	0	0	0	0	0	0	0	0	0	0	0	0	0	0	0
Agrobacterium radiobacter	0	0	0	0	0	0	0	0	0	0	0	0	0	0	0	0	0	0	0	0	0	0	0	0	0	0	0	0	0	0	0	0	0	0	1.14814	0	0	0	0	0	0	0	0	0	0	0	0	0	0
Achromobacter piechaudii	0	0	0	0	1.10295	1.04642	0	0	0	0	0	0	0	0	0	0	0	0	0	0	0	0	0	0	0	0	0	0	0	0	0	0	0	0	0	0	0	0	0	0	0	0	0	0	0	0	0	0	0.95464
Agrobacterium sp.H13-3	0	0	0	0	0	0	0	0	0	0	0	0	0	0	0	0	0	0	0	0	0	0	0	0	0	0	0	0	0	0	0	0	0	0	0	0	0	0	0.900169	0	0	0	0	0	0	0	0	0	0
methylobacterium chloromethanicum	0	0	0	0	0	0	0	0	0	0	0	0	0	1.01568	0	0	0	0	0	0	0	0	0	0	0	0	0	0	0	0	0	0	0	0	0	0	0	0	0	0	0	0	0	0	0	0	0	0.896178	0
Hepatitis G	0	0	0	0	0	0	0	0	0	0	0	0	0	0	0	0	0	0	0	0	0	0	0	0	0	0	0	0	0	0	0	0	0	0	0	0	0	0	0	0	0	0	0	0	0	0	0	0	0
Edwardsiella tarda	0	0	0	0	0	0	0	0	0	0	0	0	0	0	0	0	0	0	0	0	0	0	0	0	0	0	0	0	0	0	0	0	0	0	0	0	0	0	0	0	0	0	0	0	0	0	0	0	0
Azotobacter vinelandii	0	1.17124	0	0	0	0	0	0	0	0	0	0	0	1.01568	0	0	0	0	0	0	0	0	0	0	0	0	0	0	0	0	0	0	0	0	0	0	0	0	0	0	0	0	0	0	0	0	0	0	0
Corynebacterium jeikeium	0	0	0	0	0	0	0	0	0	0	0	0	0	0	0	0	0	0	0	0	0	0	0	0	0	0	0	0	0	0	0	0	0	0.870842	0	1.12046	0	0	0	0	0	0	0	0	0	0	0	0	0
Desulfotalea psychrophila	0	0	0	0	0	0	0	0	0	0	0	0	0	1.01568	0	0	0	0	0	0	0	0	0	0	0	0	0	0	0	0	0	0	0	0	0	0	0	0	0	0	0	0	0	0	0	0	0	0	0
Streptococcus gallolyticus	0	0	0	0	0	0	0	0	0	0	0	0	0	0	1.71812	1.01834	0	0	0	0	0	0	0	0	0	0	0	0	0	0	0	0	0	0	0	0	0	0	0	0	0	0	0	0	0	0	0	0	0
Meiothermus ruber	0	0	0	0	0	0	0	0	0	0	0	0	0	0	0	0	0	0	0	0	0	0	0	0	0	0	0	0	0	0	0	0	0	0	1.14814	0	0	0	0	0	0	0	0	0	0	0	0	0	0
Blattabacterium sp.(Periplaneta	0	0	0	0	0	0	0	0	0	0	0	0	0	0	0	0	0	0	0	0	0	0	0	0	0	0	0	0	0	0	0	0	0	0	0	0	0	0	0	0	0	0	0	0	0	0	0	0	0
Acinetobacter sp.DR1	0	0	0	0	0	0	0	0	0	0	0	0	0	0	0	0	0	0	0	0	0	0	0	0	0	0	0	0	0	0	0	0	0	0	0	0	0	0	0	0	0.914617	0	0	0	0	0	0	0	0
Ferrimonas balearica	0	0	0	1.35883	0	0	0	0	0	0	0	0	0	0	0	0	0	0	0	0	0	0	0	0	0	0	0	0	0	0	0	0	0	0	0	0	0	0	0	0	0	0	0	0	0	0	0	0	0
Corynebacterium glucuronolyticum	0	0	0	0	0	0	0	0	0	0	0	0	0	0	0	0	0	0.889544	0	0	0	0	0	0	0	0	0	0	0	0	0	0	0	0	0	0	0	0	0	0	0	0	0	0	0	0	0	0.896178	0
Lactobacillus buchneri	0	0	0	0	0	0	0	0	0	0	0	0	0	0	0	0	0	0	0	0	0	0	0	0	0	0	0	0	0	0	0	0	0	0	0	0	0	0	0	0	0	0	0	0	0	0	0	0	0
Actinosynnema mirum	0	1.17124	0	1.35883	0	0	0	0	0	1.24144	0	0	0	0	0	0	0	0	0	0	0	0	0	0	0	0	0	0	0	0	0	0	0	0.870842	0	0	0	0	0	0	0	0	0	0	0	0	0	0	0.95464
Alteromonas macleodii	0	0	0	0	0	0	0	0	0	0	0	0	0	0	0	0	0	0	0	0	0	0	0	0	0	0	0	0	0	0	0	0	0	0	0	0	0	0	0	0	0.914617	0	0	0	0	0	0	0	0
Prochlorococcus marinus	0	0	0	0	0	0	0	0	0	0	0	0	0	0	0	0	0	0	0	0	0	0	0	0	0	0	0	0	0	0	0	0	0	0	0	0	0	0	0	0	0	0	0	0	0	0	0	0	0
Maricaulis maris	0	0	0	0	0	0	0	0	0	0	0	0	0	0	0	0	0	0	0	0	0	0	0	0	0	0	0	0	0	0	0	0	0	0	0	0	0	0	0	0	0	0	0	0	0	0	0	0	0
Mycobacterium sp.Spyr1	0	0	0	0	0	0	0	0	0	0	0	0	0	0	0	0	0	0	0	0	0	0	0	0	0	0	0	0	0	0	0	0	0	0	0	0	0	0	0	0	0	0	0	0	0	0	0	0	0
Sphingobacterium spiritivorum	0.686445	0	0	0	0	0	0	0	0	0	0	0.896106	1.23488	0	0	0	0	0.889544	0	0	0	0	0	0	0	0	0	1.26647	0	0	0	0	0	0.870842	0	0	0	1.23555	0	0	0	0	0	0	0	2.80322	0	0	0
Stigmatella aurantiaca	0	0	0	0	0	0	0	0	0	1.24144	0	0	0	0	0	0	0	0	0	0	0	0	0	0	0	0	0	0	0	0	0	0	0	0	0	1.12046	0	0	0	0	0	0	0	0	0	0	0	0	0
Geobacillus thermodenitrificans	0.686445	0	0	0	0	0	0	0	0	0	0	0	0	0	0	0	0	0	0	0	0	0	0	0	0	0	0	0	0	0	0	0	0	0	0	0	0	0	0.900169	0	0	0	0	0	0	0	0	0	0
Mycobacterium avium	0	0	0	0	0	0	0	0	0	0	0	0	0	0	0	0	0	0	0	0	0	0	0	0	0	0	0	0	0	0	0	0	0	0	0	0	0	0	0	0	0	0	0	0	0	0	0	0	0
Pelobacter propionicus	0	0	0	0	0	0	0	0	0	0	0	0	0	0	0	0	1.39498	0	0	0	0	0	0	0	0	0	0	0	0	0	0	0	0	0	0	0	0	0	0	0	0	0	0	0	0	0	0	0	0
Spirochaeta thermophila	0	0	0	0	0	0	0	0	0	0	0	0	0	0	0	0	0	0	0	0	0	0	0	0	0	0	0	0	0	0	0	0	0	0	0	0	0	0	0	2.10261	0	0	0	0	0	0	0	0	0
Streptomyces avermitilis	0	1.17124	0	0	0	1.04642	1.3693	0	0	0	0	0	0	0	0	0	0	0	0	0	0	0	0	0	0	0	0	0	0	0	0	0	0	0.870842	0	0	0	0	0	0	0	0	0	0	0	0	0	0	0
Tolumonas auensis	0	0	0	0	1.10295	0	0	0	0	1.24144	0	0	0	0	0	0	0	0	0	0	0	0	0	0	0	0	0	0	0	0	0	0	0	0	0	0	0	1.23555	0	0	0	0	0	0	0	0	0	0	0.95464
Nocardia farcinica	0	1.17124	0	0	0	0	0	0	0	0	0	0	0	0	0	0	0	0	0	0	0	0	0	0	0	0	0	0	0	0	0	0	0	0	0	0	0	0	0	0	0	0	0	0	0	0	0	0	0.95464
Streptococcus pyogenes	0	0	0	0	0	0	0	0	0	0	0	0	0	0	0	0	0	0	0	0	0	0	0	0	0	0	0	0	0	0	0	0	0	0	0	0	0	0	0	0	0	0	0	0	0	0	0	0	0
Candidatus Desulforudis	0	0	0	0	0	0	0	0	0	0	0	0	0	0	0	0	0	0	0	0	0	0	0	0	0	0	0	0	0	0	0	0	0	0	0	0	0	0	0.900169	0	0	0	0	0	0	0	0	0	0
Bacillus thuringiensis	0	0	0	0	0	0	0	0	0	0	0	0	0	0	0	0	0	0	0	0	0	0	0	0	0	0	0	0	0	0	0	0	0	0	0	0	0	0	0	0	0	0	0	0	0	0	0	0	0
Pectobacterium atrosepticum	0	0	0	0	0	0	0	0	0	0	0	0	0	0	0	0	0	0	0	0	0	0	0	0	0	0	0	0	0	0	0	0	0	0	0	0	0	0	0	0	0	0	0	0	0	0	0	0	0
Serratia odorifera	0	0	0	0	0	0	0	0	0	0	0	0	0	0	0	0	0	0	0	0	0	0	0	0	0	0	0	0	0	0	0	0	0	0	0	0	0.931097	1.23555	0	0	0	0	0	0	0	0	0	0	0
Pedobacter saltans	0	0	0	0	0	0	0	0	0	0	0	0	0	0	0	0	0	0	0	0	0	0	0	0	0	0	0	0	0	0	0	1.40617	0	0	0	0	0	0	0	0	0	0	0	0	0	0	0	0	0
Propionibacterium freudenreichii	0	0	0	0	0	0	0	0	0	0	0	0	0	0	0	0	0	0	0	0	0	0	0	0	0	0	0.916164	0	0	0	0	0	0	0	0	0	0	0	0	0	0	0	0	0	0	0	0	0	0
Erwinia pyrifoliae	0	0	0	0	0	0	0	0	0	0	0	0	0	0	0	0	0	0	0	0	1.62126	0	0	0	0	0	0	0	0	0	0	0	0	0	0	0	0	0	0	0	0	0	0	0	0	0	0	0	0
Truepera radiovictrix	0	0	0	0	0	0	0	0	0	0	0	0	0	0	0	0	1.39498	0	0	0	0	0	0	0	0	0	0	0	0	0	0	0	0	0	0	0	0	0	0	0	0	0	0	0	0	0	0	0	0
Haemophilus somnus	0	0	0	0	0	0	0	0	0	0	0	0	0	0	0	0	0	0	0	0	0	0	0	0	0	0	0	0	0	0	0	0	0	0	0	0	0	0	0	0	0	0	0	0	0	0	0	0	0
Shewanella frigidimarina	0	0	0	0	0	0	0	0	0	0	0	0	0	0	0	1.01834	0	0	0	0	0	0	0	0	0	0	0	0	0	0	0	0	0	0	0	0	0	0	0	0	0	0	0	0	0	0	0	0	0
Aerococcus urinae	0	0	0	0	0	0	0	0	0	0	0	0	0	0	0	0	0	0	0	0	0	0	1.09649	0	0	0	0	0	0	0	0	0	0	0	0	0	0	0	0	0	0	0	0	0	0	0	0	0	0
Propionibacterium phage	0	0	0	0	0	0	0	0	0	0	0	0	0	0	0	0	0	0	0	0	0	0	0	0	0	0	0	0	0	0	0	0	0	0	0	1.12046	0	0	0	0	0	0	0	0	0	0	0	0	0
Xylella fastidiosa	0	0	0	0	0	0	0	0	0	0	0	0	0	0	0	0	0	0	0	0	0	0	0	0	0	0	0	0	0	0	0	0	0	0	0	0	0	0	0	0	0	0	1.06142	0	0	0	0	0	0
Candidatus Nitrospira	0	0	0	0	0	0	0	0	0	0	0	0	0	0	0	0	0	0	0	0	0	0	0	0	0	0	0	0	0	0	0	0	0	0.870842	0	0	0	0	0	0	0	0	0	2.41685	0	0	0	0	0
Listeria monocytogenes	0	0	0	0	0	0	0	0	0	0	0	0	0	0	0	0	0	0	0	0	0	0	0	0	0	0	0	0	0	0	0	0	0	0	0	0	0.931097	0	0	0	0	0	0	0	0	0	0	0	0
Saccharomonospora viridis	0	0	0	0	0	0	0	0	0	0	0	0	0	0	0	0	0	0	0	0	0	0	0	0	0	0	0	0	0	0	0	0	0	0	0	0	0	0	0	0	0	0	0	0	0	0	0	0	0
Thermus scotoductus	0	0	0	1.35883	0	0	0	0	0	0	0	0	0	0	0	0	0	0	1.21937	0	0	0	0	0	0	0	0	0	0	0	0	0	0	0	0	0	0	0	0	0	0	0	0	0	0	0	0	0	0
Acidobacterium capsulatum	0	0	0	0	0	0	0	0	0	0	0	0	0	0	0	0	0	0	0	0	0	0	0	0	0	0	0	0	0	0	0	0	0	0	0	0	0.931097	0	0	0	0	0	0	0	0	0	0	0	0
Human papillomavirus	0	0	0	0	0	0	0	0	0	0	0	0	0	0	0	0	0	0	0	0	0	0	0	0	0	0	0	0	0	0	0	0	0.950504	0	0	0	0	0	0	0	0	0	0	0	0	0	0	0	0
Shewanella amazonensis	0	0	0	0	0	0	0	0	0	1.24144	0	0	0	0	0	0	0	0	0	0	0	0	0	0	0	0	0	0	0	0	0	0	0	0	0	0	0	0	0	0	0	0	0	0	0	0	0	0	0
Lactobacillus acidophilus	0	0	0	0	0	0	0	0	0	0	0	0	0	0	0	0	0	0	0	0	0	0	0	0	0	0	0	0	0	0	0	0	0	0	0	0	0	0	0	0	0	0	0	0	0	0	0	0	0
Cupriavidus necator	0	0	0	0	0	0	0	0	0	0	0	0	0	0	0	0	0	0	0	0	0	0	0	0	0	0	0	0	0	0	0	0	0	0	0	0	0	0	0	0	0	0	0	0	0	0	0	0	0
Maribacter sp.HTCC2170	0	0	0	0	0	0	0	0	0	0	0	0	0	0	0	1.01834	0	0	0	0	0	0	0	0	0	0	0	0	0	0	0	0	0	0	0	0	0	0	0	0	0	0	0	0	0	0	0	0	0
Haemophilus ducreyi	0	0	0	0	0	1.04642	0	0	0	0	0	0	0	0	0	0	0	0	0	0	0	0	0	0	0	0	0	0	0	0	0	0	0	0	0	0	0	0	0	0	0	0	0	0	0	0	0	0	0
Bacteriophage S13	0	0	0	0	0	0	0	0	0	0	0	0	0	0	0	0	0	0	0	0	0	0	0	0	0	0	0	0	0	0	0	0	0	0	0	0	0	0	0	0	0	0	0	0	0	0	0	0	0
Edwardsiella ictaluri	0	0	0	0	0	0	0	0	0	0	0	0	0	0	0	0	0	0	0	0	0	0	0	0	0	0	0	0	0	0	0	0	0	0	0	0	0	0	0	0	0	0	0	0	0	0	0	0	0
Anaerolinea thermophila	0	0	0	0	0	0	0	0	0	0	0	0	0	0	0	0	0	0	0	0	0	0	0	0	0	0	0	0	0	0	0	0	0	0	0	0	0	0	0	0	0	0	0	0	0	0	0	0	0
Rubrobacter xylanophilus	0	0	0	0	0	0	0	0	0	0	0	0	0	0	0	0	0	0	0	0	0	0	0	0	0	0	0	0	0	0	0	0	0	0	0	0	0	0	0	0	0	0	0	0	0	0	0	0	0
Leuconostoc gasicomitatum	0	0	0	0	0	1.04642	0	0	0	1.24144	0	0	0	1.01568	0	0	0	0	0	0	0	0	0	0	0	0	0	0	0	0	0	0	0	0	0	0	0	0	0	0	0	0	0	0	0	0	0	0	0
Lactobacillus hilgardii	0	0	0	0	0	0	0	0	0	0	0	0	0	0	0	0	0	0	0	0	0	0	0	0	0	0	0	0	0	0	0	0	0	0	0	0	0	0	0	0	0	0	0	0	0	0	0	0	0
Pseudomonas entomophila	0	1.17124	0	0	0	0	0	0	0	0	0	0	0	0	0	0	0	0	0	0	0	0	0	0	0	0	0	0	0	0	0	0	0	0	0	0	0	0	0	0	0	0	0	0	0	0	0	0	0
Burkholderia sp.CCGE1003	0	0	0	0	0	0	0	0	0	0	0	0	0	0	0	0	0	0	0	0	0	0	0	0	0	0	0	0	0	0	0	0	0	0	0	0	0	0	0	0	0	0	0	0	0	0	0	0	0
Lactobacillus helveticus	0	0	0	0	0	0	0	0	0	0	0	0	0	0	0	0	0	0	0	0	0	0	0	0	0	0	0	0	0	0	0	0	0	0	0	0	0	0	0	0	0	0	0	0	0	0	0	0	0
Streptococcus phage	0	0	0	0	0	0	0	0	0	0	0	0	0	0	0	0	0	0	0	0	0	0	0	0	0.820818	0	0	0	0	0	0	0	0	0	1.14814	0	0	0	0	2.10261	0	0	0	0	0	0	0	0	0
Deinococcus geothermalis	0	0	0	0	0	0	0	0	0	0	0	0	0	0	0	0	0	0	0	0	0	0	0	0	0	0	0	0	0	0	0	0	0	0	0	0	0	0	0	0	0	0	0	0	0	0	0	0.896178	0
Photorhabdus luminescens	0	0	0	0	1.10295	1.04642	0	0	0	0	0	0	0	0	0	0	0	0	0	0	0	0	1.09649	0	0	0	0	0	0	0	0	0	0	0	0	0	0	0	0	0	0	0	0	0	0	0	0	0	0
Mycobacterium gilvum	0	0	0	0	0	0	0	0	0	0	0	0	0	0	0	0	0	0	0	0	0	0	0	0	0	0	0	0	0	0	0	0	0	0	0	0	0	0	0	0	0	0	0	0	0	0	0	0	0
Marinomonas mediterranea	0	0	0	0	0	0	0	0	0	0	0	0	0	0	0	0	0	0	0	0	0	0	0	0	0	0	0	0	0	0	0	0	0	0	0	0	0	0	0	0	0	0	0	0	0	0	0	0	0
Actinomyces coleocanis	0	0	0	0	0	0	0	0	0	0	0	0	0	0	0	0	0	0	0	0	0	0	0	0	0	0	0	0	0	0	0	0	0	0	0	1.12046	0	0	0.900169	0	0	0	0	0	0	0	0	0	0
Neisseria cinerea	0	0	0	0	0	0	0	0	0	0	0	0	0	0	0	0	1.39498	0	0	0	0	0	0	0	0	0	0	0	0	0	0	0	0	0	0	0	0	0	0	0	0	0	0	0	0	0	0	0	0
Erwinia tasmaniensis	0	0	0	0	0	0	0	0	0	0	0	0	0	0	0	0	0	0	0	0	0	0	0	0	0	0	0	0	0	0	0	0	0	0	0	0	0	0	0	0	0	0	0	0	0	0	0	0	0
Hahella chejuensis	0	0	0	0	0	0	0	0	0	0	0	0	0	1.01568	0	0	0	0	0	0	0	0	0	0	0	0	0	0	0	0	0	1.40617	0	0	0	0	0	0	0	0	0	0	0	0	0	0	0	0	0
Paenibacillus polymyxa	0	0	0	0	0	0	0	0	0	0	0	0	0	0	0	0	0	0	0	0	0	0	0	0	0	0	0	0	0	0	0	0	0	0	0	0	0	0	0	0	0	0	0	0	0	0	0	0	0
Cyprinid herpesvirus	0	0	0	0	0	0	0	0	0	0	0	0	0	0	1.71812	0	0	0	0	0	0	0	0	0	0	0	0	0	0	0	0	0	0	0	0	0	0	0	0	0	0	0	0	0	0	0	0	0	0
Desulfurispirillum indicum	0	0	0	0	0	0	0	0	0	0	0	0	0	0	0	0	0	0	0	0	0	0	0	0	0	0	0	0	0	0	0	0	0	0	0	0	0	0	0	0	0	0	0	0	0	0	0	0	0
Streptomyces coelicolor	0	0	0	0	0	0	0	0	0	1.24144	0	0	0	1.01568	0	0	0	0	0	0	0	0	0	0	0	0	0	0	0	0.976517	0	0	0	0	0	0	0	0	0	0	0	0	0	0	0	2.80322	0	0	0
Hyphomicrobium denitrificans	0	0	0	0	0	0	0	0	0	1.24144	0	0	0	0	0	0	0	0	0	0	0	0	0	0	0	0	0	0	0	0.976517	0	0	0	0	0	0	0	1.23555	0	0	0	0	0	0	0	0	0	0	0
Bacillus pumilus	0	0	0	0	0	0	0	0	0	0	0	0	0	0	0	0	0	0.889544	0	0	0	0	0	0	0	0	0	0	0	0	0	0	0	0	0	0	0	0	0	0	0	0	0	0	0	0	0	0	0
Klebsiella sp.1_1_55	0	0	0	0	0	0	0	0	0	0	0	0	0	0	0	0	0	0	0	0	0	0	0	0	0	0	0	0	0	0	0	0	0	0	0	0	0	0	0	0	0	0	0	0	0	0	0	0	0
Coraliomargarita akajimensis	0	0	0	0	0	0	0	0	0	0	0	0	0	0	0	0	0	0	0	0	0	0	0	0	0	0	0	0	0	0	0	0	0	0	0	0	0	0	0	0	0	0	0	0	0	0	0	0	0
Burkholderia phage	0	0	0	0	0	0	0	0	0	0	0	0	0	0	0	0	0	0	0	0	0	0	0	0	0	0	0	0	0	0	0	0	0	0	0	0	0	0	0	0	0	0	0	0	0	0	0	0	0
Meiothermus silvanus	0	0	0	0	0	0	0	0	1.19276	0	0	0.896106	0	0	0	0	0	0	0	0	0	0	0	0	0	0	0	0	0	0	0	0	0	0	0	0	0	0	0	0	0	0	0	0	0	0	0	0	0
Orgyia pseudotsugata	0.686445	0	0	0	0	0	0	0	0	0	0	0	0	0	0	0	0	0	0	0	0	0	0	0	0	0	0.916164	0	0	0	0	0	0	0	0	0	0	0	0.900169	0	0.914617	0	0	0	0	0	0	0	0
Myxococcus xanthus	0	0	0	0	0	1.04642	0	0	0	0	0	0	0	0	0	0	0	0	0	0	0	0	0	0	0	0	0	0	0	0	0	0	0	0	0	0	0	0	0	0	0	0	0	0	0	0	0	0	0
Synechococcus elongatus	0	0	0	0	0	1.04642	0	0	0	0	0	0	0	0	0	0	0	0	0	0	0	0	0	0.988571	0.820818	0	0.916164	0	0	0	0	0	0	0.870842	0	0	0	1.23555	0	0	0	0	0	0	0	0	0	0	0
Xenorhabdus nematophila	0	0	0	0	0	0	0	0	0	0	0	0	0	0	0	0	0	0	0	0	0	0	0	0	0	0	0	0	0	0	0	0	0	0	0	0	0	0	0	0	0	0	0	0	0	0	0	0	0
Gemmatimonas aurantiaca	0	0	0	0	0	0	0	0	0	1.24144	0	0	0	0	0	0	0	0	0	0	0	0	0	0	0	0	0	0	0	0	0	0	0	0	0	0	0	0	0	0	0	0	0	0	0	0	0	0	0
Chromohalobacter salexigens	0	0	0	0	0	0	0	0	0	0	0	0	0	0	0	0	0	0	0	0	0	0	0	0	0	0	0	0	0	0	0	0	0	0	0	0	0	0	0	0	0	0	0	0	0	0	0	0	0
Geobacter lovleyi	0	0	0	0	0	0	0	0	0	0	0	0	0	0	0	0	0	0	0	0	0	0	0	0	0	0	0.916164	0	0	0	0	0	0	0	0	0	0	0	0	0	0	0	0	0	0	0	0	0	0
Shewanella sp.W3-18-1	0	0	0	0	0	0	0	0	0	0	0	0	0	0	0	0	0	0	0	0	0	0	0	0	0.820818	0	0	0	0	0	0	0	0	0	0	0	0	0	0	0	0	0	0	0	0	0	0	0	0
Legionella pneumophila	0	0	0	0	0	0	0	0	0	0	0	0	0	0	0	0	0	0	0	0	0	0	0	0	0	0	0	0	0	0	0	0	0	0	0	0	0	0	0	0	0	0	0	0	0	0	0	0	0
Mycoplasma fermentans	0	0	0	0	0	0	0	0	0	0	0	0	0	0	0	0	0	0	0	0	0	0	1.09649	0	0	0	0	0	0	0	0	0	0	0	0	0	0	0	0	0	0	0	0	0	0	0	0	0	0
Staphylococcus pseudintermedius	0	0	0	0	0	0	0	0	0	0	0	0	0	0	0	0	0	0	0	0	0	0	0	0	0	0	0	0	0	0	0	0	0	0	0	0	0	0	0.900169	0	0	0	0	0	0	0	0	0.896178	0.95464
Bifidobacterium breve	0	0	0	0	0	0	0	0	0	0	0	0	0	0	0	0	0	0	0	0	0	0	0	0	0	0	0	0	0	0	0	0	0	0	0	0	0	0	0	0	0	0	0	0	0	0	0	0	0
Pseudoalteromonas atlantica	0	0	0	0	0	0	0	0	0	0	0	0	0	0	0	0	0	0	0	0	0	0	0	0	0	0	0	0	0	0	0	0	0	0	0	0	0	0	0	0	0	0	0	0	0	0	0	0	0
Paenibacillus sp.oral	0	0	0	0	0	0	0	0	0	0	0	0	0	0	0	0	0	0	0	0	0	0	0	0	0	0	0	0	0	0	0	0	0	0	0	0	0	0	0	0	0	0	0	0	0	0	0	0	0
Deinococcus radiodurans	0	0	0	0	0	0	0	0	0	0	0	0	0	0	0	0	0	0	0	0	0	0	0	0	0	0	0	0	0	0	0	0	0	0	0	0	0	0	0	0	0	0	0	0	0	0	0	0	0
Lactobacillus jensenii	0	0	0	0	0	0	0	0	0	0	0	0	0	0	0	0	0	0	0	0	0	0	0	0	0	0	0	0	0	0	0	0	0	0	0	0	0	0	0	0	0	0	0	0	0	0	0	0	0
Haliangium ochraceum	0	0	0	0	0	0	0	0	0	0	0	0	0	1.01568	0	0	0	0	0	0	0	0	0	0	0	0	0	0	0	0	0	0	0	0	0	0	0	0	0	0	0	0	0	0	0	0	0	0	0
Parvularcula bermudensis	0	0	0	0	0	0	0	0	0	0	0	0	1.23488	0	0	0	0	0	0	0	0	0	0	0	0	0	0	0	0	0	0	0	0	0	0	0	0	0	0	0	0	0	0	0	0	0	0	0	0
Brucella microti	0	0	0	0	0	0	0	0	0	0	0	0	0	0	0	0	0	0	0	0	0	0	0	0	0	0	0	0	0	0	0	0	0	0	0	0	0	1.23555	0	0	0	0	0	0	0	0	0	0	0
Synechococcus sp.JA-2-3B'a(2-13)	0	0	0	0	0	0	0	0	0	0	0	0	0	0	0	0	0	0	0	0	0	0	0	0.988571	0	0	0	0	0	0	0	0	0	0	0	0	0	0	0	0	0	0	0	0	0	0	0	0	0
Bordetella pertussis	0	0	0	0	0	0	0	0	0	0	0	0	0	0	0	0	0	0	0	0	0	0	0	0	0	0	0	0	0	0	0	0	0	0	0	0	0	0	0	0	0	0	0	0	0	0	0	0	0
Acidimicrobium ferrooxidans	0	0	0	0	0	0	0	0	0	1.24144	0	0	0	0	0	0	0	0	0	0	0	0	0	0	0.820818	0	0.916164	0	0	0	0	0	0	0	0	0	0	0	0	0	0	0	0	0	0	2.80322	0	0	0
Thioalkalivibrio sp.HL-EbGR7	0	0	0	0	1.10295	1.04642	0	0	0	0	0	0	0	0	0	0	0	0	0	0	0	0	0	0	0	0	0	0	0	0	0	0	0	0	0	0	0	0	0	0	0	0	0	0	0	0	0	0	0
Leuconostoc kimchii	0	0	0	0	0	0	0	0	0	0	0	0	0	0	0	0	0	0	0	0	0	0	0	0	0	0	0	0	0	0	0	0	0	0	0	0	0	0	0	0	0	0	0	0	0	0	0	0	0
Bacillus amyloliquefaciens	0	0	0	0	0	0	0	0	0	0	0	0	0	0	0	0	0	0	0	0	0	0	0	0	0	0	0	0	0	0	0	0	0	0	0	0	0	0	0	0	0.914617	0	0	0	0	0	0	0	0
Opitutus terrae	0	1.17124	0	0	0	0	0	0	0	0	1.69405	0	0	0	0	0	0	0	0	0	0	0	0	0.988571	0	0	0	0	0	0	0	0	0	0	0	1.12046	0	0	0	0	0	0	0	0	0	0	0	0	0
Syntrophomonas wolfei	0	0	0	0	1.10295	0	0	0	0	0	0	0	0	0	0	0	0	0	0	0	0	0	0	0	0	0	0	0	0	0	0	0	0	0	0	0	0	0	0.900169	0	0	0	0	0	0	0	0	0	0
Burkholderia xenovorans	0	0	0	0	0	0	0	0	0	0	0	0	0	1.01568	0	1.01834	0	0	0	0	0	0	0	0	0	0	0	0	0	0	0	0	0	0	0	0	0	0	0	0	0	0	0	0	0	0	0	0	0
Caulobacter segnis	0	0	0	0	0	0	0	0	0	0	0	0	0	0	0	0	0	0	0	0	0	0	0	0	0	0	0	0	0	0	0	0	0	0	0	0	0	0	0	0	0	0	0	0	0	0	0	0	0
Kangiella koreensis	0	0	0	0	1.10295	0	0	0	0	0	0	0	0	0	0	0	0	0	0	0	0	0	0	0	0	0	0	0	0	0	0	0	0	0	0	0	0	0	0	0	0	0	0	0	0	0	0	0	0
Sodalis glossinidius	0.686445	0	0	0	0	1.04642	0	0	0	0	0	0	0	0	0	0	0	0	0	0	0	0	0	0	0	0	0	0	0	0	0	0	0	0	0	0	0.931097	0	0	0	0	0	0	0	0	0	0	0	0
Saccharopolyspora erythraea	0	0	0	0	0	0	0	0	0	1.24144	0	0	0	0	0	0	0	0	0	0	0	0	0	0	0	0	0	0	0	0	0	1.40617	0	0	0	0	0	0	0	0	0	0	0	0	0	0	0	0	0.95464
Nostoc sp.PCC	0	0	0	0	0	0	0	0	0	0	0	0	0	0	0	0	0	0	1.21937	0	0	0	0	0	0	0	0	0	0	0	0	0	0	0	0	0	0	0	0	0	0	0	0	0	0	0	0	0	0
Rhizobium leguminosarum	0	0	0	0	0	0	0	0	0	0	0	0	0	0	0	0	0	0	0	0	0	0	0	0	0	0	0	0	0	0	0	0	0	0	0	0	0	0	0	0	0	0	0	0	0	0	0	0	0
Sulfuricurvum kujiense	0	0	0	0	0	0	0	0	0	0	0	0	0	0	0	0	0	0.889544	0	0	0	0	0	0	0	0	0	0	0	0	0	0	0	0	0	0	0	0	0	0	0	0	0	0	0	0	0	0	0
Dickeya zeae	0	0	0	0	0	0	0	0	0	0	0	0	0	0	0	0	0	0	0	0	0	0	0	0	0	0	0	0	0	0	0	0	0	0	0	0	0	0	0	0	0	0	0	0	0	0	0	0	0
Geobacter metallireducens	0	0	0	0	0	0	0	0	0	0	0	0	0	0	0	0	0	0	0	0	0	0	0	0	0	0	0	0	0	0	0	0	0	0	0	0	0	0	0	0	0	0	0	0	0	0	0	0	0.95464
Methylobacterium chloromethanicum	0	0	0	0	0	0	0	0	0	0	0	0	0	0	0	0	0	0	0	0	0	0	0	0	0	0	0	0	0	0	0	0	0	0	0	0	0	0	0	0	0	0	0	0	0	0	0	0	0
Corynebacterium striatum	0	0	0	0	0	0	0	0	0	0	0	0	0	0	0	0	0	0	0	0	0	0	0	0	0	0	0.916164	0	0	0	0	0	0	0	1.14814	0	0	0	0	2.10261	0	0	0	0	0	0	0	0.896178	0
Neisseria meningitidis	0	0	0	0	0	1.04642	0	0	0	0	0	0	0	0	0	0	0	0	0	0	0	0	0	0	0	0	0	0	0	0	0	0	0	0	0	0	0	0	0	0	0	0	0	0	1.04833	0	0	0	0
Pseudoxanthomonas suwonensis	0	0	1.1033	0	0	0	0	1.36846	0	1.24144	0	0	0	0	0	0	0	0	0	0	0	0	1.09649	0	0	0	0	0	0	0	0	0	0	0.870842	0	0	0	0	0	0	0	0	0	0	0	2.80322	0	0	0.95464
Xanthomonas oryzae	0	0	0	0	0	0	0	0	0	0	0	0	0	0	0	0	0	0	0	0	0	0	0	0	0	0	0	0	0	0	0	0	0	0	0	1.12046	0	0	0	0	0	0	0	0	0	0	0	0	0
Bacillus weihenstephanensis	0	1.17124	0	0	0	0	0	0	0	0	0	0	0	0	0	0	0	0	0	0	0	0	0	0	0	0	0	0	0	0	0	0	0	0	0	0	0	0	0	0	0	0	0	0	0	0	0	0	0
Alcanivorax borkumensis	0	0	0	0	0	1.04642	0	0	0	0	0	0	0	0	0	0	0	0	0	0	0	0	0	0	0	0	0	0	0	0	0	0	0	0	0	0	0	0	0	0	0	0	0	0	0	0	0	0	0
Waddlia chondrophila	0	0	0	0	0	0	0	1.36846	0	0	0	0	0	0	0	0	0	0	0	0	0	0	0	0	0	0	0	0	0	0	0	0	0	0	0	0	0	0	0	0	0	0	0	0	0	0	0	0	0
Proteus mirabilis	0	0	0	0	0	0	0	1.36846	0	0	0	0	0	0	0	0	0	0	0	0	0	0	0	0	0	0	0	0	0	0	0	0	0	0	0	0	0.931097	0	0	0	0	0	0	0	0	0	1.19311	0	0
Lactobacillus salivarius	0	0	0	0	0	0	0	0	0	0	0	0	0	0	0	0	0	0.889544	0	0	0	0	0	0	0	0	0	0	0	0	0	0	0	0	0	0	0	0	0	0	0	0	0	0	0	0	0	0.896178	0
Methylococcus capsulatus	0	0	0	0	0	0	0	0	0	0	0	0	0	0	0	0	0	0	0	0	0	0	0	0	0	0	0	0	0	0	0	0	0	0	0	0	0	0	0	0	0	0	0	0	0	0	0	0	0.95464
Micromonospora sp.L5	0	0	0	0	0	0	0	0	0	0	0	0	0	0	0	0	0	0	0	0	0	0	0	0	0	0	0	0	0	0	0	0	0	0	0	0	0	0	0	0	0	0	0	0	0	0	0	0	0
Halalkalicoccus jeotgali	0	0	0	0	0	0	0	1.36846	0	0	0	0	0	0	0	0	0	0	0	0	0	0	0	0	0	0	0	0	0	0	0	0	0	0	0	0	0	0	0	0	0	0	0	0	0	0	0	0	0
Syntrophothermus lipocalidus	0	0	0	0	0	0	0	0	0	0	0	0	0	0	0	0	0	0	0	0	0	0	0	0	0	0	0	0	0	0	0	0	0	0	0	0	0	0	0	0	0	0	0	0	0	0	0	0	0
Clostridium sporogenes	0	0	0	0	0	0	0	0	0	0	0	0	0	0	0	0	0	0	0	0	0	0	0	0	0	0	0	0	0	0	0	0	0	0	0	0	0	0	0	0	0	0	0	0	0	0	0	0	0
Planctomyces brasiliensis	0	0	0	0	0	0	0	0	0	1.24144	0	0	0	0	0	0	0	0.889544	0	0	0	0	0	0	0	0	0	0	0	0	0	0	0	0	0	0	0	0	0	0	0	0	0	0	0	0	0	0	0
Escherichia sp.1_1_43	0.686445	0	0	0	0	0	0	1.36846	0	0	0	0	0	0	0	0	0	0	0	0	0	0	0	0	0	0	0	0	0	0	0	0	0.950504	0	0	0	0	0	0	0	0	0	0	0	0	0	0	0	0
Anabaena variabilis	0	0	0	0	0	0	0	0	0	0	0	0	0	0	0	0	0	0	0	0	1.62126	0	0	0	0	0	0	0	0	0	0	0	0	0	0	0	0	0	0	0	0	0	0	0	0	0	0	0	0
Helicobacter bilis	0	0	0	0	0	1.04642	0	0	0	0	0	0	0	0	0	0	0	0	0	0	0	0	0	0	0	0	0	0	0	0	0	0	0	0	0	0	0	0	0	0	0	0	0	0	0	0	0	0	0
Methanobacterium sp.AL-21	0	0	0	0	0	0	0	0	0	0	0	0	0	0	0	0	0	0	0	0	0	0	0	0	0	0	0	0	0	0	0	1.40617	0	0	0	0	0	0	0	0	0	0	0	0	0	0	0	0	0
Shewanella sp.MR-4	0	0	0	0	0	0	0	0	0	0	0	0	0	0	0	0	0	0	0	0	0	0	0	0	0	0	0	0	0	0	0	0	0	0	1.14814	0	0	0	0	0	0	0	0	0	0	0	0	0	0
Natranaerobius thermophilus	0.686445	0	0	0	0	0	0	0	0	0	0	0	0	0	0	0	0	0	0	0	0	0	0	0	0	0	0	0	0	0	0	0	0	0	0	0	0	0	0	0	0	0	0	0	0	0	0	0	0
Xenorhabdus bovienii	0	0	0	0	0	0	0	0	0	0	0	0	0	0	0	0	0	0	0	0	0	0	0	0	0	0	0	0	0	0	0	0	0	0	0	0	0.931097	0	0	0	0	0	0	0	0	0	0	0	0
Stackebrandtia nassauensis	0	0	0	0	0	0	0	0	0	0	0	0	0	0	0	0	0	0	0	0	0	0	0	0	0	0	0	0	0	0	0	0	0	0	0	0	0	0	0	0	0	0	0	0	0	0	0	0	0
Halothermothrix orenii	0	0	0	0	0	0	0	0	0	0	0	0	0	0	0	0	0	0	0	0	0	0	0	0	0	0	0	0	0	0	0	0	0	0	0	0	0	0	0	0	0	0	0	0	0	0	0	0	0
Pirellula staleyi	0	0	0	0	0	0	0	0	0	0	0	0	0	0	0	0	0	0	0	0	0	0	0	0	0	0	0	0	0	0	0	0	0	0	0	0	0	0	0	0	0	0	0	0	0	0	0	0	0.95464
Vibrio splendidus	0	0	0	0	0	0	0	0	0	0	0	0	0	0	0	0	0	0	0	0	0	0	0	0	0	0	0	0	0	0	0	1.40617	0	0	0	0	0	0	0	0	0	0	0	0	0	0	0	0	0.95464
Listeria grayi	0	0	0	0	0	0	0	0	0	0	0	0	0	0	0	0	0	0	0	0	0	0	0	0	0	0	0	0	0	0	0	0	0	0	0	0	0	0	0	0	0	0	0	0	0	0	0	0	0
Helicobacter pylori	0	0	0	0	0	0	0	0	0	0	0	0	0	0	0	0	0	0	0	0	0	0	0	0	0	0	0	0	0	0	0	0	0	0.870842	0	0	0	0	0	0	0	0	0	0	0	0	0	0	0
Catenulispora acidiphila	0	0	0	0	0	0	0	0	0	0	0	0.896106	0	0	0	0	0	0	0	0	0	0	0	0	0	0	0	0	0	0	0	0	0	0	0	0	0	0	0	0	0	0	0	0	0	0	0	0	0
Geobacillus kaustophilus	0	1.17124	0	0	0	0	0	0	0	0	0	0	0	0	0	0	0	0	0	0	0	0	0	0	0	0	0	0	0	0	0	0	0	0	0	0	0	0	0	0	0	0	0	0	0	0	0	0	0
Deinococcus deserti	0	0	0	0	0	0	0	0	0	0	0	0	0	0	0	0	0	0	0	0	0	0	0	0	0	0	0	0	0	0	0	0	0	0	0	0	0	0	0	0	0	0	0	0	0	0	0	0	0.95464
Geobacillus sp.Y4.1MC1	0	0	0	0	0	0	0	0	0	0	0	0	0	0	0	0	0	0	0	0	0	0	0	0	0	0	0.916164	0	0	0	0	0	0	0	0	0	0	0	0	0	0	0	0	0	0	0	0	0	0
Bartonella quintana	0	0	0	0	0	0	0	0	0	0	0	0	0	0	0	0	0	0	0	0	0	0	0	0	0	0	0	0	0	0	0	0	0	0	0	0	0	0	0	0	0	0	0	0	0	0	0	0	0
Sulfurimonas denitrificans	0	0	0	0	0	0	0	0	0	0	0	0.896106	0	0	0	0	0	0	0	0	0	0	0	0	0	0	0	0	0	0	0	0	0	0	0	0	0	0	0	0	0	0	0	0	0	0	0	0	0
Mycobacterium parascrofulaceum	0	0	0	0	0	0	0	0	0	1.24144	0	0	0	0	0	0	0	0	0	0	0	0	0	0	0	0	0	0	0	0	0	0	0.950504	0	0	0	0	0	0	0	0	0	0	0	0	0	0	0	0
Buchnera aphidicola	0	0	0	0	0	0	0	0	0	1.24144	0	0	0	0	0	0	0	0	0	0	0	0	1.09649	0	0	0	0	0	0	0	0	0	0	0	0	0	0	0	0	0	0	0	0	0	0	0	0	0	0
Roseobacter denitrificans	0	0	0	0	0	0	0	0	0	0	0	0	0	0	0	0	0	0	0	0	0	0	0	0	0	0	0	0	0	0	0	0	0	0	0	0	0	0	0	0	0	0	0	0	0	0	0	0	0
Isosphaera pallida	0	0	0	0	0	0	0	0	0	0	0	0	0	0	0	0	0	0	0	0	0	0	0	0	0	0	0	0	0	0	0	0	0	0	0	0	0	0	0	0	0	0	0	0	0	0	0	0	0
Geobacter sulfurreducens	0	0	0	0	0	0	0	0	0	0	0	0	0	0	0	0	0	0	0	0	0	0	0	0	0	0	0	0	0	0	0	0	0	0	0	0	0	0	0	0	0	0	0	0	0	0	0	0	0
Parvibaculum lavamentivorans	0	0	0	0	0	0	0	0	0	0	0	0.896106	0	0	0	0	0	0	0	0	0	0	0	0	0	0	0	0	0	0	0	0	0	0	0	0	0	0	0	0	0	0	0	0	0	0	0	0	0
Wolinella succinogenes	0	0	0	0	0	0	0	0	0	0	0	0	0	0	0	0	0	0	0	0	0	0	0	0	0	0	0	0	0	0	0	0	0	0	0	0	0	0	0	0	0	0	0	0	0	0	0	0	0
Caldicellulosiruptor kristjanssonii	0	0	0	0	0	0	0	0	0	0	0	0	0	0	0	0	0	0	0	0	0	0	0	0	0	0	0	0	0	0	0	0	0	0	0	0	0	0	0	0	0	0	0	0	0	0	1.19311	0	0
Candidatus Phytoplasma	0	0	0	0	0	0	0	0	0	0	0	0	0	0	0	0	0	0	0	0	0	0	0	0	0	0	0	0	0	0	0	0	0	0	0	0	0	0	0	0	0	0	0	0	0	0	0	0	0
Cyanobacterium UCYN-A	0	0	0	0	0	0	0	1.36846	0	0	0	0	0	0	0	0	0	0	0	0	0	0	0	0	0	0	0	0	0	0	0	0	0	0	0	0	0	0	0	0	0	0	0	0	0	0	0	0	0.95464
Desulfovibrio magneticus	0	0	0	0	0	0	0	0	0	0	0	0	0	0	0	0	0	0	0	0	0	0	0	0	0	0	0	0	0	0	0	0	0	0	0	0	0	0	0	0	0	0	0	0	0	0	0	0	0
Human herpesvirus	0	0	0	0	0	0	0	0	0	0	0	0	0	0	0	0	0	0	0	0	0	0	0	0	0	0	0	0	0	0	0	0	0	0	0	0	0	0	0	0	0	0	0	0	0	0	0	0	0
Burkholderia pseudomallei	0	0	0	0	0	0	0	0	0	0	0	0	0	0	0	0	0	0	0	0	0	0	0	0	0	0	0	0	0	0	0	0	0	0	0	0	0	0	0	0	0	0	0	0	0	0	0	0	0
Roseiflexus sp.RS-1	0	0	0	0	0	0	0	0	0	0	0	0.896106	0	0	0	0	0	0	0	0	0	0	0	0	0	0	0	0	0	0	0	0	0	0	0	0	0	0	0	0	0	0	0	0	0	0	0	0	0
Salinispora tropica	0	1.17124	0	0	0	0	0	0	0	0	0	0	0	0	0	0	0	0	0	0	0	0	0	0	0	0	0	0	0	0	0	1.40617	0	0	0	0	0	0	0	0	0	0	0	0	0	0	0	0	0
Coxiella burnetii	0	0	0	0	0	0	0	0	0	0	0	0	0	0	0	0	0	0	0	0	0	0	0	0	0	0	0	0	0	0	0	0	0	0	0	0	0	0	0	0	0	0	0	0	0	0	0	0	0
Pediococcus acidilactici	0	0	0	0	0	0	0	0	0	0	0	0	0	0	0	1.01834	0	0	0	0	0	0	0	0	0	0	0	0	0	0	0	0	0	0	0	0	0	0	0	0	0	0	0	0	0	0	0	0	0
Psychrobacter arcticus	0	0	0	0	0	0	0	0	0	0	0	0	0	0	0	0	0	0	0	0	0	0	1.09649	0	0	0	0	0	0	0	0	0	0	0.870842	0	0	0	0	0	0	0	0	0	0	0	0	0	0.896178	0
Shewanella violacea	0	0	0	0	0	0	0	0	0	0	0	0	0	0	0	0	0	0	0	0	0	0	0	0	0	0	0	0	0	0	0	0	0	0	0	0	0	0	0	0	0	0	0	0	0	0	0	0	0
Spirosoma linguale	0.686445	0	0	0	0	0	0	0	0	0	0	0	0	0	0	0	0	0	0	0	0	0	0	0	0	0	0	0	0	0	0	0	0	0	0	0	0	0	0	0	0	0	0	0	0	0	0	0	0
Synechococcus sp.RCC307	0	0	0	0	0	0	0	0	0	0	0	0	0	0	0	1.01834	0	0	0	0	0	0	0	0	0	0	0	0	0	0	0	0	0	0	0	0	0	0	0	0	0	0	0	0	0	0	1.19311	0	0
Frankia sp.EuI1c	0	0	0	0	0	0	0	0	0	0	0	0	0	0	0	0	0	0	0	0	0	0	0	0	0	0	0	0	0	0	0	0	0	0	0	0	0	0	0	0	0	0	0	0	0	0	0	0	0
Mycobacterium sp.JLS	0	0	0	0	0	0	0	0	0	0	0	0	0	0	0	0	0	0	0	0	0	0	0	0	0	0	0	0	0	0	0	0	0	0	1.14814	0	0	0	0	0	0	0	0	0	0	0	0	0	0
GB virus	0	0	0	0	0	0	0	0	0	0	0	0	0	0	0	0	0	0	0	0	0	0	0	0	0	0	0	0	0	0	0	0	0	0	0	0	0	0	0	0	0	0	0	0	0	0	0	0	0
Francisella tularensis	0	0	0	1.35883	0	0	0	0	0	0	0	0	0	0	0	0	0	0	0	0	0	0	0	0	0	0	0	0	0	0	0	0	0	0	0	0	0	0	0	0	0	0	0	0	0	0	0	0	0
Burkholderia phytofirmans	0	0	0	0	0	0	0	0	0	0	0	0	0	0	0	1.01834	0	0	0	0	0	0	0	0	0	0	0	0	0	0	0	0	0	0	0	0	0	0	0	0	0.914617	0	0	0	0	0	0	0	0.95464
Neisseria lactamica	0	0	0	0	0	0	0	0	0	0	0	0	0	0	0	0	0	0	0	0	0	0	0	0	0	0	0	0	0	0	0	0	0	0	0	0	0	0	0	0	0	0	0	0	0	0	0	0	0
Corynebacterium urealyticum	0	0	0	0	0	0	0	0	0	0	0	0	0	0	0	0	0	0	0	0	0	0	0	0	0	0	0	0	1.20091	0	0	0	0	0	1.14814	0	0	0	0	0	0	0	1.06142	0	0	0	0	0	0
Citrus tristeza	0	0	0	0	0	0	0	0	0	0	0	0	0	0	0	0	0	0	0	0	0	0	0	0	0	0	0	0	0	0	0	0	0	0	0	0	0	0	0	0	0	0	0	0	0	0	0	0	0
Thermosediminibacter oceani	0	0	0	0	0	0	0	0	0	0	0	0	0	0	0	0	0	0	0	0	0	0	0	0	0	0	0	0	0	0	0	0	0	0	0	0	0	0	0	0	0	0	0	0	0	0	0	0	0.95464
Mycobacterium smegmatis	0	0	0	0	0	0	0	0	0	0	0	0	0	0	0	0	0	0	0	0	0	0	0	0	0	0	0	0	0	0	0	0	0	0	0	0	0	0	0	0	0	0	0	0	0	0	0	0.896178	0.95464
Paenibacillus sp.Y412MC10	0	0	0	0	0	0	0	0	0	0	0	0	0	0	0	0	0	0	0	0	0	0	0	0	0	0	0	0	0	0	0	0	0	0	0	0	0.931097	0	0	0	0	0	0	0	0	0	0	0	0
Thermoanaerobacter tengcongensis	0	0	0	0	0	0	0	0	0	0	0	0	0	0	0	0	0	0	0	0	0	0	0	0	0	0	0	0	0	0	0	0	0	0	1.14814	0	0	0	0	0	0	0	0	0	0	0	0	0	0
Pelobacter carbinolicus	0	0	0	0	0	0	0	0	0	0	0	0	0	0	0	0	0	0	0	0	0	0	0	0	0	0	0	0	0	0	0	0	0	0	0	0	0	1.23555	0	0	0	0	0	0	0	0	0	0	0
Mesoplasma florum	0	0	0	0	0	0	0	0	0	0	0	0	0	0	0	0	0	0	0	0	0	0	0	0	0	0	0	0	0	0	0	0	0	0	0	0	0	0	0	0	0	0	0	0	0	0	0	0	0
Shewanella baltica	0	0	0	0	0	0	0	0	0	0	0	0	0	0	0	0	0	0	0	0	0	0	0	0	0	0	0	0	0	0	0	0	0	0	0	0	0	0	0	0	0	0	0	0	0	0	0	0	0
Geobacter uraniireducens	0	0	0	0	0	0	0	0	0	0	0	0	0	0	0	0	0	0	0	0	0	0	0	0	0.820818	0	0	0	0	0	0	0	0	0	0	0	0.931097	0	0	0	0	0	1.06142	0	0	0	0	0	0.95464
Azorhizobium caulinodans	0	0	0	0	0	0	0	0	0	1.24144	0	0	0	1.01568	0	0	1.39498	0	0	0	0	0	0	0	0	0	0	1.26647	0	0	0	0	0	0	0	0	0	1.23555	0	0	0	0	0	2.41685	0	0	0	0	0
Orientia tsutsugamushi	0	0	0	0	0	0	0	0	0	0	0	0	0	0	0	0	0	0	0	0	0	0	0	0	0	0	0	0	0	0	0	0	0	0	0	0	0	0	0	0	0	0	0	0	0	0	0	0	0
Geobacter sp.M18	0	0	0	0	0	0	0	0	0	0	0	0	0	0	0	0	0	0	0	0	0	0	0	0	0	0	0	0	0	0	0	0	0	0	0	0	0	0	0	0	0	0	0	0	0	0	0	0	0
[truncated: 81 more columns]
