# Supplementary material for: Co-occurrence of anaerobic bacteria in colorectal carcinomas
Source: Microbiome. 2013 May 15;1:16. doi: 10.1186/2049-2618-1-16 (PMC3971631; doi:10.1186/2049-2618-1-16)
Supplement: Additional file 10: Table S7 — Gene annotation of the C. showae CC57C genome. [file 2049-2618-1-16-S10.xls]

## Sheet: Sheet1
Table s7. Gene annotation of the C.showae CC57C genome.*											LEGEND:
											Possible pathogenicity
*inferred from blastx contig alignments vs. Genbank-NR. Annotations may differ from Genbank PGAAP annotations for AOTD01000000.											Motility
											Drug resistance
Velvet NODE id	Contig id	Genbank accession	Contig size	Contig fold coverage	NCBI accession	NCBI Reference Sequence	Sequence identity (%)	Strand	Alignment start	Alignment end	Predicted gene product	Species
236	contig_seqid1	AOTD01000001	784	183.26	255321593	ZP_05362751.1	99.08	-	1	327	response regulator	Campylobacter showae RM3277
61	contig_seqid3	AOTD01000003	37314	164.76	34557008	NP_906823.1	54.05	-	14340	15113	outer membrane receptor for Fe(III)-coprogen	Wolinella succinogenes DSM 1740
61	contig_seqid3	AOTD01000003	37314	164.76	118475112	YP_892048.1	65.23	-	15092	16477	outer membrane receptor for Fe	Campylobacter fetus subsp. fetus 82-40
61	contig_seqid3	AOTD01000003	37314	164.76	255322330	ZP_05363476.1	92.05	-	16474	17568	amino acid carrier family protein	Campylobacter showae RM3277
61	contig_seqid3	AOTD01000003	37314	164.76	283956429	ZP_06373909.1	50.15	-	17994	20972	putative integral membrane component of efflux system	Campylobacter jejuni subsp. jejuni 1336
61	contig_seqid3	AOTD01000003	37314	164.76	255322333	ZP_05363479.1	86.55	-	21007	22167	membrane fusion protein of the hefABC efflux system HefB	Campylobacter showae RM3277
61	contig_seqid3	AOTD01000003	37314	164.76	223040111	ZP_03610391.1	94.99	-	22167	23483	L-seryl-tRNA	Campylobacter rectus RM3267
61	contig_seqid3	AOTD01000003	37314	164.76	223040127	ZP_03610407.1	97.56	-	23629	24366	flagellar biosynthetic protein FliP	Campylobacter rectus RM3267
61	contig_seqid3	AOTD01000003	37314	164.76	223040101	ZP_03610381.1	94.92	-	24372	25139	OmpA/MotB	Campylobacter rectus RM3267
61	contig_seqid3	AOTD01000003	37314	164.76	255322337	ZP_05363483.1	100	-	25148	25876	chemotaxis protein PomA	Campylobacter showae RM3277
61	contig_seqid3	AOTD01000003	37314	164.76	255322339	ZP_05363485.1	92.13	-	26173	27315	putative oxidoreductase	Campylobacter showae RM3277
61	contig_seqid3	AOTD01000003	37314	164.76	257461475	ZP_05626571.1	85.55	-	34941	36269	branched-chain amino acid transport system II carrier protein	Campylobacter gracilis RM3268
101	contig_seqid4	AOTD01000004	11078	183.58	149926368	ZP_01914629.1	52.08	-	1331	2122	hypothetical protein LMED105_13253	Limnobacter sp. MED105
101	contig_seqid4	AOTD01000004	11078	183.58	255321688	ZP_05362843.1	97.76	-	2540	3610	transmembrane transport protein	Campylobacter showae RM3277
101	contig_seqid4	AOTD01000004	11078	183.58	154174782	YP_001409029.1	73.64	-	9337	10380	TRAP dicarboxylate transporter subunit DctP	Campylobacter curvus 525.92
101	contig_seqid4	AOTD01000004	11078	183.58	157163870	YP_001467648.1	77.07	-	10618	11088	L-cystine permease TcyB	Campylobacter concisus 13826
34	contig_seqid140	AOTD01000140	4938	170.52	255321589	ZP_05362747.1	98.29	-	1546	2070	conserved hypothetical protein	Campylobacter showae RM3277
34	contig_seqid140	AOTD01000140	4938	170.52	157164295	YP_001466639.1	88.85	-	2066	2845	hypothetical protein CCC13826_1616	Campylobacter concisus 13826
34	contig_seqid140	AOTD01000140	4938	170.52	158604958	NA	61.69	-	2848	3309	putative integral membrane protein	Campylobacter concisus 13826
34	contig_seqid140	AOTD01000140	4938	170.52	223039659	ZP_03609945.1	88.61	-	3471	4313	modification methylase HemK	Campylobacter rectus RM3267
34	contig_seqid140	AOTD01000140	4938	170.52	261885152	ZP_06009191.1	66.29	-	4312	4836	M48 family peptidase	Campylobacter fetus subsp. venerealis str. Azul-94
38	contig_seqid5	AOTD01000005	16843	166.2	255322173	ZP_05363319.1	98.57	-	9601	10860	RNA polymerase sigma-54 factor	Campylobacter showae RM3277
38	contig_seqid5	AOTD01000005	16843	166.2	154174132	YP_001408320.1	90.08	-	10863	11588	ABC-transporter ATP-binding protein	Campylobacter curvus 525.92
12	contig_seqid6	AOTD01000006	12022	245.57	255323261	ZP_05364396.1	97.16	-	492	1019	signal peptidase II	Campylobacter showae RM3277
12	contig_seqid6	AOTD01000006	12022	245.57	257461134	ZP_05626232.1	74.18	-	1018	2388	phosphoglucosamine mutase	Campylobacter gracilis RM3268
12	contig_seqid6	AOTD01000006	12022	245.57	255323253	ZP_05364388.1	90.54	-	5205	5870	hypothetical protein CAMSH0001_1138	Campylobacter showae RM3277
12	contig_seqid6	AOTD01000006	12022	245.57	255323243	ZP_05364378.1	98.34	-	11328	12050	cation ABC transporter permease protein	Campylobacter showae RM3277
189	contig_seqid142	AOTD01000142	18559	179.23	255321922	ZP_05363072.1	94.95	-	138	1502	anthranilate synthase component 1	Campylobacter showae RM3277
189	contig_seqid142	AOTD01000142	18559	179.23	223038675	ZP_03608968.1	88.05	-	3006	4583	methyltransferase	Campylobacter rectus RM3267
189	contig_seqid142	AOTD01000142	18559	179.23	255321927	ZP_05363077.1	99.67	-	4679	5593	sodium-dependent transporter	Campylobacter showae RM3277
189	contig_seqid142	AOTD01000142	18559	179.23	223038594	ZP_03608887.1	96.34	-	5596	6333	sodium-dependent transporter	Campylobacter rectus RM3267
189	contig_seqid142	AOTD01000142	18559	179.23	255321934	ZP_05363084.1	95.2	-	10361	11986	formate--tetrahydrofolate ligase	Campylobacter showae RM3277
189	contig_seqid142	AOTD01000142	18559	179.23	255321940	ZP_05363090.1	95.31	-	13963	15876	hypothetical protein CAMSH0001_2027	Campylobacter showae RM3277
39	contig_seqid7	AOTD01000007	4685	154.51	255321625	ZP_05362782.1	98.21	-	2654	3823	sensor histidine kinase	Campylobacter showae RM3277
44	contig_seqid143	AOTD01000143	9281	199.96	257460575	ZP_05625676.1	65.11	-	378	1337	conserved hypothetical protein	Campylobacter gracilis RM3268
44	contig_seqid143	AOTD01000143	9281	199.96	223040718	ZP_03610986.1	94.96	-	1514	2347	ferric receptor CfrA	Campylobacter rectus RM3267
75	contig_seqid146	AOTD01000146	6146	194.4	154147906	YP_001406908.1	74.28	-	337	1683	amidophosphoribosyltransferase	Campylobacter hominis ATCC BAA-381
75	contig_seqid146	AOTD01000146	6146	194.4	149194158	ZP_01871256.1	58.27	-	1985	2746	dihydrodipicolinate reductase	Caminibacter mediatlanticus TB-2
210	contig_seqid9	AOTD01000009	5163	188.13	305431545	ZP_07400719.1	83.76	-	975	1787	enoyl-[acyl-carrier-protein] reductase	Campylobacter coli JV20
210	contig_seqid9	AOTD01000009	5163	188.13	57505273	ZP_00371202.1	75.7	-	2765	3949	phosphoglycerate kinase	Campylobacter upsaliensis RM3195
210	contig_seqid9	AOTD01000009	5163	188.13	154148155	YP_001406351.1	72.31	-	3990	4964	glyceraldehyde-3-phosphate dehydrogenase type I	Campylobacter hominis ATCC BAA-381
98	contig_seqid147	AOTD01000147	5826	173.78	257460112	ZP_05625216.1	61.44	-	3440	5233	DNA polymerase I	Campylobacter gracilis RM3268
96	contig_seqid10	AOTD01000010	6139	167.31	158605016	NA	89.53	-	3164	4969	molybdopterin oxidoreductase	Campylobacter concisus 13826
383	contig_seqid149	AOTD01000149	1035	180.74	223040879	ZP_03611143.1	95.38	-	546	1064	integral membrane protein DUF6	Campylobacter rectus RM3267
62	contig_seqid151	AOTD01000151	10784	199.9	257461510	ZP_05626606.1	65.08	-	333	1499	UDP-N-acetylmuramoylalanine--D-glutamate ligase	Campylobacter gracilis RM3268
62	contig_seqid151	AOTD01000151	10784	199.9	298736173	YP_003728699.1	55.41	-	1582	2682	phospho-N-acetylmuramoyl-pentapeptide-transferase	Helicobacter pylori B8
65	contig_seqid152	AOTD01000152	7757	162.9	255323288	ZP_05364422.1	91.63	-	6247	6963	cytochrome c oxidase diheme subunit membrane-bound	Campylobacter showae RM3277
65	contig_seqid152	AOTD01000152	7757	162.9	266625137	ZP_06118072.1	71.64	-	7055	7450	glycerol-3-phosphate dehydrogenase NAD(P)+	Clostridium hathewayi DSM 13479
65	contig_seqid152	AOTD01000152	7757	162.9	28379054	NP_785946.1	79.17	-	7428	7787	hypothetical protein lp_2507	Lactobacillus plantarum WCFS1
135	contig_seqid12	AOTD01000012	11533	195.34	223040743	ZP_03611011.1	88.83	-	35	625	conserved hypothetical protein	Campylobacter rectus RM3267
135	contig_seqid12	AOTD01000012	11533	195.34	223040735	ZP_03611003.1	89.29	-	738	1232	thioredoxin family protein	Campylobacter rectus RM3267
135	contig_seqid12	AOTD01000012	11533	195.34	223040708	ZP_03610976.1	95.1	-	1249	1983	macrolide export ATP-binding/permease protein MacB	Campylobacter rectus RM3267
135	contig_seqid12	AOTD01000012	11533	195.34	85058511	YP_454213.1	59.15	-	1480	1971	ABC transporter ATP-binding protein	Sodalis glossinidius str. 'morsitans'
135	contig_seqid12	AOTD01000012	11533	195.34	118475700	YP_891718.1	50.4	-	1994	3124	integral membrane protein-permease component involved in lipoprotein release	Campylobacter fetus subsp. fetus 82-40
135	contig_seqid12	AOTD01000012	11533	195.34	157165412	YP_001466218.1	75.58	-	3114	4391	ABC transport permease	Campylobacter concisus 13826
135	contig_seqid12	AOTD01000012	11533	195.34	34557891	NP_907706.1	75	-	5830	6321	hypothetical protein WS1564	Wolinella succinogenes DSM 1740
135	contig_seqid12	AOTD01000012	11533	195.34	257458900	ZP_05624021.1	52.51	-	6420	8375	iron permease FTR1 family	Campylobacter gracilis RM3268
135	contig_seqid12	AOTD01000012	11533	195.34	268679442	YP_003303873.1	76.76	-	8592	9146	4Fe-4S ferredoxin iron-sulfur binding domain-containing protein	Sulfurospirillum deleyianum DSM 6946
135	contig_seqid12	AOTD01000012	11533	195.34	255322979	ZP_05364115.1	97.22	-	9157	11532	formate dehydrogenase	Campylobacter showae RM3277
244	contig_seqid154	AOTD01000154	4558	162.75	223039959	ZP_03610242.1	89.81	-	1	1707	conserved hypothetical protein	Campylobacter rectus RM3267
153	contig_seqid14	AOTD01000014	10217	263.15	257459680	ZP_05624789.1	67.6	-	190	1365	ATPase AAA family	Campylobacter gracilis RM3268
153	contig_seqid14	AOTD01000014	10217	263.15	154174721	YP_001407364.1	79.14	-	1602	3752	TonB-dependent receptor domain-containing protein	Campylobacter curvus 525.92
153	contig_seqid14	AOTD01000014	10217	263.15	223038533	ZP_03608827.1	84.88	-	4294	4809	conserved hypothetical protein	Campylobacter rectus RM3267
153	contig_seqid14	AOTD01000014	10217	263.15	255323648	ZP_05364778.1	96.48	-	5415	6095	uracil-DNA glycosylase	Campylobacter showae RM3277
153	contig_seqid14	AOTD01000014	10217	263.15	257461432	ZP_05626528.1	57.83	-	7255	7752	putative transposase	Campylobacter gracilis RM3268
188	contig_seqid13	AOTD01000013	17136	191.75	223039605	ZP_03609892.1	74.02	-	1603	2364	putative RepE replication protein	Campylobacter rectus RM3267
188	contig_seqid13	AOTD01000013	17136	191.75	157164958	YP_001467673.1	82.73	-	2740	3486	hypothetical protein CCC13826_1728	Campylobacter concisus 13826
188	contig_seqid13	AOTD01000013	17136	191.75	257459831	ZP_05624937.1	82.46	-	3625	6189	methyl-accepting chemotaxis protein	Campylobacter gracilis RM3268
188	contig_seqid13	AOTD01000013	17136	191.75	223038848	ZP_03609140.1	65.85	-	6235	7296	conserved hypothetical protein	Campylobacter rectus RM3267
188	contig_seqid13	AOTD01000013	17136	191.75	223038891	ZP_03609183.1	78.12	-	7456	8031	SCO1/SenC family protein	Campylobacter rectus RM3267
188	contig_seqid13	AOTD01000013	17136	191.75	223038919	ZP_03609211.1	89.54	-	8063	8521	conserved hypothetical protein	Campylobacter rectus RM3267
188	contig_seqid13	AOTD01000013	17136	191.75	255322063	ZP_05363211.1	98.2	-	11806	12639	conserved hypothetical protein	Campylobacter showae RM3277
188	contig_seqid13	AOTD01000013	17136	191.75	223038792	ZP_03609084.1	97.94	-	12789	13661	peptidase M48 family protein	Campylobacter rectus RM3267
188	contig_seqid13	AOTD01000013	17136	191.75	223038816	ZP_03609108.1	92.43	-	14596	15150	16S rRNA methyltransferase GidB	Campylobacter rectus RM3267
188	contig_seqid13	AOTD01000013	17136	191.75	118474145	YP_892708.1	77.6	-	15146	15712	GTP cyclohydrolase II	Campylobacter fetus subsp. fetus 82-40
103	contig_seqid155	AOTD01000155	9037	169.97	223040380	ZP_03610655.1	90	-	5345	6544	peptidase M50	Campylobacter rectus RM3267
103	contig_seqid155	AOTD01000155	9037	169.97	78776749	YP_393064.1	66.14	-	7460	8992	bifunctional phosphoribosylaminoimidazolecarboxamide formyltransferase/IMP cyclohydrolase	Sulfurimonas denitrificans DSM 1251
74	contig_seqid157	AOTD01000157	23429	193.92	257459745	ZP_05624854.1	88.57	-	6619	7032	protein tyrosine/serine phosphatase	Campylobacter gracilis RM3268
74	contig_seqid157	AOTD01000157	23429	193.92	223038663	ZP_03608956.1	94.69	-	7898	8575	lipoprotein	Campylobacter rectus RM3267
74	contig_seqid157	AOTD01000157	23429	193.92	255321887	ZP_05363037.1	98.65	-	9126	9791	outer membrane lipoprotein	Campylobacter showae RM3277
74	contig_seqid157	AOTD01000157	23429	193.92	158604940	NA	58.29	-	9905	11062	exodeoxyribonuclease VII large subunit	Campylobacter concisus 13826
74	contig_seqid157	AOTD01000157	23429	193.92	223038748	ZP_03609041.1	96.64	-	11059	11772	ubiquinone/menaquinone biosynthesis methyltransferase UbiE	Campylobacter rectus RM3267
74	contig_seqid157	AOTD01000157	23429	193.92	223038655	ZP_03608948.1	90.85	-	11785	13293	chad domain family	Campylobacter rectus RM3267
74	contig_seqid157	AOTD01000157	23429	193.92	255321895	ZP_05363045.1	56.88	-	14688	15659	carbonic anyhydrase	Campylobacter showae RM3277
74	contig_seqid157	AOTD01000157	23429	193.92	257460098	ZP_05625202.1	73.33	-	16051	16998	3-oxoacyl-acyl-carrier-protein	Campylobacter gracilis RM3268
74	contig_seqid157	AOTD01000157	23429	193.92	154175013	YP_001408845.1	78.5	-	17021	17983	putative glycerol-3-phosphate acyltransferase PlsX	Campylobacter curvus 525.92
16	contig_seqid160	AOTD01000160	32948	184.59	157164610	YP_001466350.1	71.53	-	15193	16464	translocation protein TolB	Campylobacter concisus 13826
16	contig_seqid160	AOTD01000160	32948	184.59	283955271	ZP_06372771.1	85.92	-	20998	22488	ATP synthase F1 sector alpha subunit	Campylobacter jejuni subsp. jejuni 414
16	contig_seqid160	AOTD01000160	32948	184.59	255321968	ZP_05363118.1	96.87	-	28072	29124	Obg family GTPase CgtA	Campylobacter showae RM3277
132	contig_seqid161	AOTD01000161	1040	447.21	255321793	ZP_05362946.1	98.99	-	24	620	NapC/NirT cytochrome c family domain protein	Campylobacter showae RM3277
114	contig_seqid16	AOTD01000016	7957	240.58	223039163	ZP_03609453.1	98.02	-	737	1495	iron(III) dicitrate transport ATP-binding protein FecE	Campylobacter rectus RM3267
114	contig_seqid16	AOTD01000016	7957	240.58	255323282	ZP_05364417.1	83.38	-	1495	2523	iron ABC transporter permease protein	Campylobacter showae RM3277
114	contig_seqid16	AOTD01000016	7957	240.58	223039189	ZP_03609479.1	98.39	-	2516	3259	ABC transporter solute-binding protein	Campylobacter rectus RM3267
114	contig_seqid16	AOTD01000016	7957	240.58	255323277	ZP_05364412.1	97.7	-	5331	6506	Na+/H+ antiporter NhaA	Campylobacter showae RM3277
69	contig_seqid18	AOTD01000018	6750	173.48	223040490	ZP_03610763.1	92.83	-	1	837	ABC transporter permease protein FecCD family	Campylobacter rectus RM3267
69	contig_seqid18	AOTD01000018	6750	173.48	255323108	ZP_05364244.1	91	-	977	2476	alpha/beta superfamily hydrolase	Campylobacter showae RM3277
69	contig_seqid18	AOTD01000018	6750	173.48	223040501	ZP_03610774.1	80.64	-	2518	3648	periplasmic binding protein	Campylobacter rectus RM3267
69	contig_seqid18	AOTD01000018	6750	173.48	255323106	ZP_05364242.1	99.13	-	3690	5423	formate dehydrogenase H	Campylobacter showae RM3277
158	contig_seqid163	AOTD01000163	23059	170.26	255321364	ZP_05362524.1	90.71	-	7905	8840	ferrochelatase	Campylobacter showae RM3277
158	contig_seqid163	AOTD01000163	23059	170.26	255321363	ZP_05362523.1	94.41	-	8834	9691	putative thiazole biosynthesis protein ThiH	Campylobacter showae RM3277
158	contig_seqid163	AOTD01000163	23059	170.26	255321355	ZP_05362515.1	83.33	-	18185	18505	tetratricopeptide repeat domain protein	Campylobacter showae RM3277
158	contig_seqid163	AOTD01000163	23059	170.26	238019913	ZP_04600339.1	62.5	-	20420	21760	hypothetical protein VEIDISOL_01789	Veillonella dispar ATCC 17748
158	contig_seqid163	AOTD01000163	23059	170.26	237752612	ZP_04583092.1	84.99	-	21850	23088	aspartate ammonia-lyase	Helicobacter winghamensis ATCC BAA-430
212	contig_seqid20	AOTD01000020	4040	205.51	257461153	ZP_05626251.1	78.97	-	1645	2229	HAD-superfamily subfamily IB hydrolase	Campylobacter gracilis RM3268
212	contig_seqid20	AOTD01000020	4040	205.51	255323014	ZP_05364150.1	93.46	-	2342	2983	Ham1 family protein	Campylobacter showae RM3277
134	contig_seqid164	AOTD01000164	8419	200.6	254456938	ZP_05070366.1	50.31	-	3313	3780	conserved hypothetical protein	Campylobacterales bacterium GD 1
134	contig_seqid164	AOTD01000164	8419	200.6	157149624	YP_001456702.1	51.05	-	3941	5800	mobilization protein	Campylobacter concisus 13826
134	contig_seqid164	AOTD01000164	8419	200.6	157149625	YP_001456701.1	69.31	-	5821	6123	hypothetical protein CCC13826_1366	Campylobacter concisus 13826
134	contig_seqid164	AOTD01000164	8419	200.6	262377418	ZP_06070641.1	54.62	-	6693	7829	ATP-dependent DNA helicase	Acinetobacter lwoffii SH145
7	contig_seqid166	AOTD01000166	21359	310.12	223039615	ZP_03609902.1	94.5	-	2360	3994	relaxase/Mobilization nuclease domain protein	Campylobacter rectus RM3267
51	contig_seqid167	AOTD01000167	8563	210.5	223041165	ZP_03611418.1	96.57	-	1860	3956	leukotoxin translocation ATP-binding protein LktB	Campylobacter rectus RM3267
51	contig_seqid167	AOTD01000167	8563	210.5	223041163	ZP_03611416.1	89.79	-	3944	5362	putative outer membrane efflux protein	Campylobacter rectus RM3267
112	contig_seqid169	AOTD01000169	5806	184.76	255322996	ZP_05364132.1	95.91	-	1520	2620	integral membrane protein	Campylobacter showae RM3277
112	contig_seqid169	AOTD01000169	5806	184.76	313668963	YP_004049247.1	55.97	-	3312	4115	unnamed protein product	Neisseria lactamica 020-06
341	contig_seqid170	AOTD01000170	464	89.57	223039931	ZP_03610214.1	96.72	-	3	368	aconitate hydratase 2 (Citrate hydro-lyase 2) (Aconitase2)	Campylobacter rectus RM3267
204	contig_seqid171	AOTD01000171	13524	151.98	223039902	ZP_03610185.1	97.8	-	1838	2791	methionine import ATP-binding protein MetN	Campylobacter rectus RM3267
204	contig_seqid171	AOTD01000171	13524	151.98	157164655	YP_001466838.1	92.07	-	2826	3809	diaminopimelate dehydrogenase	Campylobacter concisus 13826
204	contig_seqid171	AOTD01000171	13524	151.98	223039908	ZP_03610191.1	95.15	-	4033	6012	valyl-tRNA synthetase	Campylobacter rectus RM3267
204	contig_seqid171	AOTD01000171	13524	151.98	223039943	ZP_03610226.1	94.02	-	6782	11944	alpha-2-macroglobulin family N- region	Campylobacter rectus RM3267
204	contig_seqid171	AOTD01000171	13524	151.98	223039939	ZP_03610222.1	95.52	-	11947	13554	peptidyl-prolyl cis-trans isomerase	Campylobacter rectus RM3267
106	contig_seqid27	AOTD01000027	20103	199.73	157165158	YP_001467542.1	83.33	-	1028	1459	molybdopterin converting factor subunit 2	Campylobacter concisus 13826
106	contig_seqid27	AOTD01000027	20103	199.73	223039003	ZP_03609294.1	76.36	-	9466	10572	conserved hypothetical protein	Campylobacter rectus RM3267
106	contig_seqid27	AOTD01000027	20103	199.73	223039010	ZP_03609301.1	82.58	-	12116	12580	redoxin domain protein	Campylobacter rectus RM3267
106	contig_seqid27	AOTD01000027	20103	199.73	255323036	ZP_05364172.1	96.43	-	12580	13251	molybdate ABC transporter permease protein	Campylobacter showae RM3277
106	contig_seqid27	AOTD01000027	20103	199.73	255323037	ZP_05364173.1	92.04	-	13251	14192	spermidine/putrescine import ATP-binding protein PotA	Campylobacter showae RM3277
106	contig_seqid27	AOTD01000027	20103	199.73	255323038	ZP_05364174.1	90.48	-	14192	14569	molybdenum import ATP-binding protein ModC	Campylobacter showae RM3277
106	contig_seqid27	AOTD01000027	20103	199.73	257459121	ZP_05624240.1	57.43	-	14578	15297	molybdate ABC transporter periplasmic molybdate-binding protein	Campylobacter gracilis RM3268
106	contig_seqid27	AOTD01000027	20103	199.73	257459122	ZP_05624241.1	60.54	-	15325	16101	molybdenum-pterin binding domain protein	Campylobacter gracilis RM3268
145	contig_seqid28	AOTD01000028	11172	194.35	255321592	ZP_05362750.1	62.11	-	2	1054	conserved hypothetical protein	Campylobacter showae RM3277
145	contig_seqid28	AOTD01000028	11172	194.35	255321703	ZP_05362858.1	82.34	-	1171	2427	fog: ggdef domain protein	Campylobacter showae RM3277
145	contig_seqid28	AOTD01000028	11172	194.35	154175189	YP_001409178.1	77.22	-	3949	4488	ArsR family transcriptional regulator	Campylobacter curvus 525.92
145	contig_seqid28	AOTD01000028	11172	194.35	34558158	NP_907973.1	70.61	-	4498	5487	C4-dicarboxylate-binding periplasmic protein precursor	Wolinella succinogenes DSM 1740
145	contig_seqid28	AOTD01000028	11172	194.35	261342715	ZP_05970573.1	57.74	-	9941	10654	abortive phage resistance protein	Enterobacter cancerogenus ATCC 35316
15	contig_seqid173	AOTD01000173	30699	273.99	157736291	YP_001488974.1	71.25	-	17381	19741	ribonucleotide-diphosphate reductase subunit alpha	Arcobacter butzleri RM4018
15	contig_seqid173	AOTD01000173	30699	273.99	255323618	ZP_05364748.1	98.43	-	19756	21096	adenylosuccinate lyase	Campylobacter showae RM3277
15	contig_seqid173	AOTD01000173	30699	273.99	255323622	ZP_05364752.1	96.42	-	23153	24241	radical SAM enzyme Cfr family	Campylobacter showae RM3277
138	contig_seqid174	AOTD01000174	1240	167.44	255322863	ZP_05364004.1	99.13	-	44	388	CrcB protein	Campylobacter showae RM3277
138	contig_seqid174	AOTD01000174	1240	167.44	118474664	YP_891381.1	68	-	391	1215	biotin synthase	Campylobacter fetus subsp. fetus 82-40
258	contig_seqid175	AOTD01000175	1956	209.58	255321671	ZP_05362826.1	91.96	-	191	1567	putative DNA-binding response regulator	Campylobacter showae RM3277
206	contig_seqid179	AOTD01000179	3115	178.4	258620183	ZP_05715222.1	65.94	-	1556	2797	conserved hypothetical protein	Vibrio mimicus VM573
166	contig_seqid37	AOTD01000037	13637	192.6	223040883	ZP_03611147.1	92.49	-	977	1495	flagellum-specific ATP synthase	Campylobacter rectus RM3267
166	contig_seqid37	AOTD01000037	13637	192.6	223040895	ZP_03611159.1	96.5	-	1473	1901	thioesterase superfamily	Campylobacter rectus RM3267
166	contig_seqid37	AOTD01000037	13637	192.6	223040903	ZP_03611167.1	74.58	-	1906	3780	glycosyl transferase group 2 family protein	Campylobacter rectus RM3267
166	contig_seqid37	AOTD01000037	13637	192.6	154174714	YP_001407763.1	69.46	-	3064	3780	glycosyl transferase group 2 family protein	Campylobacter curvus 525.92
166	contig_seqid37	AOTD01000037	13637	192.6	223040900	ZP_03611164.1	86.91	-	4068	5456	3-phosphoshikimate 1-carboxyvinyltransferase	Campylobacter rectus RM3267
166	contig_seqid37	AOTD01000037	13637	192.6	223040876	ZP_03611140.1	93.26	-	5449	5982	DNA gyrase subunit B	Campylobacter rectus RM3267
166	contig_seqid37	AOTD01000037	13637	192.6	154174121	YP_001407758.1	56.4	-	6477	7226	1-acyl-sn-glycerol-3-phosphate acyltransferase	Campylobacter curvus 525.92
166	contig_seqid37	AOTD01000037	13637	192.6	223040896	ZP_03611160.1	92.92	-	7207	7884	conserved hypothetical protein	Campylobacter rectus RM3267
166	contig_seqid37	AOTD01000037	13637	192.6	223040890	ZP_03611154.1	92.09	-	7903	8319	excinuclease ATPase subunit	Campylobacter rectus RM3267
166	contig_seqid37	AOTD01000037	13637	192.6	255321661	ZP_05362818.1	98.67	-	8332	8781	excinuclease ATPase subunit	Campylobacter showae RM3277
166	contig_seqid37	AOTD01000037	13637	192.6	157165107	YP_001467518.1	79.28	-	8795	10039	TerC protein	Campylobacter concisus 13826
166	contig_seqid37	AOTD01000037	13637	192.6	294788281	ZP_06753524.1	56.85	-	10042	10749	putative 3-oxoacyl-(acyl-carrier-protein) reductase	Simonsiella muelleri ATCC 29453
166	contig_seqid37	AOTD01000037	13637	192.6	154174563	YP_001407752.1	72.6	-	10748	11185	thioester dehydrase family protein	Campylobacter curvus 525.92
166	contig_seqid37	AOTD01000037	13637	192.6	154175115	YP_001407751.1	72.58	-	11185	12300	general stress protein 14 (GSP14)	Campylobacter curvus 525.92
166	contig_seqid37	AOTD01000037	13637	192.6	223040884	ZP_03611148.1	80.15	-	12338	12730	conserved hypothetical protein	Campylobacter rectus RM3267
10	contig_seqid182	AOTD01000182	20722	196.83	255323522	ZP_05364653.1	89.16	-	2656	3972	conserved hypothetical protein	Campylobacter showae RM3277
10	contig_seqid182	AOTD01000182	20722	196.83	257459214	ZP_05624333.1	72.07	-	5336	6199	zinc protease	Campylobacter gracilis RM3268
10	contig_seqid182	AOTD01000182	20722	196.83	315930154	NA	65.97	-	6859	8439	arginyl-tRNA synthetase	Campylobacter jejuni subsp. jejuni 305
10	contig_seqid182	AOTD01000182	20722	196.83	223038785	ZP_03609077.1	93.07	-	8717	9322	guanylate kinase	Campylobacter rectus RM3267
10	contig_seqid182	AOTD01000182	20722	196.83	255323532	ZP_05364663.1	50.27	-	9326	10888	conserved hypothetical protein	Campylobacter showae RM3277
10	contig_seqid182	AOTD01000182	20722	196.83	153951433	YP_001397725.1	52.76	-	10956	11714	flagellar biosynthesis protein FliR	Campylobacter jejuni subsp. doylei 269.97
10	contig_seqid182	AOTD01000182	20722	196.83	223038797	ZP_03609089.1	94.04	-	12140	12793	lipoprotein-releasing system ATP-binding protein LolD	Campylobacter rectus RM3267
10	contig_seqid182	AOTD01000182	20722	196.83	157164319	YP_001467385.1	90.8	-	12801	13844	elongation factor Ts	Campylobacter concisus 13826
10	contig_seqid182	AOTD01000182	20722	196.83	154174229	YP_001407659.1	84.67	-	13865	14683	30S ribosomal protein S2	Campylobacter curvus 525.92
10	contig_seqid182	AOTD01000182	20722	196.83	223038808	ZP_03609100.1	95.38	-	14949	16118	beta-aspartyl peptidase	Campylobacter rectus RM3267
10	contig_seqid182	AOTD01000182	20722	196.83	255322766	ZP_05363908.1	92.59	-	17683	18249	Hsp12 variant C	Campylobacter showae RM3277
10	contig_seqid182	AOTD01000182	20722	196.83	255322767	ZP_05363909.1	89.71	-	18375	19103	conserved hypothetical protein	Campylobacter showae RM3277
10	contig_seqid182	AOTD01000182	20722	196.83	118475113	YP_892584.1	62.38	-	19123	19752	riboflavin synthase subunit alpha	Campylobacter fetus subsp. fetus 82-40
68	contig_seqid40	AOTD01000040	19159	153.32	223040164	ZP_03610443.1	87.55	-	3401	4171	hypothetical protein CAMRE0001_0533	Campylobacter rectus RM3267
68	contig_seqid40	AOTD01000040	19159	153.32	223040193	ZP_03610472.1	91.94	-	4228	4860	pyridoxal phosphate enzyme YggS family	Campylobacter rectus RM3267
68	contig_seqid40	AOTD01000040	19159	153.32	154174843	YP_001408199.1	65.68	-	4860	5969	RIP metalloprotease RseP	Campylobacter curvus 525.92
68	contig_seqid40	AOTD01000040	19159	153.32	157165001	YP_001466916.1	95.56	-	5994	7007	hypothetical protein CCC13826_0123	Campylobacter concisus 13826
68	contig_seqid40	AOTD01000040	19159	153.32	255322254	ZP_05363400.1	98.91	-	7013	7564	CDP-diacylglycerol--glycerol-3-phosphate 3-phosphatidyltransferase	Campylobacter showae RM3277
68	contig_seqid40	AOTD01000040	19159	153.32	152990447	YP_001356169.1	73.31	-	7893	8645	7-alpha-hydroxysteroid dehydrogenase	Nitratiruptor sp. SB155-2
68	contig_seqid40	AOTD01000040	19159	153.32	157165445	YP_001466913.1	80.07	-	8675	9562	dihydrodipicolinate synthase	Campylobacter concisus 13826
68	contig_seqid40	AOTD01000040	19159	153.32	257459433	ZP_05624542.1	63.31	-	9564	10814	peptidase M16 family	Campylobacter gracilis RM3268
68	contig_seqid40	AOTD01000040	19159	153.32	223040183	ZP_03610462.1	89.92	-	10826	11896	dihydroorotate oxidase	Campylobacter rectus RM3267
68	contig_seqid40	AOTD01000040	19159	153.32	223040195	ZP_03610474.1	96.02	-	11941	13674	lipid A export ATP-binding/permease protein MsbA	Campylobacter rectus RM3267
68	contig_seqid40	AOTD01000040	19159	153.32	305432177	ZP_07401341.1	56.77	-	13662	15035	cysteine--tRNA ligase	Campylobacter coli JV20
68	contig_seqid40	AOTD01000040	19159	153.32	154173819	YP_001408207.1	68.6	-	15040	16434	integral membrane protein MviN	Campylobacter curvus 525.92
209	contig_seqid42	AOTD01000042	767	162.24	223038462	ZP_03608756.1	53.21	-	3	797	conserved hypothetical protein	Campylobacter rectus RM3267
251	contig_seqid41	AOTD01000041	4630	183.39	255322895	ZP_05364035.1	84	-	63	734	carbamoyl-phosphate synthase large chain	Campylobacter showae RM3277
251	contig_seqid41	AOTD01000041	4630	183.39	223040945	ZP_03611207.1	91.23	-	750	1946	putative integral membrane protein	Campylobacter rectus RM3267
251	contig_seqid41	AOTD01000041	4630	183.39	223040939	ZP_03611201.1	97.26	-	1965	2402	outer membrane fibronectin-binding protein	Campylobacter rectus RM3267
251	contig_seqid41	AOTD01000041	4630	183.39	154173638	YP_001408605.1	75.96	-	2415	3716	inner membrane protein YicO	Campylobacter curvus 525.92
251	contig_seqid41	AOTD01000041	4630	183.39	242310538	ZP_04809693.1	65.51	-	3712	4659	conserved hypothetical protein	Helicobacter pullorum MIT 98-5489
157	contig_seqid183	AOTD01000183	5986	187.42	223040990	ZP_03611250.1	86.75	-	76	1230	MoeA N- region	Campylobacter rectus RM3267
157	contig_seqid183	AOTD01000183	5986	187.42	315929797	NA	74.07	-	1235	2449	UDP-N-acetylglucosamine 1-carboxyvinyltransferase	Campylobacter jejuni subsp. jejuni 305
117	contig_seqid44	AOTD01000044	7818	153.72	145636715	ZP_01792381.1	63.44	-	3734	4849	carboxypeptidase G2 precursor	Haemophilus influenzae PittHH
117	contig_seqid44	AOTD01000044	7818	153.72	145629053	ZP_01784852.1	76.56	-	5333	5959	cysteinyl-tRNA synthetase	Haemophilus influenzae 22.1-21
117	contig_seqid44	AOTD01000044	7818	153.72	153951422	YP_001398746.1	68.45	-	6489	7607	tRNA pseudouridine synthase D	Campylobacter jejuni subsp. doylei 269.97
154	contig_seqid186	AOTD01000186	6720	192.58	223040475	ZP_03610748.1	92.7	-	39	449	protein YhbP	Campylobacter rectus RM3267
154	contig_seqid186	AOTD01000186	6720	192.58	223040502	ZP_03610775.1	86.4	-	463	837	conserved hypothetical protein	Campylobacter rectus RM3267
154	contig_seqid186	AOTD01000186	6720	192.58	154174342	YP_001407966.1	72.37	-	5785	6555	iron compounds ABC transporter ATP-binding protein	Campylobacter curvus 525.92
285	contig_seqid187	AOTD01000187	3062	161.14	261885265	ZP_06009304.1	80.5	-	1690	2658	chaperone ClpB	Campylobacter fetus subsp. venerealis str. Azul-94
99	contig_seqid188	AOTD01000188	11937	187.09	154174309	YP_001407551.1	69.03	-	60	950	oxidoreductase domain-containing protein	Campylobacter curvus 525.92
99	contig_seqid188	AOTD01000188	11937	187.09	223040452	ZP_03610726.1	95.84	-	946	2028	erythromycin biosynthesis sensory transduction protein eryC1	Campylobacter rectus RM3267
99	contig_seqid188	AOTD01000188	11937	187.09	223040443	ZP_03610717.1	92.79	-	2040	2705	endonuclease III	Campylobacter rectus RM3267
99	contig_seqid188	AOTD01000188	11937	187.09	223040448	ZP_03610722.1	96.67	-	2847	3656	metallophosphoesterase	Campylobacter rectus RM3267
99	contig_seqid188	AOTD01000188	11937	187.09	223040445	ZP_03610719.1	96.44	-	3659	4417	ATPase with chaperone activity ATP-binding domain	Campylobacter rectus RM3267
99	contig_seqid188	AOTD01000188	11937	187.09	255321495	ZP_05362653.1	97.26	-	4417	7371	transcription-repair coupling factor	Campylobacter showae RM3277
99	contig_seqid188	AOTD01000188	11937	187.09	223040459	ZP_03610733.1	92.95	-	7364	8512	valyl-tRNA synthetase	Campylobacter rectus RM3267
99	contig_seqid188	AOTD01000188	11937	187.09	255321493	ZP_05362651.1	66.54	-	8523	10064	ggdef domain protein	Campylobacter showae RM3277
99	contig_seqid188	AOTD01000188	11937	187.09	118475143	YP_891906.1	74.13	-	10594	11892	leucyl-tRNA synthetase	Campylobacter fetus subsp. fetus 82-40
19	contig_seqid189	AOTD01000189	5945	169.05	255321795	ZP_05362947.1	94.82	-	194	772	conserved hypothetical protein	Campylobacter showae RM3277
19	contig_seqid189	AOTD01000189	5945	169.05	223038909	ZP_03609201.1	90.5	-	794	1330	LemA family	Campylobacter rectus RM3267
67	contig_seqid47	AOTD01000047	12930	173.42	313681700	YP_004059438.1	70.38	-	1	1185	ATPase AAA-2 domain-containing protein	Sulfuricurvum kujiense DSM 16994
67	contig_seqid47	AOTD01000047	12930	173.42	255322223	ZP_05363369.1	93.77	-	12189	12959	undecaprenyldiphospho-muramoylpentapeptide beta-N-acetylglucosaminyltransferase	Campylobacter showae RM3277
41	contig_seqid191	AOTD01000191	10000	183.46	255321578	ZP_05362736.1	99.79	-	739	2172	catalase	Campylobacter showae RM3277
100	contig_seqid193	AOTD01000193	11694	174.2	78776792	YP_393107.1	78.59	-	5480	6628	DegT/DnrJ/EryC1/StrS aminotransferase	Sulfurimonas denitrificans DSM 1251
100	contig_seqid193	AOTD01000193	11694	174.2	301598856	NA	75.06	-	6621	7799	Chain A Udp-N-Acetylglucosamine 4 6-Dehydratase	Vibrio Fischeri
100	contig_seqid193	AOTD01000193	11694	174.2	154149356	YP_001407013.1	68.78	-	7811	8989	NDP-N-acetyl-D-galactosaminuronic acid dehydrogenase	Campylobacter hominis ATCC BAA-381
100	contig_seqid193	AOTD01000193	11694	174.2	152991002	YP_001356724.1	68.46	-	9019	10131	UDP-N-acetylglucosamine 2-epimerase	Nitratiruptor sp. SB155-2
100	contig_seqid193	AOTD01000193	11694	174.2	315927158	NA	89.58	-	10368	11576	chaperonin GroL	Campylobacter jejuni subsp. jejuni DFVF1099
107	contig_seqid194	AOTD01000194	13636	175.21	223041254	ZP_03611502.1	80.42	-	9966	10817	putative mobilization protein	Campylobacter rectus RM3267
107	contig_seqid194	AOTD01000194	13636	175.21	223041246	ZP_03611494.1	89.47	-	10841	11296	hypothetical protein CAMRE0001_2305	Campylobacter rectus RM3267
18	contig_seqid49	AOTD01000049	6054	190.82	223040879	ZP_03611143.1	83.75	-	3	479	integral membrane protein DUF6	Campylobacter rectus RM3267
18	contig_seqid49	AOTD01000049	6054	190.82	154174874	YP_001407645.1	51.52	-	4263	4952	biopolymer transport ExbB protein	Campylobacter curvus 525.92
133	contig_seqid52	AOTD01000052	3360	165.88	223040383	ZP_03610658.1	86.59	-	2533	3024	purine nucleoside phosphorylase	Campylobacter rectus RM3267
172	contig_seqid51	AOTD01000051	8494	180.09	255321477	ZP_05362635.1	98.62	-	3376	4245	putative transcriptional regulator	Campylobacter showae RM3277
126	contig_seqid54	AOTD01000054	11657	154.22	157736816	YP_001489499.1	56.3	-	7881	9899	ATP-dependent DNA helicase UvrD	Arcobacter butzleri RM4018
126	contig_seqid54	AOTD01000054	11657	154.22	223041226	ZP_03611476.1	71.47	-	10032	11030	periplasmic binding protein	Campylobacter rectus RM3267
126	contig_seqid54	AOTD01000054	11657	154.22	157164772	YP_001466872.1	61.03	-	11046	11684	sensor histidine kinase	Campylobacter concisus 13826
113	contig_seqid55	AOTD01000055	17942	179.39	58581799	YP_200815.1	60.91	-	34	951	beta-alanine synthetase	Xanthomonas oryzae pv. oryzae KACC 10331
113	contig_seqid55	AOTD01000055	17942	179.39	255321558	ZP_05362716.1	93.21	-	1008	1493	Low molecular weight phosphotyrosine protein phosphatase	Campylobacter showae RM3277
113	contig_seqid55	AOTD01000055	17942	179.39	255321557	ZP_05362715.1	98.04	-	1490	2407	pantothenate metabolism flavoprotein	Campylobacter showae RM3277
113	contig_seqid55	AOTD01000055	17942	179.39	223039438	ZP_03609726.1	83.29	-	2423	3460	putative agmatine deiminase 1	Campylobacter rectus RM3267
113	contig_seqid55	AOTD01000055	17942	179.39	37678538	NP_933147.1	59.95	-	13963	15093	LPS biosynthesis protein	Vibrio vulnificus YJ016
270	contig_seqid198	AOTD01000198	1747	137.08	157164403	YP_001466671.1	59.51	-	563	1777	hypothetical protein CCC13826_1075	Campylobacter concisus 13826
211	contig_seqid56	AOTD01000056	8251	179.14	223040434	ZP_03610708.1	90.21	-	775	2610	penicillin-binding protein	Campylobacter rectus RM3267
211	contig_seqid56	AOTD01000056	8251	179.14	223040442	ZP_03610716.1	99.39	-	2925	3419	flagellar basal-body rod protein FlgC	Campylobacter rectus RM3267
211	contig_seqid56	AOTD01000056	8251	179.14	257460420	ZP_05625521.1	52.28	-	4616	6736	ATP-dependent CLP protease ATP-binding subunit	Campylobacter gracilis RM3268
211	contig_seqid56	AOTD01000056	8251	179.14	255321469	ZP_05362627.1	97.55	-	7114	7725	thioredoxin domain protein	Campylobacter showae RM3277
127	contig_seqid58	AOTD01000058	13962	223.1	223039257	ZP_03609547.1	90.95	-	4656	5285	protein-L-isoaspartate O-methyltransferase	Campylobacter rectus RM3267
127	contig_seqid58	AOTD01000058	13962	223.1	223039225	ZP_03609515.1	89.84	-	5285	6052	nitrilase/cyanide hydratase and apolipoprotein N-acyltransferase	Campylobacter rectus RM3267
127	contig_seqid58	AOTD01000058	13962	223.1	315930891	NA	86.89	-	6147	7061	ribonucleotide reductase small chain family protein	Campylobacter jejuni subsp. jejuni 305
127	contig_seqid58	AOTD01000058	13962	223.1	223039165	ZP_03609455.1	89.32	-	9831	10532	flagellar hook assembly protein	Campylobacter rectus RM3267
127	contig_seqid58	AOTD01000058	13962	223.1	255323566	ZP_05364696.1	79.18	-	10583	11968	quinone-reactive Ni/Fe hydrogenase	Campylobacter showae RM3277
36	contig_seqid199	AOTD01000199	25509	179.32	255323418	ZP_05364549.1	97.34	-	2	565	Cell division protease FtsH homolog	Campylobacter showae RM3277
36	contig_seqid199	AOTD01000199	25509	179.32	255323419	ZP_05364550.1	93.84	-	587	1414	ribosomal protein L11 methyltransferase	Campylobacter showae RM3277
36	contig_seqid199	AOTD01000199	25509	179.32	223040282	ZP_03610559.1	95.76	-	1862	2569	phosphoribosylformimino-5-aminoimidazole carboxamide ribotide isomerase	Campylobacter rectus RM3267
36	contig_seqid199	AOTD01000199	25509	179.32	255323422	ZP_05364553.1	97.04	-	2572	3180	imidazole glycerol phosphate synthase glutamine amidotransferase subunit	Campylobacter showae RM3277
36	contig_seqid199	AOTD01000199	25509	179.32	255323423	ZP_05364554.1	96.97	-	3183	4073	general glycosylation pathway protein	Campylobacter showae RM3277
36	contig_seqid199	AOTD01000199	25509	179.32	118475135	YP_892498.1	64.93	-	4079	5854	putative epimerase/dehydratase WbiI	Campylobacter fetus subsp. fetus 82-40
36	contig_seqid199	AOTD01000199	25509	179.32	157165569	YP_001467290.1	77.35	-	5861	6943	processing protease	Campylobacter concisus 13826
36	contig_seqid199	AOTD01000199	25509	179.32	255323427	ZP_05364558.1	89.55	-	7181	7783	diguanylate cyclase	Campylobacter showae RM3277
36	contig_seqid199	AOTD01000199	25509	179.32	154175296	YP_001407709.1	88.06	-	7773	8375	putative sugar transferase	Campylobacter curvus 525.92
36	contig_seqid199	AOTD01000199	25509	179.32	154148021	YP_001406514.1	64.27	-	8371	9495	galactosyltransferase	Campylobacter hominis ATCC BAA-381
36	contig_seqid199	AOTD01000199	25509	179.32	255323430	ZP_05364561.1	97.58	-	9558	11915	general glycosylation pathway protein	Campylobacter showae RM3277
36	contig_seqid199	AOTD01000199	25509	179.32	255323431	ZP_05364562.1	94.99	-	11908	13032	glycosyl transferase group 1 family	Campylobacter showae RM3277
36	contig_seqid199	AOTD01000199	25509	179.32	255323432	ZP_05364563.1	98.17	-	13032	14012	general glycosylation pathway protein	Campylobacter showae RM3277
36	contig_seqid199	AOTD01000199	25509	179.32	223040281	ZP_03610558.1	95.88	-	13284	14012	general glycosylation pathway protein	Campylobacter rectus RM3267
36	contig_seqid199	AOTD01000199	25509	179.32	255323433	ZP_05364564.1	97.17	-	14020	15078	general glycosylation pathway protein	Campylobacter showae RM3277
36	contig_seqid199	AOTD01000199	25509	179.32	255323434	ZP_05364565.1	94.42	-	15175	15927	LPS glycosyltransferase	Campylobacter showae RM3277
36	contig_seqid199	AOTD01000199	25509	179.32	157165148	YP_001467300.1	71.23	-	15927	17438	polysaccharide biosynthesis protein	Campylobacter concisus 13826
36	contig_seqid199	AOTD01000199	25509	179.32	254458139	ZP_05071565.1	68.81	-	17441	18640	UDP-glucose/GDP-mannose dehydrogenase	Campylobacterales bacterium GD 1
36	contig_seqid199	AOTD01000199	25509	179.32	154174064	YP_001407697.1	84.46	-	19113	20444	UDP-glucose 6-dehydrogenase	Campylobacter curvus 525.92
36	contig_seqid199	AOTD01000199	25509	179.32	149195149	ZP_01872240.1	59	-	20429	21406	UDP-glucose 4-epimerase	Caminibacter mediatlanticus TB-2
36	contig_seqid199	AOTD01000199	25509	179.32	223040283	ZP_03610560.1	76.31	-	22643	23551	DNA ligase	Campylobacter rectus RM3267
36	contig_seqid199	AOTD01000199	25509	179.32	296274096	YP_003656727.1	67.21	-	23554	24636	unnamed protein product	Arcobacter nitrofigilis DSM 7299
36	contig_seqid199	AOTD01000199	25509	179.32	157164466	YP_001467310.1	61.54	-	24661	25539	large-conductance mechanosensitive channel	Campylobacter concisus 13826
199	contig_seqid200	AOTD01000200	3257	209.17	157164167	YP_001466206.1	71.13	-	228	944	hypothetical protein CCC13826_0753	Campylobacter concisus 13826
199	contig_seqid200	AOTD01000200	3257	209.17	157165162	YP_001466207.1	73.79	-	940	2607	iron-sulfur cluster-binding domain-containing protein	Campylobacter concisus 13826
6	contig_seqid59	AOTD01000059	16697	191.16	255322654	ZP_05363798.1	96.14	-	733	1353	HAD-superfamily hydrolase subfamily IA variant 1 family	Campylobacter showae RM3277
6	contig_seqid59	AOTD01000059	16697	191.16	223040979	ZP_03611240.1	93.76	-	3775	5217	cell volume regulation protein A	Campylobacter rectus RM3267
6	contig_seqid59	AOTD01000059	16697	191.16	223040957	ZP_03611218.1	90.2	-	5724	6611	chaperone protein DnaJ	Campylobacter rectus RM3267
6	contig_seqid59	AOTD01000059	16697	191.16	257459472	ZP_05624581.1	64.76	-	11372	13339	DNA translocase FtsK	Campylobacter gracilis RM3268
6	contig_seqid59	AOTD01000059	16697	191.16	223039734	ZP_03610019.1	88.2	-	13655	15919	bacterial flagellin N-terminus domain protein	Campylobacter rectus RM3267
110	contig_seqid60	AOTD01000060	8252	189.72	268679440	YP_003303871.1	67.23	-	28	555	molybdopterin oxidoreductase Fe4S4 region	Sulfurospirillum deleyianum DSM 6946
110	contig_seqid60	AOTD01000060	8252	189.72	255322097	ZP_05363244.1	91.29	-	777	1499	conserved hypothetical protein	Campylobacter showae RM3277
110	contig_seqid60	AOTD01000060	8252	189.72	157165036	YP_001467442.1	65.3	-	1803	2753	protein YabJ	Campylobacter concisus 13826
110	contig_seqid60	AOTD01000060	8252	189.72	148925692	ZP_01809380.1	63.2	-	2860	3552	putative anion-uptake ABC-transport system permease protein	Campylobacter jejuni subsp. jejuni CG8486
110	contig_seqid60	AOTD01000060	8252	189.72	257458831	ZP_05623954.1	95.46	-	4663	5985	tetrahydrodipicolinate N-succinyltransferase	Campylobacter gracilis RM3268
110	contig_seqid60	AOTD01000060	8252	189.72	255322104	ZP_05363251.1	95.29	-	6406	7170	CBS domain protein	Campylobacter showae RM3277
110	contig_seqid60	AOTD01000060	8252	189.72	153951228	YP_001398809.1	68.08	-	7166	7945	formate dehydrogenase accessory protein	Campylobacter jejuni subsp. doylei 269.97
71	contig_seqid202	AOTD01000202	13538	186.41	257459261	ZP_05624378.1	59.23	-	851	1711	signal peptide peptidase SppA	Campylobacter gracilis RM3268
71	contig_seqid202	AOTD01000202	13538	186.41	255322019	ZP_05363169.1	91.18	-	1862	3085	chlorohydrolase	Campylobacter showae RM3277
37	contig_seqid63	AOTD01000063	26013	176.9	255322789	ZP_05363931.1	87.14	-	1052	2518	hypothetical protein CAMSH0001_0908	Campylobacter showae RM3277
37	contig_seqid63	AOTD01000063	26013	176.9	223038903	ZP_03609195.1	74.27	-	3392	4417	ubiquinol--CytoChrome c reductase cytochrome c1 subunit	Campylobacter rectus RM3267
37	contig_seqid63	AOTD01000063	26013	176.9	255322786	ZP_05363928.1	99.05	-	4417	5676	cytochrome B	Campylobacter showae RM3277
37	contig_seqid63	AOTD01000063	26013	176.9	57168067	ZP_00367206.1	70.64	-	10238	12025	glucose inhibited division protein A	Campylobacter coli RM2228
183	contig_seqid204	AOTD01000204	2344	192.93	223039998	ZP_03610280.1	72.73	-	736	1263	hypothetical protein CAMRE0001_0428	Campylobacter rectus RM3267
183	contig_seqid204	AOTD01000204	2344	192.93	223040009	ZP_03610291.1	90.91	-	1438	2328	protein CysQ	Campylobacter rectus RM3267
450	contig_seqid205	AOTD01000205	873	158	154175075	YP_001408197.1	69.73	-	3	884	methyl-accepting chemotaxis protein	Campylobacter curvus 525.92
79	contig_seqid206	AOTD01000206	8602	146.81	223040173	ZP_03610452.1	73.02	-	4	354	udp-N-acetylglucosamine--n-acetylmuramyl-(pentapeptide)pyrophosphoryl-undecaprenol n-acetylglucosamine transferase (undecaprenyl-pp-murnac-pentapeptide-udpglcnac glcnactransferase)	Campylobacter rectus RM3267
79	contig_seqid206	AOTD01000206	8602	146.81	242309006	ZP_04808161.1	59.63	-	434	1552	cell division / peptidoglycan biosynthesis protein	Helicobacter pullorum MIT 98-5489
317	contig_seqid207	AOTD01000207	2811	199.15	255322998	ZP_05364134.1	85.98	-	1	783	ABC-type transporter ATPase component	Campylobacter showae RM3277
317	contig_seqid207	AOTD01000207	2811	199.15	255322999	ZP_05364135.1	97.19	-	783	1742	secretion protein HlyD family	Campylobacter showae RM3277
49	contig_seqid208	AOTD01000208	8558	768.38	223039570	ZP_03609857.1	79.09	-	1047	1376	nucleotidyltransferase family protein	Campylobacter rectus RM3267
49	contig_seqid208	AOTD01000208	8558	768.38	108563837	YP_628153.1	68.12	-	1451	3031	restriction endonuclease	Helicobacter pylori HPAG1
49	contig_seqid208	AOTD01000208	8558	768.38	308064260	NA	74.69	-	3150	3884	DNA adenine methylase	Helicobacter pylori Sat464
49	contig_seqid208	AOTD01000208	8558	768.38	217033869	ZP_03439293.1	69.57	-	3938	4834	hypothetical protein HP9810_870g1	Helicobacter pylori 98-10
92	contig_seqid67	AOTD01000067	28640	150.66	255322410	ZP_05363556.1	96.45	-	1224	2321	homoserine O-acetyltransferase	Campylobacter showae RM3277
92	contig_seqid67	AOTD01000067	28640	150.66	148926035	ZP_01809721.1	76.3	-	2324	3649	inosine-5'-monophosphate dehydrogenase	Campylobacter jejuni subsp. jejuni CG8486
92	contig_seqid67	AOTD01000067	28640	150.66	167005657	ZP_02271415.1	73.6	-	3790	5070	aspartyl/glutamyl-tRNA amidotransferase subunit A	Campylobacter jejuni subsp. jejuni 81-176
92	contig_seqid67	AOTD01000067	28640	150.66	257459597	ZP_05624706.1	99.08	-	15192	16169	ABC transporter permease protein FecCD family	Campylobacter gracilis RM3268
92	contig_seqid67	AOTD01000067	28640	150.66	257459596	ZP_05624705.1	95.93	-	16172	17350	ABC-transporter periplasmic-binding component	Campylobacter gracilis RM3268
92	contig_seqid67	AOTD01000067	28640	150.66	223040681	ZP_03610950.1	95.06	-	17490	18521	ABC-transporter periplasmic-binding component	Campylobacter rectus RM3267
92	contig_seqid67	AOTD01000067	28640	150.66	255322395	ZP_05363541.1	95.22	-	19529	21400	RNA polymerase sigma factor RpoD	Campylobacter showae RM3277
171	contig_seqid68	AOTD01000068	2054	179.71	319957631	YP_004168894.1	57.88	-	398	1273	UDP-3-o-(3-hydroxymyristoyl) N-acetylglucosamine deacetylase	Nitratifractor salsuginis DSM 16511
237	contig_seqid69	AOTD01000069	7521	182.49	255321303	ZP_05362465.1	93.3	-	3	1838	hydrolase alpha/beta fold family	Campylobacter showae RM3277
237	contig_seqid69	AOTD01000069	7521	182.49	226953276	ZP_03823740.1	60.85	-	1880	2431	NADH:ubiquinone oxidoreductase	Acinetobacter sp. ATCC 27244
237	contig_seqid69	AOTD01000069	7521	182.49	104779948	YP_606446.1	59.09	-	2442	3356	phosphatidate cytidylyltransferase	Pseudomonas entomophila L48
237	contig_seqid69	AOTD01000069	7521	182.49	223039968	ZP_03610250.1	88.7	-	3710	4393	acyltransferase	Campylobacter rectus RM3267
237	contig_seqid69	AOTD01000069	7521	182.49	15603865	NP_246939.1	60.59	-	6829	7437	hypothetical protein PM2000	Pasteurella multocida subsp. multocida str. Pm70
29	contig_seqid211	AOTD01000211	65899	170.97	269138145	YP_003294845.1	67.83	-	2968	4170	pepT gene product	Edwardsiella tarda EIB202
29	contig_seqid211	AOTD01000211	65899	170.97	223039362	ZP_03609651.1	94.3	-	5070	6437	glycosyl transferase group 1	Campylobacter rectus RM3267
29	contig_seqid211	AOTD01000211	65899	170.97	223039394	ZP_03609683.1	97.87	-	7066	7770	conserved hypothetical protein	Campylobacter rectus RM3267
29	contig_seqid211	AOTD01000211	65899	170.97	255323350	ZP_05364484.1	93.89	-	25946	26878	30S ribosomal protein S15	Campylobacter showae RM3277
29	contig_seqid211	AOTD01000211	65899	170.97	255323319	ZP_05364453.1	96.7	-	50598	51416	glucose-6-phosphate isomerase	Campylobacter showae RM3277
29	contig_seqid211	AOTD01000211	65899	170.97	255323319	ZP_05364453.1	90.54	-	51382	51825	glucose-6-phosphate isomerase	Campylobacter showae RM3277
29	contig_seqid211	AOTD01000211	65899	170.97	154175284	YP_001408707.1	83.39	-	51815	52645	UTP-glucose-1-phosphate uridylyltransferase	Campylobacter curvus 525.92
29	contig_seqid211	AOTD01000211	65899	170.97	154175206	YP_001409042.1	58.48	-	53699	54919	quinone-reactive Ni/Fe hydrogenase large subunit	Campylobacter curvus 525.92
29	contig_seqid211	AOTD01000211	65899	170.97	255323313	ZP_05364447.1	90.66	-	54923	55693	protein TonB	Campylobacter showae RM3277
29	contig_seqid211	AOTD01000211	65899	170.97	223039369	ZP_03609658.1	88.69	-	55696	56514	hemin-binding periplasmic protein HmuT	Campylobacter rectus RM3267
29	contig_seqid211	AOTD01000211	65899	170.97	255323311	ZP_05364445.1	97.25	-	56548	57312	ferric enterobactin transport ATP-binding protein FepC	Campylobacter showae RM3277
29	contig_seqid211	AOTD01000211	65899	170.97	154174050	YP_001409044.1	80.98	-	57317	58294	hemin transport system permease protein HmuU	Campylobacter curvus 525.92
29	contig_seqid211	AOTD01000211	65899	170.97	223039274	ZP_03609563.1	54.14	-	58287	60356	TonB-dependent receptor	Campylobacter rectus RM3267
29	contig_seqid211	AOTD01000211	65899	170.97	255323306	ZP_05364440.1	96.4	-	61615	63114	TonB-dependent heme receptor	Campylobacter showae RM3277
29	contig_seqid211	AOTD01000211	65899	170.97	257460591	ZP_05625692.1	52.31	-	64326	65885	ABC transporter ATP-binding protein YojI	Campylobacter gracilis RM3268
94	contig_seqid74	AOTD01000074	16196	197.77	34558407	NP_908222.1	61.05	-	242	1711	glutamine synthetase	Wolinella succinogenes DSM 1740
94	contig_seqid74	AOTD01000074	16196	197.77	157165198	YP_001466998.1	74.52	-	1758	2534	PHP domain-containing protein	Campylobacter concisus 13826
162	contig_seqid73	AOTD01000073	8350	154.52	223041237	ZP_03611486.1	94.85	-	113	811	flagellar L-ring protein FlgH	Campylobacter rectus RM3267
162	contig_seqid73	AOTD01000073	8350	154.52	157165618	YP_001467593.1	85.29	-	4878	7874	orotate phosphoribosyltransferase (oprt; oprtase)	Campylobacter concisus 13826
162	contig_seqid73	AOTD01000073	8350	154.52	223041240	ZP_03611489.1	95.12	-	7888	8379	methyl-accepting chemotaxis sensory transducer	Campylobacter rectus RM3267
141	contig_seqid214	AOTD01000214	14549	172.57	257460378	ZP_05625479.1	72.17	-	3927	5996	polyphosphate kinase	Campylobacter gracilis RM3268
141	contig_seqid214	AOTD01000214	14549	172.57	154174335	YP_001408512.1	80.9	-	6831	7835	hypothetical protein CCV52592_0721	Campylobacter curvus 525.92
141	contig_seqid214	AOTD01000214	14549	172.57	223040450	ZP_03610724.1	83.6	-	11444	12925	putative phosphoglycerol transferase I	Campylobacter rectus RM3267
141	contig_seqid214	AOTD01000214	14549	172.57	157164579	YP_001467040.1	66.67	-	13777	14577	cysteine synthase A	Campylobacter concisus 13826
213	contig_seqid215	AOTD01000215	9235	172.64	223040868	ZP_03611132.1	93.45	-	3	506	thiamine-monophosphate kinase	Campylobacter rectus RM3267
213	contig_seqid215	AOTD01000215	9235	172.64	154175363	YP_001408383.1	78.9	-	610	2415	seryl-tRNA synthetase	Campylobacter curvus 525.92
213	contig_seqid215	AOTD01000215	9235	172.64	268679946	YP_003304377.1	62.7	-	3924	4856	porphobilinogen deaminase	Sulfurospirillum deleyianum DSM 6946
213	contig_seqid215	AOTD01000215	9235	172.64	315124065	YP_004066069.1	70.96	-	5455	6990	prolyl-tRNA synthetase	Campylobacter jejuni subsp. jejuni ICDCCJ07001
213	contig_seqid215	AOTD01000215	9235	172.64	153951207	YP_001398430.1	56.18	-	6993	8273	glutamyl-tRNA reductase	Campylobacter jejuni subsp. doylei 269.97
213	contig_seqid215	AOTD01000215	9235	172.64	257459693	ZP_05624802.1	55.49	-	8282	9169	putative hexaprenyl pyrophosphate synthetase	Campylobacter gracilis RM3268
82	contig_seqid76	AOTD01000076	10068	181.75	255322908	ZP_05364048.1	94.61	-	1108	1998	cysteine-rich protein C	Campylobacter showae RM3277
82	contig_seqid76	AOTD01000076	10068	181.75	157164678	YP_001467230.1	50.14	-	3314	4408	two-component sensor	Campylobacter concisus 13826
82	contig_seqid76	AOTD01000076	10068	181.75	255322912	ZP_05364052.1	97.11	-	3683	4408	histidine kinase	Campylobacter showae RM3277
43	contig_seqid75	AOTD01000075	6516	194.7	223039057	ZP_03609348.1	79.61	-	2769	3224	tetratricopeptide repeat domain protein	Campylobacter rectus RM3267
43	contig_seqid75	AOTD01000075	6516	194.7	255323001	ZP_05364137.1	95.41	-	6220	6546	ModE repressor domain protein	Campylobacter showae RM3277
89	contig_seqid217	AOTD01000217	4568	171.96	157164338	YP_001466372.1	54	-	1	588	tyrosyl-tRNA synthetase	Campylobacter concisus 13826
89	contig_seqid217	AOTD01000217	4568	171.96	261886341	ZP_06010380.1	59.15	-	698	1402	prephenate dehydrogenase	Campylobacter fetus subsp. venerealis str. Azul-94
89	contig_seqid217	AOTD01000217	4568	171.96	255322151	ZP_05363298.1	78.81	-	4019	4372	conserved hypothetical protein	Campylobacter showae RM3277
78	contig_seqid219	AOTD01000219	33762	170.24	255322542	ZP_05363687.1	86.43	-	1031	3007	lipid A disaccharide synthase	Campylobacter showae RM3277
78	contig_seqid219	AOTD01000219	33762	170.24	255322541	ZP_05363686.1	68.41	-	3007	4767	N-acetylmuramoyl-L-alanine amidase domain protein	Campylobacter showae RM3277
78	contig_seqid219	AOTD01000219	33762	170.24	57505449	ZP_00371377.1	78.33	-	4835	5914	oxidoreductase 2-nitropropane dioxygenase family subfamily	Campylobacter upsaliensis RM3195
78	contig_seqid219	AOTD01000219	33762	170.24	237751118	ZP_04581598.1	60	-	5929	7140	tyrosyl-tRNA synthetase	Helicobacter bilis ATCC 43879
78	contig_seqid219	AOTD01000219	33762	170.24	157164439	YP_001467340.1	73.59	-	7152	9326	GTP pyrophosphokinase	Campylobacter concisus 13826
78	contig_seqid219	AOTD01000219	33762	170.24	154175139	YP_001407887.1	85.66	-	9565	10296	uridylate kinase	Campylobacter curvus 525.92
78	contig_seqid219	AOTD01000219	33762	170.24	154173726	YP_001407888.1	58.95	-	10353	11600	M24/M37 family peptidase	Campylobacter curvus 525.92
78	contig_seqid219	AOTD01000219	33762	170.24	223039838	ZP_03610122.1	88.85	-	11600	12406	cell division protein FtsX	Campylobacter rectus RM3267
78	contig_seqid219	AOTD01000219	33762	170.24	223039895	ZP_03610179.1	94.17	-	12396	13064	methionine import ATP-binding protein MetN 1	Campylobacter rectus RM3267
78	contig_seqid219	AOTD01000219	33762	170.24	157164138	YP_001467346.1	57.43	-	13051	14223	tRNA (guanine-N(7)-)-methyltransferase	Campylobacter concisus 13826
78	contig_seqid219	AOTD01000219	33762	170.24	255322531	ZP_05363676.1	96.25	-	14226	15344	fibronectin type III domain protein	Campylobacter showae RM3277
78	contig_seqid219	AOTD01000219	33762	170.24	223039842	ZP_03610126.1	92.94	-	15373	16434	ribosomal large subunit pseudouridine synthase D (rRNA-uridine isomerase D) (rRNA pseudouridylate synthase D)	Campylobacter rectus RM3267
73	contig_seqid77	AOTD01000077	5823	391.93	238855136	ZP_04645459.1	55.49	-	425	919	pG1 protein	Lactobacillus jensenii 269-3
73	contig_seqid77	AOTD01000077	5823	391.93	160943064	ZP_02090302.1	55.56	-	714	1064	hypothetical protein FAEPRAM212_00542	Faecalibacterium prausnitzii M21/2
73	contig_seqid77	AOTD01000077	5823	391.93	6457927	NA	50.36	-	3565	3975	hypothetical protein DR_0254	Deinococcus radiodurans R1
73	contig_seqid77	AOTD01000077	5823	391.93	237702455	ZP_04532936.1	62.99	-	4423	4881	LOW QUALITY PROTEIN: cell wall-associated hydrolase	Escherichia sp. 3_2_53FAA
73	contig_seqid77	AOTD01000077	5823	391.93	189353841	YP_001949468.1	63.68	-	4621	5322	cell wall-associated hydrolase	Burkholderia multivorans ATCC 17616
73	contig_seqid77	AOTD01000077	5823	391.93	314916672	NA	62.9	-	4725	5096	hypothetical protein HMPREF9597_00208	Propionibacterium acnes HL005PA4
73	contig_seqid77	AOTD01000077	5823	391.93	254456012	ZP_05069441.1	77.18	-	4876	5322	cell wall-associated hydrolase	Candidatus Pelagibacter sp. HTCC7211
73	contig_seqid77	AOTD01000077	5823	391.93	308125480	ZP_07663414.1	74.17	-	4963	5322	cell wall-associated hydrolase	Vibrio parahaemolyticus K5030
1	contig_seqid78	AOTD01000078	12737	241.04	223039127	ZP_03609417.1	77.19	-	5890	6678	hypothetical protein CAMRE0001_1295	Campylobacter rectus RM3267
1	contig_seqid78	AOTD01000078	12737	241.04	255323556	ZP_05364686.1	94.79	-	6787	7650	hydrogenase expression/formation protein	Campylobacter showae RM3277
1	contig_seqid78	AOTD01000078	12737	241.04	157165571	YP_001467652.1	54.84	-	7856	8413	LemA protein	Campylobacter concisus 13826
148	contig_seqid79	AOTD01000079	5996	154.26	255322722	ZP_05363866.1	94.23	-	3	626	mosc domain protein	Campylobacter showae RM3277
148	contig_seqid79	AOTD01000079	5996	154.26	157165146	YP_001466958.1	79.22	-	637	1320	hypothetical protein CCC13826_1401	Campylobacter concisus 13826
148	contig_seqid79	AOTD01000079	5996	154.26	154149363	YP_001406922.1	69.44	-	1529	2755	threonine dehydratase	Campylobacter hominis ATCC BAA-381
148	contig_seqid79	AOTD01000079	5996	154.26	255322718	ZP_05363862.1	98.47	-	2889	3281	CoA-binding domain protein	Campylobacter showae RM3277
148	contig_seqid79	AOTD01000079	5996	154.26	223041073	ZP_03611330.1	87.67	-	3277	4395	tRNA (uracil-5-)-methyltransferase	Campylobacter rectus RM3267
148	contig_seqid79	AOTD01000079	5996	154.26	296273616	YP_003656247.1	60.04	-	4407	6026	unnamed protein product	Arcobacter nitrofigilis DSM 7299
178	contig_seqid221	AOTD01000221	23146	155.63	255322698	ZP_05363842.1	97.49	-	2230	3546	aminobenzoyl-glutamate utilization protein A	Campylobacter showae RM3277
178	contig_seqid221	AOTD01000221	23146	155.63	223039793	ZP_03610078.1	89.81	-	3934	5016	glycosyl hyrolase family 3	Campylobacter rectus RM3267
178	contig_seqid221	AOTD01000221	23146	155.63	257458813	ZP_05623936.1	63.04	-	5494	6402	NAD-dependent glycerol-3-phosphate dehydrogenase	Campylobacter gracilis RM3268
178	contig_seqid221	AOTD01000221	23146	155.63	158604964	NA	88.68	-	6604	8034	aspartyl/glutamyl-tRNA(Asn/Gln) amidotransferase subunit B (Asp/Glu-ADT subunit B)	Campylobacter concisus 13826
178	contig_seqid221	AOTD01000221	23146	155.63	223039822	ZP_03610107.1	97.45	-	8152	8856	ATP synthase F0 A subunit	Campylobacter rectus RM3267
178	contig_seqid221	AOTD01000221	23146	155.63	223039779	ZP_03610064.1	95.35	-	9007	9780	inner membrane protein YfcA	Campylobacter rectus RM3267
178	contig_seqid221	AOTD01000221	23146	155.63	257459043	ZP_05624162.1	80.54	-	10221	10766	copper/zinc superoxide dismutase	Campylobacter gracilis RM3268
178	contig_seqid221	AOTD01000221	23146	155.63	154174965	YP_001408367.1	77.87	-	10906	11664	hypothetical protein CCV52592_0787	Campylobacter curvus 525.92
178	contig_seqid221	AOTD01000221	23146	155.63	118474675	YP_891310.1	50.41	-	11722	13563	flagellar hook-associated protein FlgK	Campylobacter fetus subsp. fetus 82-40
178	contig_seqid221	AOTD01000221	23146	155.63	255322682	ZP_05363826.1	95.36	-	14614	15702	flagellar P-ring protein FlgI	Campylobacter showae RM3277
178	contig_seqid221	AOTD01000221	23146	155.63	223040562	ZP_03610834.1	94.68	-	15733	16296	RNA methyltransferase RsmD family	Campylobacter rectus RM3267
70	contig_seqid222	AOTD01000222	7994	220.68	157165457	YP_001466152.1	67.77	-	2130	2855	ABC transporter ATP-binding protein	Campylobacter concisus 13826
70	contig_seqid222	AOTD01000222	7994	220.68	255323270	ZP_05364405.1	98.21	-	2861	3532	L-cystine transport system permease protein TcyB	Campylobacter showae RM3277
70	contig_seqid222	AOTD01000222	7994	220.68	312171328	NA	51.45	-	4330	5052	putative ABC transport system periplasmic component	Erwinia amylovora ATCC BAA-2158
70	contig_seqid222	AOTD01000222	7994	220.68	255323273	ZP_05364408.1	96.56	-	5561	6346	pyrroline-5-carboxylate reductase	Campylobacter showae RM3277
70	contig_seqid222	AOTD01000222	7994	220.68	223039146	ZP_03609436.1	78.47	-	6346	6963	hypothetical protein CAMRE0001_1403	Campylobacter rectus RM3267
70	contig_seqid222	AOTD01000222	7994	220.68	154174052	YP_001407390.1	73.06	-	7052	7942	Mrr restriction system protein	Campylobacter curvus 525.92
40	contig_seqid223	AOTD01000223	16847	215.01	34556578	NP_906393.1	64.21	-	53	1393	integral membrane protein	Wolinella succinogenes DSM 1740
40	contig_seqid223	AOTD01000223	16847	215.01	255323590	ZP_05364720.1	95.53	-	6949	8088	NADH-dependent butanol dehydrogenase a	Campylobacter showae RM3277
40	contig_seqid223	AOTD01000223	16847	215.01	223038470	ZP_03608764.1	97.85	-	8308	9423	cytochrome D ubiquinol oxidase subunit II	Campylobacter rectus RM3267
40	contig_seqid223	AOTD01000223	16847	215.01	237752417	ZP_04582897.1	70.4	-	9431	10930	cytochrome d ubiquinol oxidase	Helicobacter winghamensis ATCC BAA-430
40	contig_seqid223	AOTD01000223	16847	215.01	255323584	ZP_05364714.1	96.79	-	12985	13824	conserved hypothetical protein	Campylobacter showae RM3277
40	contig_seqid223	AOTD01000223	16847	215.01	255323582	ZP_05364712.1	100	-	14598	15650	heme/hemin ABC transporter permease protein	Campylobacter showae RM3277
40	contig_seqid223	AOTD01000223	16847	215.01	255323581	ZP_05364711.1	98.65	-	15650	16759	periplasmic binding protein	Campylobacter showae RM3277
208	contig_seqid224	AOTD01000224	3984	168.39	223038753	ZP_03609046.1	94.23	-	463	1242	conserved hypothetical protein	Campylobacter rectus RM3267
208	contig_seqid224	AOTD01000224	3984	168.39	223038700	ZP_03608993.1	65.36	-	1217	2458	conserved hypothetical protein	Campylobacter rectus RM3267
30	contig_seqid82	AOTD01000082	2838	201.04	78778294	YP_394609.1	70.14	-	234	1499	citrate synthase I	Sulfurimonas denitrificans DSM 1251
30	contig_seqid82	AOTD01000082	2838	201.04	255322866	ZP_05364007.1	98.72	-	1505	2674	transporter monovalent cation:proton antiporter-2	Campylobacter showae RM3277
190	contig_seqid81	AOTD01000081	3205	179.6	255322357	ZP_05363503.1	97.42	-	1817	2629	conserved hypothetical protein	Campylobacter showae RM3277
17	contig_seqid225	AOTD01000225	10641	176.76	157164571	YP_001466737.1	73.27	-	7270	8223	UDP-3-O-glucosamine N-acyltransferase	Campylobacter concisus 13826
17	contig_seqid225	AOTD01000225	10641	176.76	157163882	YP_001466735.1	78.7	-	8690	10393	acetolactate synthase 3 catalytic subunit	Campylobacter concisus 13826
239	contig_seqid83	AOTD01000083	1979	174.58	223039687	ZP_03609973.1	91.41	-	1	384	putative uracil-DNA glycosylase superfamily	Campylobacter rectus RM3267
95	contig_seqid85	AOTD01000085	3963	171.32	255322365	ZP_05363511.1	93.73	-	2931	3791	integrase	Campylobacter showae RM3277
88	contig_seqid88	AOTD01000088	4398	259.25	154174048	YP_001408159.1	87.35	-	422	1417	CRISPR-associated protein Cas1	Campylobacter curvus 525.92
88	contig_seqid88	AOTD01000088	4398	259.25	319956798	YP_004168061.1	60.48	-	1775	2269	CRISPR-associated exonuclease cas4 family	Nitratifractor salsuginis DSM 16511
88	contig_seqid88	AOTD01000088	4398	259.25	257458787	ZP_05623910.1	55.03	-	2272	4395	DEAD/DEAH box helicase	Campylobacter gracilis RM3268
200	contig_seqid228	AOTD01000228	1563	163.36	223040767	ZP_03611034.1	84.23	-	743	1579	peptidase M23/M37 family	Campylobacter rectus RM3267
2	contig_seqid229	AOTD01000229	34901	196.22	255323078	ZP_05364214.1	90.29	-	1329	2471	hypothetical exported 24-amino acid repeat protein	Campylobacter showae RM3277
2	contig_seqid229	AOTD01000229	34901	196.22	157164909	YP_001466115.1	95.6	-	2990	3739	hypothetical protein CCC13826_1679	Campylobacter concisus 13826
2	contig_seqid229	AOTD01000229	34901	196.22	255323074	ZP_05364210.1	98.48	-	4749	8312	pyruvate:ferredoxin (flavodoxin) oxidoreductase	Campylobacter showae RM3277
2	contig_seqid229	AOTD01000229	34901	196.22	261884444	ZP_06008483.1	81.82	-	7041	8228	pyruvate:ferredoxin (flavodoxin) oxidoreductase	Campylobacter fetus subsp. venerealis str. Azul-94
2	contig_seqid229	AOTD01000229	34901	196.22	255323071	ZP_05364207.1	93.52	-	9443	10090	phosphoglycolate phosphatase	Campylobacter showae RM3277
2	contig_seqid229	AOTD01000229	34901	196.22	255323069	ZP_05364205.1	97.82	-	10571	11395	MscS Mechanosensitive ion channel	Campylobacter showae RM3277
2	contig_seqid229	AOTD01000229	34901	196.22	223039024	ZP_03609315.1	84.93	-	11419	12294	outer membrane fibronectin-binding protein	Campylobacter rectus RM3267
2	contig_seqid229	AOTD01000229	34901	196.22	255323064	ZP_05364200.1	91.44	-	16251	18830	conserved hypothetical protein	Campylobacter showae RM3277
2	contig_seqid229	AOTD01000229	34901	196.22	154174406	YP_001407580.1	63.89	-	17226	18812	hypothetical protein CCV52592_0909	Campylobacter curvus 525.92
2	contig_seqid229	AOTD01000229	34901	196.22	255323059	ZP_05364195.1	90.65	-	20725	21366	cytochrome c oxidase Cbb3-type subunit III	Campylobacter showae RM3277
2	contig_seqid229	AOTD01000229	34901	196.22	118474740	YP_891581.1	82.81	-	21599	22261	cbb3-type cytochrome c oxidase subunit II	Campylobacter fetus subsp. fetus 82-40
2	contig_seqid229	AOTD01000229	34901	196.22	223039082	ZP_03609373.1	93.91	-	22257	23735	cytochrome c oxidase Cbb3-type subunit I	Campylobacter rectus RM3267
2	contig_seqid229	AOTD01000229	34901	196.22	223039050	ZP_03609341.1	96.44	-	23837	24511	DNA-binding response regulator	Campylobacter rectus RM3267
2	contig_seqid229	AOTD01000229	34901	196.22	223039062	ZP_03609353.1	93.33	-	24511	25725	PAS/PAC sensor signal transduction histidine kinase	Campylobacter rectus RM3267
2	contig_seqid229	AOTD01000229	34901	196.22	255323053	ZP_05364189.1	92.83	-	25721	26389	putative membrane protein	Campylobacter showae RM3277
2	contig_seqid229	AOTD01000229	34901	196.22	261884993	ZP_06009032.1	75.16	-	26499	27452	carbamoyl phosphate synthase small subunit	Campylobacter fetus subsp. venerealis str. Azul-94
2	contig_seqid229	AOTD01000229	34901	196.22	307721885	YP_003893025.1	66.27	-	29539	30780	adenylosuccinate synthetase	Sulfurimonas autotrophica DSM 16294
2	contig_seqid229	AOTD01000229	34901	196.22	255323046	ZP_05364182.1	90.67	-	31649	33898	PAS domain S-box protein	Campylobacter showae RM3277
186	contig_seqid230	AOTD01000230	9422	192.91	255323454	ZP_05364585.1	84.85	-	740	2020	conserved hypothetical protein	Campylobacter showae RM3277
186	contig_seqid230	AOTD01000230	9422	192.91	255323448	ZP_05364579.1	97.24	-	5733	6818	putative lipopolysaccharide heptosyltransferase III	Campylobacter showae RM3277
186	contig_seqid230	AOTD01000230	9422	192.91	255323446	ZP_05364577.1	95.29	-	7585	8475	lipid A biosynthesis lauroyl acyltransferase	Campylobacter showae RM3277
186	contig_seqid230	AOTD01000230	9422	192.91	223040277	ZP_03610554.1	90.21	-	8471	9451	lipopolysaccharide heptosyltransferase I	Campylobacter rectus RM3267
220	contig_seqid91	AOTD01000091	698	175.83	223041203	ZP_03611454.1	92.91	-	305	727	conserved hypothetical protein	Campylobacter rectus RM3267
76	contig_seqid94	AOTD01000094	27024	187.31	157165048	YP_001467567.1	53.08	-	18473	21877	diaminopimelate epimerase (DAP epimerase)	Campylobacter concisus 13826
76	contig_seqid94	AOTD01000094	27024	187.31	223041291	ZP_03611533.1	54.64	-	23615	26044	putative DNA methylase	Campylobacter rectus RM3267
55	contig_seqid95	AOTD01000095	8995	161.03	223040551	ZP_03610823.1	94.8	-	111	917	polyphosphate kinase 2	Campylobacter rectus RM3267
55	contig_seqid95	AOTD01000095	8995	161.03	223040564	ZP_03610836.1	87.6	-	3187	3549	conserved hypothetical protein	Campylobacter rectus RM3267
55	contig_seqid95	AOTD01000095	8995	161.03	157165128	YP_001467119.1	73.62	-	3611	4315	3-deoxy-manno-octulosonate cytidylyltransferase	Campylobacter concisus 13826
55	contig_seqid95	AOTD01000095	8995	161.03	118474583	YP_892243.1	60.54	-	4315	5766	threonine synthase	Campylobacter fetus subsp. fetus 82-40
55	contig_seqid95	AOTD01000095	8995	161.03	223040544	ZP_03610816.1	92.43	-	6101	7012	tetraacyldisaccharide-1-P 4'-kinase	Campylobacter rectus RM3267
55	contig_seqid95	AOTD01000095	8995	161.03	268679973	YP_003304404.1	59.42	-	7011	8141	DegT/DnrJ/EryC1/StrS aminotransferase	Sulfurospirillum deleyianum DSM 6946
55	contig_seqid95	AOTD01000095	8995	161.03	255321438	ZP_05362598.1	93.3	-	8397	9023	NAD+ synthetase	Campylobacter showae RM3277
125	contig_seqid232	AOTD01000232	861	209.36	255321516	ZP_05362674.1	90.6	-	181	882	Ser/Thr protein phosphatase family	Campylobacter showae RM3277
77	contig_seqid233	AOTD01000233	23985	176.94	255322585	ZP_05363730.1	93.88	-	3847	4581	3-methylpurine-DNA glycosylase	Campylobacter showae RM3277
77	contig_seqid233	AOTD01000233	23985	176.94	255322587	ZP_05363732.1	89.41	-	5377	6792	carbamoyl-phosphate synthase large chain	Campylobacter showae RM3277
77	contig_seqid233	AOTD01000233	23985	176.94	218708749	YP_002416370.1	55.73	-	7265	8386	GTP-dependent nucleic acid-binding protein EngD	Vibrio splendidus LGP32
77	contig_seqid233	AOTD01000233	23985	176.94	305432013	ZP_07401180.1	69.44	-	8371	9705	leucyl aminopeptidase	Campylobacter coli JV20
77	contig_seqid233	AOTD01000233	23985	176.94	223039432	ZP_03609720.1	90.05	-	9797	10399	site-specific recombinase phage integrase family	Campylobacter rectus RM3267
77	contig_seqid233	AOTD01000233	23985	176.94	223039504	ZP_03609792.1	93.09	-	11848	12498	putative membrane-associated zinc metalloprotease	Campylobacter rectus RM3267
77	contig_seqid233	AOTD01000233	23985	176.94	223039502	ZP_03609790.1	95.83	-	12498	13361	signal peptidase I	Campylobacter rectus RM3267
77	contig_seqid233	AOTD01000233	23985	176.94	223039420	ZP_03609708.1	96.82	-	13368	14216	bifunctional protein FolD	Campylobacter rectus RM3267
77	contig_seqid233	AOTD01000233	23985	176.94	223039498	ZP_03609786.1	90	-	22404	23603	transporter major facilitator family	Campylobacter rectus RM3267
84	contig_seqid96	AOTD01000096	13481	201.25	223038445	ZP_03608739.1	78.99	-	342	1169	putative tetracenomycin polyketide synthesis O-methyltransferase	Campylobacter rectus RM3267
84	contig_seqid96	AOTD01000096	13481	201.25	255321719	ZP_05362874.1	97.28	-	3546	5087	hypothetical protein CAMSH0001_1221	Campylobacter showae RM3277
84	contig_seqid96	AOTD01000096	13481	201.25	255321718	ZP_05362873.1	96.67	-	5323	5772	RDD protein	Campylobacter showae RM3277
84	contig_seqid96	AOTD01000096	13481	201.25	223038436	ZP_03608730.1	79.01	-	6460	7224	orotate phosphoribosyltransferase (oprt) (oprtase)	Campylobacter rectus RM3267
84	contig_seqid96	AOTD01000096	13481	201.25	148926382	ZP_01810066.1	79.66	-	7383	7913	ribosome recycling factor	Campylobacter jejuni subsp. jejuni CG8486
84	contig_seqid96	AOTD01000096	13481	201.25	255321711	ZP_05362866.1	98.19	-	8059	8889	glycosyl hydrolase family 57	Campylobacter showae RM3277
84	contig_seqid96	AOTD01000096	13481	201.25	154174058	YP_001409187.1	70.54	-	8902	9237	protein-export membrane protein	Campylobacter curvus 525.92
84	contig_seqid96	AOTD01000096	13481	201.25	154174496	YP_001409186.1	73.23	-	9311	9691	thiamine-phosphate pyrophosphorylase	Campylobacter curvus 525.92
84	contig_seqid96	AOTD01000096	13481	201.25	223038363	ZP_03608657.1	87.4	-	9687	10424	ribonuclease 3	Campylobacter rectus RM3267
131	contig_seqid234	AOTD01000234	5132	210.07	255321813	ZP_05362963.1	89.29	-	1	336	conserved hypothetical protein	Campylobacter showae RM3277
131	contig_seqid234	AOTD01000234	5132	210.07	154149198	YP_001405930.1	64.58	-	527	1102	putative 6-pyruvoyl tetrahydrobiopterin synthase (ptps)(ptp synthase)	Campylobacter hominis ATCC BAA-381
131	contig_seqid234	AOTD01000234	5132	210.07	223038702	ZP_03608995.1	89.76	-	1166	1927	FO synthase subunit 2 2	Campylobacter rectus RM3267
131	contig_seqid234	AOTD01000234	5132	210.07	322378988	ZP_08053392.1	50.57	-	2147	3157	molybdenum cofactor biosynthesis protein A (MoaA)	Helicobacter suis HS1
131	contig_seqid234	AOTD01000234	5132	210.07	223038714	ZP_03609007.1	94.74	-	3256	3768	conserved hypothetical protein	Campylobacter rectus RM3267
131	contig_seqid234	AOTD01000234	5132	210.07	255321819	ZP_05362969.1	95.35	-	3764	4279	conserved hypothetical protein	Campylobacter showae RM3277
131	contig_seqid234	AOTD01000234	5132	210.07	152993791	YP_001359512.1	60.14	-	4291	5133	prenyltransferase	Sulfurovum sp. NBC37-1
298	contig_seqid97	AOTD01000097	501	174.05	157149623	YP_001456694.1	53.14	-	1	519	hypothetical protein CCC13826_1372	Campylobacter concisus 13826
54	contig_seqid235	AOTD01000235	26210	184.29	154174695	YP_001407808.1	90.25	-	3	710	GMP synthase	Campylobacter curvus 525.92
54	contig_seqid235	AOTD01000235	26210	184.29	157165221	YP_001466432.1	85.96	-	723	2111	hypothetical protein CCC13826_1556	Campylobacter concisus 13826
54	contig_seqid235	AOTD01000235	26210	184.29	223040258	ZP_03610536.1	93.33	-	5584	6753	chaperone protein DnaJ	Campylobacter rectus RM3267
54	contig_seqid235	AOTD01000235	26210	184.29	154173688	YP_001407794.1	72.19	-	9681	10736	trap-type mannitol/chloroaromatic compound transport system periplasmic component	Campylobacter curvus 525.92
54	contig_seqid235	AOTD01000235	26210	184.29	255322437	ZP_05363582.1	90.37	-	12234	13043	shikimate 5-dehydrogenase	Campylobacter showae RM3277
54	contig_seqid235	AOTD01000235	26210	184.29	223040223	ZP_03610501.1	91.88	-	13046	13969	abc transporter ATP-binding protein	Campylobacter rectus RM3267
54	contig_seqid235	AOTD01000235	26210	184.29	242310601	ZP_04809756.1	76.79	-	14584	15759	serine hydroxymethyltransferase	Helicobacter pullorum MIT 98-5489
54	contig_seqid235	AOTD01000235	26210	184.29	222823513	YP_002575087.1	72.09	-	15774	17267	lysyl-tRNA synthetase	Campylobacter lari RM2100
54	contig_seqid235	AOTD01000235	26210	184.29	223040220	ZP_03610498.1	95.28	-	18333	19412	twitching motility protein PilT	Campylobacter rectus RM3267
54	contig_seqid235	AOTD01000235	26210	184.29	255322420	ZP_05363565.1	80.25	-	23356	25269	cyclic diguanylate phosphodiesterase	Campylobacter showae RM3277
20	contig_seqid99	AOTD01000099	14521	281.34	223039123	ZP_03609413.1	93.4	-	1573	2844	allantoate amidohydrolase	Campylobacter rectus RM3267
20	contig_seqid99	AOTD01000099	14521	281.34	223039229	ZP_03609519.1	95.01	-	3220	4302	phosphoribosylformylglycinamidine cyclo-ligase	Campylobacter rectus RM3267
269	contig_seqid100	AOTD01000100	1790	214.02	154149540	YP_001407200.1	61.3	-	163	1818	recombination and DNA strand exchange inhibitor protein	Campylobacter hominis ATCC BAA-381
53	contig_seqid236	AOTD01000236	4661	190.2	317013976	NA	65.18	-	222	1157	acetyl-CoA carboxylase carboxyltransferase subunit alpha	Helicobacter pylori Gambia94/24
53	contig_seqid236	AOTD01000236	4661	190.2	207092557	ZP_03240344.1	67.78	-	1163	2203	3-oxoacyl-(acyl carrier protein) synthase II	Helicobacter pylori HPKX_438_AG0C1
53	contig_seqid236	AOTD01000236	4661	190.2	223038863	ZP_03609155.1	83.98	-	2702	3469	3-oxoacyl-(acyl carrier protein) reductase	Campylobacter rectus RM3267
53	contig_seqid236	AOTD01000236	4661	190.2	255322414	ZP_05363559.1	91	-	3898	4497	DNA-3-methyladenine glycosylase 1	Campylobacter showae RM3277
4	contig_seqid237	AOTD01000237	13016	235.43	255323184	ZP_05364319.1	97.91	-	8616	10340	cysteine synthase A	Campylobacter showae RM3277
4	contig_seqid237	AOTD01000237	13016	235.43	297250411	ZP_06864249.2	64.6	-	10352	11893	CoA ligase	Neisseria polysaccharea ATCC 43768
28	contig_seqid238	AOTD01000238	4583	151.3	37680937	NP_935546.1	63.69	-	3576	4613	bifunctional aconitate hydratase 2/2-methylisocitrate dehydratase	Vibrio vulnificus YJ016
5	contig_seqid239	AOTD01000239	1190	164.9	255322875	ZP_05364016.1	97.9	-	57	1058	inner membrane CreD family protein	Campylobacter showae RM3277
192	contig_seqid240	AOTD01000240	7716	182.84	255322613	ZP_05363758.1	92.68	-	2294	2662	putative lipoprotein	Campylobacter showae RM3277
9	contig_seqid241	AOTD01000241	6318	189.18	255321324	ZP_05362486.1	98.38	-	196	936	putative periplasmic protein	Campylobacter showae RM3277
9	contig_seqid241	AOTD01000241	6318	189.18	315636739	ZP_07891968.1	72.51	-	1240	2487	enolase	Arcobacter butzleri JV22
9	contig_seqid241	AOTD01000241	6318	189.18	154173783	YP_001409018.1	82.37	-	2504	3589	recombinase A	Campylobacter curvus 525.92
9	contig_seqid241	AOTD01000241	6318	189.18	255321320	ZP_05362482.1	96.31	-	3705	4922	D12 class N6 adenine-specific DNA methyltransferase family protein	Campylobacter showae RM3277
11	contig_seqid242	AOTD01000242	20982	231.24	296329293	ZP_06871794.1	92.18	-	13153	14073	relaxase	Fusobacterium nucleatum subsp. nucleatum ATCC 23726
11	contig_seqid242	AOTD01000242	20982	231.24	313885744	ZP_07819493.1	76.74	-	13687	14073	relaxase/mobilization nuclease domain protein	Eremococcus coleocola ACS-139-V-Col8
11	contig_seqid242	AOTD01000242	20982	231.24	254976966	ZP_05273438.1	91.38	-	14082	14429	hypothetical protein CdifQC_16718	Clostridium difficile QCD-66c26
11	contig_seqid242	AOTD01000242	20982	231.24	255323176	ZP_05364311.1	94.86	-	16685	17851	mate efflux family protein	Campylobacter showae RM3277
11	contig_seqid242	AOTD01000242	20982	231.24	223040078	ZP_03610359.1	92.34	-	18005	18670	conserved hypothetical protein	Campylobacter rectus RM3267
11	contig_seqid242	AOTD01000242	20982	231.24	88797440	ZP_01113029.1	62.6	-	18797	19531	hypothetical protein MED297_09821	Reinekea sp. MED297
147	contig_seqid102	AOTD01000102	11107	161.04	255322310	ZP_05363456.1	97.72	-	2070	2726	putative nitrogen regulation protein nifR3	Campylobacter showae RM3277
147	contig_seqid102	AOTD01000102	11107	161.04	268679887	YP_003304318.1	54.2	-	3305	4945	ATPase AAA	Sulfurospirillum deleyianum DSM 6946
147	contig_seqid102	AOTD01000102	11107	161.04	255322313	ZP_05363459.1	98.37	-	4944	6230	conserved hypothetical protein	Campylobacter showae RM3277
147	contig_seqid102	AOTD01000102	11107	161.04	255322314	ZP_05363460.1	99.25	-	6223	7815	transporter small conductance mechanosensitive ion channel	Campylobacter showae RM3277
147	contig_seqid102	AOTD01000102	11107	161.04	255322315	ZP_05363461.1	95.48	-	7815	8876	3-dehydroquinate synthase	Campylobacter showae RM3277
177	contig_seqid101	AOTD01000101	4031	166	268679084	YP_003303515.1	80.59	-	2295	3623	transcription termination factor Rho	Sulfurospirillum deleyianum DSM 6946
81	contig_seqid103	AOTD01000103	24337	229.57	255323194	ZP_05364329.1	97.19	-	1516	2691	glutathionylspermidine synthase family protein	Campylobacter showae RM3277
81	contig_seqid103	AOTD01000103	24337	229.57	223040062	ZP_03610343.1	91.75	-	13529	14947	preprotein translocase YajC subunit	Campylobacter rectus RM3267
81	contig_seqid103	AOTD01000103	24337	229.57	223040061	ZP_03610342.1	94.86	-	14947	16464	putative Mg chelatase homolog	Campylobacter rectus RM3267
81	contig_seqid103	AOTD01000103	24337	229.57	283955379	ZP_06372878.1	61.54	-	16470	16973	peptide deformylase	Campylobacter jejuni subsp. jejuni 414
81	contig_seqid103	AOTD01000103	24337	229.57	223040053	ZP_03610334.1	93.2	-	18611	19933	trigger factor	Campylobacter rectus RM3267
257	contig_seqid106	AOTD01000106	2544	125.01	268575276	XP_002642617.1	59.43	-	623	2083	C. briggsae CBR-FUM-1 protein	Caenorhabditis briggsae
8	contig_seqid245	AOTD01000245	21276	184.98	121535424	ZP_01667235.1	52.78	-	4982	5950	Polysulphide reductase NrfD	Thermosinus carboxydivorans Nor1
8	contig_seqid245	AOTD01000245	21276	184.98	223040943	ZP_03611205.1	84.13	-	5946	6512	sulfur reductase FeS subunit	Campylobacter rectus RM3267
8	contig_seqid245	AOTD01000245	21276	184.98	223040946	ZP_03611208.1	88.16	-	6526	8907	thiosulfate reductase	Campylobacter rectus RM3267
8	contig_seqid245	AOTD01000245	21276	184.98	255322921	ZP_05364061.1	97.58	-	13410	13904	phosphatidylglycerophosphatase A	Campylobacter showae RM3277
8	contig_seqid245	AOTD01000245	21276	184.98	307721446	YP_003892586.1	53.89	-	14604	15182	sulfate adenylyltransferase	Sulfurimonas autotrophica DSM 16294
8	contig_seqid245	AOTD01000245	21276	184.98	154175524	YP_001408624.1	53.57	-	15767	16690	cation-efflux system membrane protein	Campylobacter curvus 525.92
8	contig_seqid245	AOTD01000245	21276	184.98	315927647	NA	58.7	-	16715	17818	2-C-methyl-D-erythritol 4-phosphate cytidylyltransferase	Campylobacter jejuni subsp. jejuni DFVF1099
155	contig_seqid246	AOTD01000246	2493	114.17	223039961	ZP_03610244.1	94.17	-	1	309	OorD subunit of 2-oxoglutarate:acceptor oxidoreductase	Campylobacter rectus RM3267
155	contig_seqid246	AOTD01000246	2493	114.17	255322267	ZP_05363413.1	75.49	-	605	1363	biopolymer transport ExbB protein	Campylobacter showae RM3277
52	contig_seqid110	AOTD01000110	12923	233.5	223039184	ZP_03609474.1	86.92	-	79	396	ABC transporter ATP-binding protein	Campylobacter rectus RM3267
52	contig_seqid110	AOTD01000110	12923	233.5	154148800	YP_001406105.1	57.65	-	315	824	manganese transport system ATP-binding protein MntA	Campylobacter hominis ATCC BAA-381
52	contig_seqid110	AOTD01000110	12923	233.5	223039263	ZP_03609553.1	85.8	-	824	2386	transporter Ni2+-Co2+ transporter	Campylobacter rectus RM3267
52	contig_seqid110	AOTD01000110	12923	233.5	223039231	ZP_03609521.1	91.6	-	3939	4331	4-diphosphocytidyl-2-C-methyl-D-erythritol kinase	Campylobacter rectus RM3267
52	contig_seqid110	AOTD01000110	12923	233.5	255323232	ZP_05364367.1	93.92	-	8767	9309	twin-arginine translocation protein TatA/E	Campylobacter showae RM3277
52	contig_seqid110	AOTD01000110	12923	233.5	154175279	YP_001407973.1	80.7	-	9395	11632	hypothetical protein CCV52592_1608	Campylobacter curvus 525.92
187	contig_seqid109	AOTD01000109	4221	199.61	319956794	YP_004168057.1	68.54	-	3	536	CRISPR-associated protein cas5h family	Nitratifractor salsuginis DSM 16511
187	contig_seqid109	AOTD01000109	4221	199.61	255323543	ZP_05364673.1	94.57	-	550	1488	CRISPR-associated protein Csh2 family	Campylobacter showae RM3277
187	contig_seqid109	AOTD01000109	4221	199.61	157164308	YP_001466973.1	86.75	-	1659	3266	hypothetical protein CCC13826_1419	Campylobacter concisus 13826
187	contig_seqid109	AOTD01000109	4221	199.61	157165727	YP_001466972.1	74.77	-	3442	3762	hypothetical protein CCC13826_1418	Campylobacter concisus 13826
187	contig_seqid109	AOTD01000109	4221	199.61	157165727	YP_001466972.1	69.6	-	3752	4126	hypothetical protein CCC13826_1418	Campylobacter concisus 13826
205	contig_seqid108	AOTD01000108	5405	162.95	255321485	ZP_05362643.1	76.87	-	1085	1525	hypothetical protein CAMSH0001_1749	Campylobacter showae RM3277
205	contig_seqid108	AOTD01000108	5405	162.95	157736706	YP_001489389.1	77.06	-	1687	2889	S-adenosylmethionine synthetase	Arcobacter butzleri RM4018
207	contig_seqid248	AOTD01000248	4345	233.52	223041091	ZP_03611347.1	89.47	-	316	771	50S ribosomal protein L20	Campylobacter rectus RM3267
207	contig_seqid248	AOTD01000248	4345	233.52	257459946	ZP_05625052.1	69.91	-	774	1421	disulfide isomerase	Campylobacter gracilis RM3268
207	contig_seqid248	AOTD01000248	4345	233.52	298507149	NA	51.41	-	1677	3446	arylsulfotransferase	Geobacter sulfurreducens KN400
97	contig_seqid111	AOTD01000111	6844	197.82	157165153	YP_001467662.1	95.61	-	4935	6506	Na+/H+ antiporter	Campylobacter concisus 13826
45	contig_seqid113	AOTD01000113	14563	217.88	154173618	YP_001409112.1	76.6	-	3518	4081	hypothetical protein CCV52592_0059	Campylobacter curvus 525.92
45	contig_seqid113	AOTD01000113	14563	217.88	257459306	ZP_05624420.1	54.29	-	4555	4971	phage recombination protein Bet	Campylobacter gracilis RM3268
45	contig_seqid113	AOTD01000113	14563	217.88	257459304	ZP_05624418.1	75.91	-	6369	7298	putative CAP-Gly domain containing protein	Campylobacter gracilis RM3268
45	contig_seqid113	AOTD01000113	14563	217.88	154175511	YP_001409105.1	72.39	-	10808	11206	ATP-dependent hsl protease ATP-binding subunit HslU	Campylobacter curvus 525.92
45	contig_seqid113	AOTD01000113	14563	217.88	223038353	ZP_03608647.1	82.52	-	11257	11994	hypothetical protein CAMRE0001_0133	Campylobacter rectus RM3267
45	contig_seqid113	AOTD01000113	14563	217.88	223038336	ZP_03608630.1	92.02	-	12007	12795	hypothetical protein CAMRE0001_0134	Campylobacter rectus RM3267
292	contig_seqid112	AOTD01000112	3110	162.49	223040268	ZP_03610545.1	57.25	-	355	1140	conserved hypothetical protein	Campylobacter rectus RM3267
83	contig_seqid250	AOTD01000250	40360	201.14	255321780	ZP_05362935.1	90.59	-	351	1556	chorismate synthase	Campylobacter showae RM3277
83	contig_seqid250	AOTD01000250	40360	201.14	223041193	ZP_03611445.1	95.11	-	2638	3681	tetratricopeptide repeat domain protein	Campylobacter rectus RM3267
83	contig_seqid250	AOTD01000250	40360	201.14	223038403	ZP_03608697.1	87.03	-	8273	9151	S-adenosylmethionine:tRNA ribosyltransferase-isomerase	Campylobacter rectus RM3267
83	contig_seqid250	AOTD01000250	40360	201.14	223038542	ZP_03608836.1	93.96	-	9166	10257	putative helix-turn-helix containing protein	Campylobacter rectus RM3267
115	contig_seqid251	AOTD01000251	7029	190.27	223038768	ZP_03609061.1	92.42	-	3933	5159	histidine kinase	Campylobacter rectus RM3267
115	contig_seqid251	AOTD01000251	7029	190.27	223038618	ZP_03608911.1	92.59	-	5568	5972	two-component regulator	Campylobacter rectus RM3267
115	contig_seqid251	AOTD01000251	7029	190.27	223038644	ZP_03608937.1	90.38	-	5947	6258	dihydroneopterin aldolase	Campylobacter rectus RM3267
115	contig_seqid251	AOTD01000251	7029	190.27	224418812	ZP_03656818.1	60.41	-	6258	6848	putative glycerol-3-phosphate acyltransferase PlsY	Helicobacter canadensis MIT 98-5491
152	contig_seqid253	AOTD01000253	10433	139.74	255322276	ZP_05363422.1	88.4	-	1469	2011	flagellar protein	Campylobacter showae RM3277
152	contig_seqid253	AOTD01000253	10433	139.74	89073601	ZP_01160123.1	50.44	-	3023	4033	hydrogenase expression/formation protein HypE	Photobacterium sp. SKA34
152	contig_seqid253	AOTD01000253	10433	139.74	32265821	NP_859853.1	55.28	-	4070	5158	hypD gene product	Helicobacter hepaticus ATCC 51449
152	contig_seqid253	AOTD01000253	10433	139.74	261885942	ZP_06009981.1	80.28	-	4499	5152	hydrogenase expression/formation protein HypD	Campylobacter fetus subsp. venerealis str. Azul-94
152	contig_seqid253	AOTD01000253	10433	139.74	154174201	YP_001408286.1	75.19	-	5466	6236	hydrogenase accessory protein HypB	Campylobacter curvus 525.92
152	contig_seqid253	AOTD01000253	10433	139.74	255322286	ZP_05363432.1	93.6	-	6517	7032	phosphohistidine phosphatase SixA	Campylobacter showae RM3277
152	contig_seqid253	AOTD01000253	10433	139.74	255322288	ZP_05363434.1	96.45	-	8320	9501	Na+/H+ antiporter NhaA	Campylobacter showae RM3277
152	contig_seqid253	AOTD01000253	10433	139.74	223039962	ZP_03610245.1	89.78	-	9637	10047	NikR C nickel binding domain family	Campylobacter rectus RM3267
72	contig_seqid115	AOTD01000115	12884	175.49	255323414	ZP_05364545.1	95.19	-	7592	8401	von Willebrand factor type A domain protein	Campylobacter showae RM3277
72	contig_seqid115	AOTD01000115	12884	175.49	34557040	NP_906855.1	67.52	-	8510	10012	2-isopropylmalate synthase	Wolinella succinogenes DSM 1740
72	contig_seqid115	AOTD01000115	12884	175.49	255323416	ZP_05364547.1	96.14	-	10139	10915	CDP-diacylglycerol--serine O-phosphatidyltransferse	Campylobacter showae RM3277
72	contig_seqid115	AOTD01000115	12884	175.49	34557037	NP_906852.1	76.61	-	11569	12912	zinc metallopeptidase	Wolinella succinogenes DSM 1740
175	contig_seqid255	AOTD01000255	529	320.35	255323225	ZP_05364360.1	95.69	-	74	421	transcriptional regulator ModE family	Campylobacter showae RM3277
111	contig_seqid119	AOTD01000119	25287	211.57	257459942	ZP_05625048.1	92.48	-	59	736	two component transcriptional regulator winged helix family	Campylobacter gracilis RM3268
111	contig_seqid119	AOTD01000119	25287	211.57	223041100	ZP_03611356.1	92.9	-	741	2387	PilT	Campylobacter rectus RM3267
111	contig_seqid119	AOTD01000119	25287	211.57	223041084	ZP_03611340.1	92.27	-	2430	3050	disulfide bond formation protein B	Campylobacter rectus RM3267
111	contig_seqid119	AOTD01000119	25287	211.57	11132565	NA	63.26	-	3063	3704	disulfide interchange protein DsbA	Enterobacter amnigenus
111	contig_seqid119	AOTD01000119	25287	211.57	257460594	ZP_05625695.1	91.02	-	13600	14868	two-component sensor histidine kinase	Campylobacter gracilis RM3268
111	contig_seqid119	AOTD01000119	25287	211.57	257460595	ZP_05625696.1	89.13	-	14864	15667	two-component response regulator	Campylobacter gracilis RM3268
111	contig_seqid119	AOTD01000119	25287	211.57	154174264	YP_001408323.1	58.27	-	19782	20615	IroE protein	Campylobacter curvus 525.92
111	contig_seqid119	AOTD01000119	25287	211.57	158604972	NA	75.14	-	20621	22696	colicin I receptor	Campylobacter concisus 13826
26	contig_seqid118	AOTD01000118	27082	167.88	255321409	ZP_05362569.1	96.15	-	53	754	putative methyltransferase	Campylobacter showae RM3277
26	contig_seqid118	AOTD01000118	27082	167.88	255321408	ZP_05362568.1	93.86	-	754	1632	riboflavin biosynthesis protein RibF	Campylobacter showae RM3277
26	contig_seqid118	AOTD01000118	27082	167.88	154174322	YP_001408016.1	68.57	-	2751	4685	NAD-dependent DNA ligase LigA	Campylobacter curvus 525.92
26	contig_seqid118	AOTD01000118	27082	167.88	157165428	YP_001467148.1	66.75	-	4710	5843	dihydropteroate synthase	Campylobacter concisus 13826
26	contig_seqid118	AOTD01000118	27082	167.88	148925942	ZP_01809629.1	77.34	-	7006	8220	aspartokinase alpha and beta subunits	Campylobacter jejuni subsp. jejuni CG8486
26	contig_seqid118	AOTD01000118	27082	167.88	257461105	ZP_05626203.1	64.55	-	9698	10825	PepSY-associated TM helix family protein	Campylobacter gracilis RM3268
26	contig_seqid118	AOTD01000118	27082	167.88	154175371	YP_001407609.1	96.99	-	10916	12808	ribosome-binding factor A	Campylobacter curvus 525.92
26	contig_seqid118	AOTD01000118	27082	167.88	255321386	ZP_05362546.1	94.49	-	20625	21386	DNA protecting protein DprA	Campylobacter showae RM3277
26	contig_seqid118	AOTD01000118	27082	167.88	223039675	ZP_03609961.1	74.46	-	21386	23020	divergent polysaccharide deacetylase family	Campylobacter rectus RM3267
26	contig_seqid118	AOTD01000118	27082	167.88	254485684	ZP_05098889.1	59.89	-	23024	24076	ketol-acid reductoisomerase	Roseobacter sp. GAI101
159	contig_seqid117	AOTD01000117	4381	190.86	255321838	ZP_05362988.1	96.92	-	3134	4303	glycerate kinase	Campylobacter showae RM3277
140	contig_seqid257	AOTD01000257	24287	164.77	255322575	ZP_05363720.1	93.43	-	1096	2100	ferrochelatase	Campylobacter showae RM3277
140	contig_seqid257	AOTD01000257	24287	164.77	224438096	ZP_03659035.1	54.98	-	2113	4017	methionyl-tRNA synthetase	Helicobacter cinaedi CCUG 18818
140	contig_seqid257	AOTD01000257	24287	164.77	223039847	ZP_03610131.1	95.07	-	4262	5113	fructose-1 6-bisphosphatase	Campylobacter rectus RM3267
140	contig_seqid257	AOTD01000257	24287	164.77	255322569	ZP_05363714.1	94.66	-	6097	7725	transglycosylase SLT domain protein	Campylobacter showae RM3277
140	contig_seqid257	AOTD01000257	24287	164.77	157165119	YP_001466424.1	72.98	-	7996	9294	glutamylglutaminyl-tRNA synthetase	Campylobacter concisus 13826
140	contig_seqid257	AOTD01000257	24287	164.77	255322562	ZP_05363707.1	97.4	-	10596	12431	penicillin-binding protein 2	Campylobacter showae RM3277
140	contig_seqid257	AOTD01000257	24287	164.77	223039866	ZP_03610150.1	89.66	-	15693	16562	30S ribosomal protein S16	Campylobacter rectus RM3267
140	contig_seqid257	AOTD01000257	24287	164.77	223039848	ZP_03610132.1	90.57	-	16549	17757	Dyp-type peroxidase	Campylobacter rectus RM3267
140	contig_seqid257	AOTD01000257	24287	164.77	255322552	ZP_05363697.1	96.17	-	17773	18555	hydrolase TatD family	Campylobacter showae RM3277
140	contig_seqid257	AOTD01000257	24287	164.77	154175016	YP_001407900.1	76.32	-	18558	19805	3-deoxy-d-manno-octulosonic-acid transferase	Campylobacter curvus 525.92
140	contig_seqid257	AOTD01000257	24287	164.77	223039862	ZP_03610146.1	95.66	-	19883	21403	putative DNA repair protein RecN	Campylobacter rectus RM3267
140	contig_seqid257	AOTD01000257	24287	164.77	255322549	ZP_05363694.1	95.21	-	21399	22337	putative inorganic polyphosphate/ATP-NAD kinase	Campylobacter showae RM3277
32	contig_seqid258	AOTD01000258	28287	180.78	255321533	ZP_05362691.1	97.83	-	11182	12009	ribonuclease BN	Campylobacter showae RM3277
32	contig_seqid258	AOTD01000258	28287	180.78	257460550	ZP_05625651.1	79.47	-	16502	17860	glycolate oxidase	Campylobacter gracilis RM3268
32	contig_seqid258	AOTD01000258	28287	180.78	223040135	ZP_03610415.1	92.02	-	17884	18597	conserved hypothetical protein	Campylobacter rectus RM3267
59	contig_seqid120	AOTD01000120	4933	152.94	254458538	ZP_05071963.1	59.86	-	4535	4954	DNA repair protein RadA	Campylobacterales bacterium GD 1
91	contig_seqid259	AOTD01000259	2913	152.17	157164940	YP_001466966.1	57.92	-	1176	1724	methylated-DNA-[protein]-cysteine S-methyltransferase	Campylobacter concisus 13826
164	contig_seqid260	AOTD01000260	13805	205.93	255322085	ZP_05363233.1	85.23	-	355	1746	putative mannonate dehydratase	Campylobacter showae RM3277
164	contig_seqid260	AOTD01000260	13805	205.93	223038864	ZP_03609156.1	96.8	-	8131	8787	3-methyl-2-oxobutanoate hydroxymethyltransferase	Campylobacter rectus RM3267
164	contig_seqid260	AOTD01000260	13805	205.93	157164694	YP_001467670.1	52.63	-	9710	10165	hypothetical protein CCC13826_1724	Campylobacter concisus 13826
164	contig_seqid260	AOTD01000260	13805	205.93	154175314	YP_001409059.1	59.78	-	10175	10708	hypothetical protein CCV52592_0670	Campylobacter curvus 525.92
164	contig_seqid260	AOTD01000260	13805	205.93	223038970	ZP_03609262.1	96.02	-	10750	11427	iron-sulfur protein	Campylobacter rectus RM3267
164	contig_seqid260	AOTD01000260	13805	205.93	255322074	ZP_05363222.1	94.93	-	11427	12431	nitrous oxidase accessory protein	Campylobacter showae RM3277
164	contig_seqid260	AOTD01000260	13805	205.93	154149149	YP_001405748.1	74.55	-	12549	13700	bacteriophage-related integrase	Campylobacter hominis ATCC BAA-381
219	contig_seqid121	AOTD01000121	1035	154.65	255321481	ZP_05362639.1	90	-	1	300	conserved hypothetical protein	Campylobacter showae RM3277
219	contig_seqid121	AOTD01000121	1035	154.65	257460431	ZP_05625532.1	62.07	-	443	955	putative oligoendopeptidase F	Campylobacter gracilis RM3268
128	contig_seqid261	AOTD01000261	13896	200.65	223041149	ZP_03611403.1	62.63	-	5846	6415	two component transcriptional regulator	Campylobacter rectus RM3267
274	contig_seqid262	AOTD01000262	1951	185.85	223040882	ZP_03611146.1	96.69	-	525	1613	thiazole biosynthesis protein ThiH	Campylobacter rectus RM3267
50	contig_seqid124	AOTD01000124	4421	186.49	255321848	ZP_05362998.1	95.6	-	1900	2991	phospholipase A1	Campylobacter showae RM3277
50	contig_seqid124	AOTD01000124	4421	186.49	255321849	ZP_05362999.1	88.24	-	2991	3647	molybdopterin-guanine dinucleotide biosynthesis protein	Campylobacter showae RM3277
214	contig_seqid123	AOTD01000123	3391	181.75	257458809	ZP_05623932.1	92.31	-	309	1751	conserved hypothetical protein	Campylobacter gracilis RM3268
214	contig_seqid123	AOTD01000123	3391	181.75	157165311	YP_001467263.1	75.06	-	1949	3187	permease subfamily protein	Campylobacter concisus 13826
3	contig_seqid263	AOTD01000263	15631	161.13	255322941	ZP_05364079.1	96.34	-	124	1434	hypothetical protein CAMSH0001_0052	Campylobacter showae RM3277
3	contig_seqid263	AOTD01000263	15631	161.13	223041286	ZP_03611529.1	88.95	-	1434	2003	GTP-binding protein	Campylobacter rectus RM3267
3	contig_seqid263	AOTD01000263	15631	161.13	223041282	ZP_03611525.1	89.8	-	2016	2603	conserved hypothetical protein	Campylobacter rectus RM3267
3	contig_seqid263	AOTD01000263	15631	161.13	283956603	ZP_06374082.1	76.19	-	2625	4010	LOW QUALITY PROTEIN: HD/HDIG/KH domain protein	Campylobacter jejuni subsp. jejuni 1336
3	contig_seqid263	AOTD01000263	15631	161.13	255321669	ZP_05362825.1	86.7	-	7339	7944	conserved hypothetical protein	Campylobacter showae RM3277
3	contig_seqid263	AOTD01000263	15631	161.13	157165230	YP_001466659.1	68.59	-	8230	9369	cell division protein FtsZ	Campylobacter concisus 13826
3	contig_seqid263	AOTD01000263	15631	161.13	167005334	ZP_02271092.1	55.99	-	9444	10811	cell division protein FtsA	Campylobacter jejuni subsp. jejuni 81-176
3	contig_seqid263	AOTD01000263	15631	161.13	118475291	YP_891759.1	50.82	-	10852	12309	putative peptidyl-prolyl cis-trans isomerase D-like protein	Campylobacter fetus subsp. fetus 82-40
3	contig_seqid263	AOTD01000263	15631	161.13	223040382	ZP_03610657.1	93.85	-	12435	13019	L-fuculose-1-phosphate aldolase	Campylobacter rectus RM3267
3	contig_seqid263	AOTD01000263	15631	161.13	255322624	ZP_05363768.1	89.29	-	14477	14812	conserved hypothetical protein	Campylobacter showae RM3277
105	contig_seqid125	AOTD01000125	16932	184.04	223040274	ZP_03610551.1	67.07	-	11467	12636	lipopolysaccharide heptosyltransferase II	Campylobacter rectus RM3267
105	contig_seqid125	AOTD01000125	16932	184.04	223040298	ZP_03610575.1	94.46	-	12623	13651	WabG	Campylobacter rectus RM3267
243	contig_seqid126	AOTD01000126	4434	184.26	257460008	ZP_05625112.1	79.76	-	28	525	formate dehydrogenase	Campylobacter gracilis RM3268
243	contig_seqid126	AOTD01000126	4434	184.26	223040725	ZP_03610993.1	94.14	-	1117	1884	thiol peroxidase	Campylobacter rectus RM3267
243	contig_seqid126	AOTD01000126	4434	184.26	157165277	YP_001466209.1	79.7	-	1884	3701	selenocysteine-specific translation elongation factor	Campylobacter concisus 13826
243	contig_seqid126	AOTD01000126	4434	184.26	257460002	ZP_05625106.1	56.44	-	3704	4297	L-seryl-tRNA selenium transferase	Campylobacter gracilis RM3268
27	contig_seqid264	AOTD01000264	21318	191.59	152991684	YP_001357405.1	61.68	-	54	2141	DNA topoisomerase I	Sulfurovum sp. NBC37-1
27	contig_seqid264	AOTD01000264	21318	191.59	255322844	ZP_05363985.1	73.72	-	4196	6136	motility accessory factor	Campylobacter showae RM3277
27	contig_seqid264	AOTD01000264	21318	191.59	154173860	YP_001408968.1	76.61	-	6236	7261	spore coat polysaccharide biosynthesis protein SpsE	Campylobacter curvus 525.92
27	contig_seqid264	AOTD01000264	21318	191.59	255322841	ZP_05363982.1	93.71	-	7734	8591	pseudaminic acid biosynthesis-associated protein PseG	Campylobacter showae RM3277
27	contig_seqid264	AOTD01000264	21318	191.59	255322838	ZP_05363979.1	98.44	-	9524	10678	UDP-4-keto-6-deoxy-N-acetylglucosamine 4-aminotransferase	Campylobacter showae RM3277
27	contig_seqid264	AOTD01000264	21318	191.59	57168203	ZP_00367342.1	70.66	-	10831	11832	polysaccharide biosynthesis protein	Campylobacter coli RM2228
143	contig_seqid265	AOTD01000265	2464	188.77	223040234	ZP_03610512.1	63.36	-	1	948	conserved hypothetical protein	Campylobacter rectus RM3267
143	contig_seqid265	AOTD01000265	2464	188.77	154174569	YP_001407812.1	84.86	-	990	1643	cupin 2 domain-containing protein	Campylobacter curvus 525.92
143	contig_seqid265	AOTD01000265	2464	188.77	325294272	YP_004280786.1	66.39	-	1766	2476	GMP synthase	Desulfurobacterium thermolithotrophum DSM 11699
35	contig_seqid127	AOTD01000127	8618	227	303247157	ZP_07333432.1	58.75	-	6978	8408	Aldehyde dehydrogenase (NAD(+))	Desulfovibrio fructosovorans JJ
86	contig_seqid129	AOTD01000129	8625	173.32	158604986	NA	74.52	-	364	987	endonuclease III	Campylobacter concisus 13826
123	contig_seqid269	AOTD01000269	20963	176.42	124004342	ZP_01689188.1	51.27	-	9235	10290	transposase	Microscilla marina ATCC 23134
174	contig_seqid271	AOTD01000271	6397	202.99	257460309	ZP_05625412.1	68.31	-	116	1510	TonB-dependent siderophore receptor	Campylobacter gracilis RM3268
156	contig_seqid130	AOTD01000130	23732	161.94	255321432	ZP_05362592.1	94.89	-	2700	3815	conserved hypothetical protein	Campylobacter showae RM3277
156	contig_seqid130	AOTD01000130	23732	161.94	118475158	YP_892256.1	79.64	-	3827	5947	flagellar biosynthesis protein FlhA	Campylobacter fetus subsp. fetus 82-40
156	contig_seqid130	AOTD01000130	23732	161.94	255321420	ZP_05362580.1	88.65	-	12107	13639	conserved hypothetical protein	Campylobacter showae RM3277
156	contig_seqid130	AOTD01000130	23732	161.94	118474387	YP_891730.1	71.14	-	14150	16069	ABC transporter ATP-binding protein uup	Campylobacter fetus subsp. fetus 82-40
156	contig_seqid130	AOTD01000130	23732	161.94	255321417	ZP_05362577.1	98.21	-	16082	17422	sodium-dependent tyrosine transporter	Campylobacter showae RM3277
156	contig_seqid130	AOTD01000130	23732	161.94	255321413	ZP_05362573.1	99.43	-	20335	22428	transporter	Campylobacter showae RM3277
87	contig_seqid131	AOTD01000131	4851	334.49	154147960	YP_001405754.1	60.2	-	84	1304	hypothetical protein CHAB381_0143	Campylobacter hominis ATCC BAA-381
87	contig_seqid131	AOTD01000131	4851	334.49	223041211	ZP_03611462.1	92.78	-	3208	4662	conserved hypothetical protein	Campylobacter rectus RM3267
56	contig_seqid134	AOTD01000134	21723	154.39	223040787	ZP_03611054.1	90.71	-	13437	14276	ModD protein	Campylobacter rectus RM3267
56	contig_seqid134	AOTD01000134	21723	154.39	223040788	ZP_03611055.1	93	-	14544	16001	amino-acid carrier protein AlsT	Campylobacter rectus RM3267
56	contig_seqid134	AOTD01000134	21723	154.39	154175545	YP_001408094.1	73.8	-	16028	18085	heavy metal translocating P-type ATPase subfamily protein	Campylobacter curvus 525.92
56	contig_seqid134	AOTD01000134	21723	154.39	255321635	ZP_05362792.1	98.28	-	19155	19676	hypothetical aminotransferase YfdZ	Campylobacter showae RM3277
31	contig_seqid272	AOTD01000272	20323	171.93	223039610	ZP_03609897.1	73.16	-	4534	5202	cytoplasmic membrane protein	Campylobacter rectus RM3267
31	contig_seqid272	AOTD01000272	20323	171.93	223039584	ZP_03609871.1	95.18	-	5339	6334	sensor histidine kinase	Campylobacter rectus RM3267
31	contig_seqid272	AOTD01000272	20323	171.93	223039619	ZP_03609906.1	85.98	-	6334	7146	ATPase	Campylobacter rectus RM3267
31	contig_seqid272	AOTD01000272	20323	171.93	255322513	ZP_05363658.1	96.15	-	11355	11900	general stress protein 14	Campylobacter showae RM3277
31	contig_seqid272	AOTD01000272	20323	171.93	255322515	ZP_05363660.1	93	-	12009	12608	thiamine-phosphate pyrophosphorylase	Campylobacter showae RM3277
31	contig_seqid272	AOTD01000272	20323	171.93	255322516	ZP_05363661.1	95.74	-	12607	13380	phosphomethylpyrimidine kinase	Campylobacter showae RM3277
31	contig_seqid272	AOTD01000272	20323	171.93	223039613	ZP_03609900.1	86.53	-	13428	14156	hypothetical protein CAMRE0001_3214	Campylobacter rectus RM3267
31	contig_seqid272	AOTD01000272	20323	171.93	261885182	ZP_06009221.1	60.08	-	14159	14869	arginine-binding periplasmic protein 1	Campylobacter fetus subsp. venerealis str. Azul-94
31	contig_seqid272	AOTD01000272	20323	171.93	223039536	ZP_03609823.1	95.24	-	14936	15754	TcmP	Campylobacter rectus RM3267
31	contig_seqid272	AOTD01000272	20323	171.93	224418025	ZP_03656031.1	63.52	-	15773	16471	glutamine transport protein glnQ	Helicobacter canadensis MIT 98-5491
31	contig_seqid272	AOTD01000272	20323	171.93	118474738	YP_892387.1	70.34	-	16491	17198	His/Glu/Gln/Arg/opine amino acid ABC transporter permease	Campylobacter fetus subsp. fetus 82-40
142	contig_seqid273	AOTD01000273	10995	171.91	223039900	ZP_03610184.1	62.96	-	4257	4901	metallophosphoesterase	Campylobacter rectus RM3267
142	contig_seqid273	AOTD01000273	10995	171.91	223039851	ZP_03610135.1	57.64	-	4901	5584	serine/threonine-protein phosphatase 2	Campylobacter rectus RM3267
60	contig_seqid135	AOTD01000135	22091	182.71	223038937	ZP_03609229.1	86.34	-	6191	6805	HcpE	Campylobacter rectus RM3267
60	contig_seqid135	AOTD01000135	22091	182.71	257461115	ZP_05626213.1	66.07	-	6829	8163	putative pyridine nucleotide-disulfide oxidoreductase YkgC	Campylobacter gracilis RM3268
60	contig_seqid135	AOTD01000135	22091	182.71	154175392	YP_001408592.1	87.12	-	8492	9586	peptide chain release factor 2	Campylobacter curvus 525.92
60	contig_seqid135	AOTD01000135	22091	182.71	255323489	ZP_05364620.1	93.78	-	12978	14327	hypothetical cytosolic protein	Campylobacter showae RM3277
60	contig_seqid135	AOTD01000135	22091	182.71	223040834	ZP_03611100.1	89.14	-	14391	14915	conserved hypothetical protein	Campylobacter rectus RM3267
60	contig_seqid135	AOTD01000135	22091	182.71	223040823	ZP_03611089.1	80.48	-	15428	16426	conserved hypothetical protein	Campylobacter rectus RM3267
60	contig_seqid135	AOTD01000135	22091	182.71	255323484	ZP_05364615.1	96.15	-	16935	17558	GTP-binding protein	Campylobacter showae RM3277
60	contig_seqid135	AOTD01000135	22091	182.71	154175326	YP_001408583.1	91.63	-	17557	18810	(dimethylallyl)adenosine tRNA methylthiotransferase	Campylobacter curvus 525.92
61	contig_seqid3	AOTD01000003	37314	164.76	255322164	ZP_05363310.1	77.53	+	51	1559	conserved hypothetical protein	Campylobacter showae RM3277
61	contig_seqid3	AOTD01000003	37314	164.76	223040615	ZP_03610885.1	89.49	+	2603	4138	type II and III secretion system protein	Campylobacter rectus RM3267
61	contig_seqid3	AOTD01000003	37314	164.76	223040643	ZP_03610913.1	91.94	+	4131	4949	phosphoribosylaminoimidazole carboxylase	Campylobacter rectus RM3267
61	contig_seqid3	AOTD01000003	37314	164.76	255322159	ZP_05363305.1	84.72	+	4945	5847	conserved hypothetical protein	Campylobacter showae RM3277
61	contig_seqid3	AOTD01000003	37314	164.76	157164141	YP_001466822.1	68.14	+	5950	7704	L(+)-tartrate dehydratase subunit beta (L-TTD beta)	Campylobacter concisus 13826
61	contig_seqid3	AOTD01000003	37314	164.76	257459470	ZP_05624579.1	64.16	+	7707	8942	type II secretion system protein	Campylobacter gracilis RM3268
61	contig_seqid3	AOTD01000003	37314	164.76	223040653	ZP_03610923.1	91.9	+	9489	10748	methyl-accepting chemotaxis protein	Campylobacter rectus RM3267
61	contig_seqid3	AOTD01000003	37314	164.76	118475625	YP_891857.1	67.91	+	11711	13243	phosphate transporter family protein	Campylobacter fetus subsp. fetus 82-40
61	contig_seqid3	AOTD01000003	37314	164.76	223040130	ZP_03610410.1	93.4	+	27370	28779	UDP-N-acetylglucosamine diphosphorylase/glucosamine-1-phosphate N-acetyltransferase	Campylobacter rectus RM3267
61	contig_seqid3	AOTD01000003	37314	164.76	158604953	NA	62.76	+	28769	29941	phosphopantothenoylcysteine decarboxylase/phosphopantothenate--cysteine ligase	Campylobacter concisus 13826
61	contig_seqid3	AOTD01000003	37314	164.76	255322342	ZP_05363488.1	95.58	+	29941	30618	conserved hypothetical protein	Campylobacter showae RM3277
61	contig_seqid3	AOTD01000003	37314	164.76	255322343	ZP_05363489.1	94.85	+	30623	31321	di-trans poly-cis-decaprenylcistransferase	Campylobacter showae RM3277
61	contig_seqid3	AOTD01000003	37314	164.76	223040154	ZP_03610434.1	93.04	+	31666	32484	saccharopine dehydrogenase	Campylobacter rectus RM3267
61	contig_seqid3	AOTD01000003	37314	164.76	154174487	YP_001408138.1	61.4	+	32480	33502	permease YjgP/YjgQ	Campylobacter curvus 525.92
61	contig_seqid3	AOTD01000003	37314	164.76	255322348	ZP_05363494.1	88.96	+	33506	34456	tRNA pseudouridine synthase A	Campylobacter showae RM3277
61	contig_seqid3	AOTD01000003	37314	164.76	157737130	YP_001489813.1	66.45	+	36444	37343	DNA repair protein RadA	Arcobacter butzleri RM4018
203	contig_seqid139	AOTD01000139	944	162.81	255322970	ZP_05364106.1	87.08	+	3	974	conserved hypothetical protein	Campylobacter showae RM3277
203	contig_seqid139	AOTD01000139	944	162.81	255321789	ZP_05362943.1	53.79	+	579	974	putative ankyrin repeat protein	Campylobacter showae RM3277
101	contig_seqid4	AOTD01000004	11078	183.58	257459967	ZP_05625071.1	70.03	+	3	965	glutamate racemase	Campylobacter gracilis RM3268
101	contig_seqid4	AOTD01000004	11078	183.58	255321687	ZP_05362842.1	97.35	+	3735	4187	conserved hypothetical protein	Campylobacter showae RM3277
101	contig_seqid4	AOTD01000004	11078	183.58	157165241	YP_001467655.1	81.9	+	4971	6293	pyruvate-ferredoxin oxidoreductase	Campylobacter concisus 13826
38	contig_seqid5	AOTD01000005	16843	166.2	255322177	ZP_05363323.1	99.42	+	5762	7306	acetyl-CoA carboxylase biotin carboxylase	Campylobacter showae RM3277
38	contig_seqid5	AOTD01000005	16843	166.2	223040628	ZP_03610898.1	95.87	+	7583	8236	putative arginyl-tRNA--protein transferase	Campylobacter rectus RM3267
38	contig_seqid5	AOTD01000005	16843	166.2	223040636	ZP_03610906.1	95.56	+	8275	9084	adenylosuccinate lyase	Campylobacter rectus RM3267
38	contig_seqid5	AOTD01000005	16843	166.2	315638547	ZP_07893723.1	76.32	+	12355	13608	argininosuccinate synthase	Campylobacter upsaliensis JV21
38	contig_seqid5	AOTD01000005	16843	166.2	315929326	NA	76.85	+	14616	15872	heat shock protein HslVU ATPase subunit HslU	Campylobacter jejuni subsp. jejuni 305
38	contig_seqid5	AOTD01000005	16843	166.2	223040645	ZP_03610915.1	93.08	+	15935	16801	GTP-binding protein Era	Campylobacter rectus RM3267
12	contig_seqid6	AOTD01000006	12022	245.57	291276374	YP_003516146.1	61.45	+	3001	4032	peptide chain release factor 1	Helicobacter mustelae 12198
12	contig_seqid6	AOTD01000006	12022	245.57	255323252	ZP_05364387.1	96.48	+	5965	6732	exodeoxyribonuclease III	Campylobacter showae RM3277
12	contig_seqid6	AOTD01000006	12022	245.57	223039136	ZP_03609426.1	95.58	+	7769	8512	conserved hypothetical protein	Campylobacter rectus RM3267
12	contig_seqid6	AOTD01000006	12022	245.57	257460790	ZP_05625891.1	68.14	+	8531	9415	integral membrane protein DUF6	Campylobacter gracilis RM3268
12	contig_seqid6	AOTD01000006	12022	245.57	255323245	ZP_05364380.1	95.96	+	9644	10534	integral membrane protein DUF6	Campylobacter showae RM3277
12	contig_seqid6	AOTD01000006	12022	245.57	255323244	ZP_05364379.1	89.59	+	10550	11212	hypothetical protein CAMSH0001_1129	Campylobacter showae RM3277
189	contig_seqid142	AOTD01000142	18559	179.23	255321928	ZP_05363078.1	98.95	+	6509	9358	excinuclease ABC A subunit	Campylobacter showae RM3277
189	contig_seqid142	AOTD01000142	18559	179.23	255321943	ZP_05363093.1	96.29	+	16790	18406	trimethylamiNe-n-oxide reductase 1	Campylobacter showae RM3277
44	contig_seqid143	AOTD01000143	9281	199.96	255322963	ZP_05364099.1	98.7	+	2435	3823	glutamyl-tRNA synthetase	Campylobacter showae RM3277
44	contig_seqid143	AOTD01000143	9281	199.96	154175276	YP_001408952.1	89.66	+	3823	5070	malic enzyme NAD binding subunit	Campylobacter curvus 525.92
44	contig_seqid143	AOTD01000143	9281	199.96	297519141	ZP_06937527.1	58.31	+	4021	5067	malic enzyme	Escherichia coli OP50
44	contig_seqid143	AOTD01000143	9281	199.96	223040710	ZP_03610978.1	96.6	+	5083	5700	uracil phosphoribosyltransferase	Campylobacter rectus RM3267
44	contig_seqid143	AOTD01000143	9281	199.96	255322969	ZP_05364105.1	96.12	+	8054	8749	conserved hypothetical protein	Campylobacter showae RM3277
130	contig_seqid144	AOTD01000144	7575	163.79	257461373	ZP_05626469.1	72.5	+	1	357	tRNA modification GTPase TrmE	Campylobacter gracilis RM3268
130	contig_seqid144	AOTD01000144	7575	163.79	255321604	ZP_05362762.1	93.42	+	748	1431	conserved hypothetical protein	Campylobacter showae RM3277
130	contig_seqid144	AOTD01000144	7575	163.79	255321605	ZP_05362763.1	88.31	+	1467	2210	putative lipoprotein	Campylobacter showae RM3277
130	contig_seqid144	AOTD01000144	7575	163.79	255321606	ZP_05362764.1	90	+	2215	2964	putative lipoprotein	Campylobacter showae RM3277
130	contig_seqid144	AOTD01000144	7575	163.79	257461362	ZP_05626458.1	74.76	+	3313	5499	phosphoribosylformylglycinamidine synthase II	Campylobacter gracilis RM3268
130	contig_seqid144	AOTD01000144	7575	163.79	154173964	YP_001408430.1	82.2	+	5726	6781	hypothetical protein CCV52592_1836	Campylobacter curvus 525.92
130	contig_seqid144	AOTD01000144	7575	163.79	223040389	ZP_03610664.1	94.33	+	6789	7529	DnaJ domain protein	Campylobacter rectus RM3267
256	contig_seqid145	AOTD01000145	919	186.14	154174124	YP_001407491.1	58.16	+	29	910	tRNA delta(2)-isopentenylpyrophosphate transferase	Campylobacter curvus 525.92
75	contig_seqid146	AOTD01000146	6146	194.4	255323132	ZP_05364267.1	95.67	+	2892	5732	peptidase M16	Campylobacter showae RM3277
14	contig_seqid8	AOTD01000008	26035	203.42	257459284	ZP_05624398.1	79	+	1909	2208	hypothetical protein CAMGR0001_2117	Campylobacter gracilis RM3268
14	contig_seqid8	AOTD01000008	26035	203.42	257459282	ZP_05624396.1	55.93	+	2271	2624	prophage pi3 protein 45	Campylobacter gracilis RM3268
14	contig_seqid8	AOTD01000008	26035	203.42	291556505	NA	50.12	+	2951	4162	DNA modification methylase	Eubacterium siraeum V10Sc8a
14	contig_seqid8	AOTD01000008	26035	203.42	253990573	YP_003041929.1	50.91	+	16783	17112	hypothetical protein PAU_03099	Photorhabdus asymbiotica subsp. asymbiotica ATCC 43949
14	contig_seqid8	AOTD01000008	26035	203.42	253991077	YP_003042433.1	51.45	+	17130	17957	hypothetical protein PAU_03603	Photorhabdus asymbiotica subsp. asymbiotica ATCC 43949
14	contig_seqid8	AOTD01000008	26035	203.42	85059942	YP_455644.1	50.93	+	17966	18607	hypothetical protein SG1964	Sodalis glossinidius str. 'morsitans'
98	contig_seqid147	AOTD01000147	5826	173.78	152972154	YP_001337300.1	78.55	+	761	1627	unnamed protein product	Klebsiella pneumoniae subsp. pneumoniae MGH 78578
98	contig_seqid147	AOTD01000147	5826	173.78	324115165	NA	72.68	+	1630	2238	hydro-lyase	Escherichia fergusonii B253
98	contig_seqid147	AOTD01000147	5826	173.78	223038767	ZP_03609060.1	89.47	+	2523	3149	lipase	Campylobacter rectus RM3267
96	contig_seqid10	AOTD01000010	6139	167.31	315639208	ZP_07894370.1	68.85	+	5	2248	formate dehydrogenase alpha subunit	Campylobacter upsaliensis JV21
96	contig_seqid10	AOTD01000010	6139	167.31	223041221	ZP_03611471.1	95.77	+	2256	2894	formate dehydrogenase iron-sulfur subunit	Campylobacter rectus RM3267
116	contig_seqid148	AOTD01000148	3223	182.77	223039716	ZP_03610002.1	92.66	+	1325	1651	arylsulfotransferase	Campylobacter rectus RM3267
62	contig_seqid151	AOTD01000151	10784	199.9	237753156	ZP_04583636.1	53.87	+	5812	6609	conserved hypothetical protein	Helicobacter winghamensis ATCC BAA-430
62	contig_seqid151	AOTD01000151	10784	199.9	315638728	ZP_07893902.1	61.8	+	6694	8190	phosphoglycerate mutase	Campylobacter upsaliensis JV21
62	contig_seqid151	AOTD01000151	10784	199.9	223040352	ZP_03610628.1	95.96	+	8422	9756	UDP-N-acetylmuramate--alanine ligase	Campylobacter rectus RM3267
62	contig_seqid151	AOTD01000151	10784	199.9	255322418	ZP_05363563.1	94.49	+	10107	10814	recombination and DNA strand exchange inhibitor protein	Campylobacter showae RM3277
65	contig_seqid152	AOTD01000152	7757	162.9	223039399	ZP_03609688.1	69.07	+	2004	3167	signal transduction response regulator	Campylobacter rectus RM3267
65	contig_seqid152	AOTD01000152	7757	162.9	223039312	ZP_03609601.1	74.72	+	3160	4215	diguanylate cyclase	Campylobacter rectus RM3267
65	contig_seqid152	AOTD01000152	7757	162.9	223039380	ZP_03609669.1	92.23	+	4461	5309	radical SAM domain protein protein	Campylobacter rectus RM3267
65	contig_seqid152	AOTD01000152	7757	162.9	223039330	ZP_03609619.1	72.7	+	5356	6159	hydrolase with alpha/beta fold	Campylobacter rectus RM3267
244	contig_seqid154	AOTD01000154	4558	162.75	255322270	ZP_05363416.1	96.83	+	1745	2596	aminodeoxychorismate lyase	Campylobacter showae RM3277
244	contig_seqid154	AOTD01000154	4558	162.75	255535115	YP_003095486.1	53.75	+	2589	4586	Isocitrate dehydrogenase (NADP)	Flavobacteriaceae bacterium 3519-10
153	contig_seqid14	AOTD01000014	10217	263.15	154173624	YP_001407362.1	61.7	+	6301	6786	YbaK/prolyl-tRNA synthetase associated protein	Campylobacter curvus 525.92
188	contig_seqid13	AOTD01000013	17136	191.75	223039601	ZP_03609888.1	98.13	+	93	734	para protein	Campylobacter rectus RM3267
188	contig_seqid13	AOTD01000013	17136	191.75	223039612	ZP_03609899.1	97.87	+	900	1463	hypothetical protein CAMRE0001_3153	Campylobacter rectus RM3267
188	contig_seqid13	AOTD01000013	17136	191.75	223038983	ZP_03609275.1	82.75	+	9114	10052	60 kDa chaperonin	Campylobacter rectus RM3267
188	contig_seqid13	AOTD01000013	17136	191.75	157164787	YP_001466519.1	61.31	+	10291	11289	alanine racemase	Campylobacter concisus 13826
188	contig_seqid13	AOTD01000013	17136	191.75	222054346	YP_002536708.1	58.23	+	15783	16766	delta-aminolevulinic acid dehydratase	Geobacter sp. FRC-32
103	contig_seqid155	AOTD01000155	9037	169.97	223040372	ZP_03610647.1	96.75	+	674	3256	preprotein translocase SecA subunit	Campylobacter rectus RM3267
103	contig_seqid155	AOTD01000155	9037	169.97	223040366	ZP_03610641.1	97.24	+	3493	4686	PglC	Campylobacter rectus RM3267
271	contig_seqid15	AOTD01000015	2505	219.6	237752607	ZP_04583087.1	66.1	+	5	889	uroporphyrinogen decarboxylase	Helicobacter winghamensis ATCC BAA-430
271	contig_seqid15	AOTD01000015	2505	219.6	158605001	NA	50.32	+	1613	2533	methyl-accepting chemotaxis protein	Campylobacter concisus 13826
316	contig_seqid156	AOTD01000156	2618	161.24	255322703	ZP_05363847.1	94.08	+	767	1222	thioester dehydrase family protein	Campylobacter showae RM3277
316	contig_seqid156	AOTD01000156	2618	161.24	157165632	YP_001467130.1	58.78	+	1827	2213	aspartate carbamoyltransferase catalytic subunit	Campylobacter concisus 13826
316	contig_seqid156	AOTD01000156	2618	161.24	154148442	YP_001406526.1	71.83	+	2219	2644	dihydroorotase (DHOase)	Campylobacter hominis ATCC BAA-381
74	contig_seqid157	AOTD01000157	23429	193.92	118475241	YP_891471.1	56.75	+	6	1196	flagellar MS-ring protein	Campylobacter fetus subsp. fetus 82-40
74	contig_seqid157	AOTD01000157	23429	193.92	255321872	ZP_05363022.1	94.89	+	1229	2227	flagellar motor switch protein FliG	Campylobacter showae RM3277
74	contig_seqid157	AOTD01000157	23429	193.92	223038756	ZP_03609049.1	95.11	+	3039	4880	1-deoxy-D-xylulose-5-phosphate synthase	Campylobacter rectus RM3267
74	contig_seqid157	AOTD01000157	23429	193.92	293652024	NA	62.25	+	13356	14417	Chain A phosphoserine aminotransferase	Campylobacter Jejuni
74	contig_seqid157	AOTD01000157	23429	193.92	157164012	YP_001466308.1	92.46	+	19501	20097	2-cys peroxiredoxin BAS1 (thiol-specific antioxidant protein)	Campylobacter concisus 13826
74	contig_seqid157	AOTD01000157	23429	193.92	223038637	ZP_03608930.1	90	+	20258	20977	type IV pilus assembly protein PilZ	Campylobacter rectus RM3267
275	contig_seqid159	AOTD01000159	2688	168.65	291616516	YP_003519258.1	51.64	+	2	367	Tgt	Pantoea ananatis LMG 20103
275	contig_seqid159	AOTD01000159	2688	168.65	255322318	ZP_05363464.1	96.52	+	350	1039	fkbp-type peptidyl-prolyl cis-trans isomerases 2	Campylobacter showae RM3277
16	contig_seqid160	AOTD01000160	32948	184.59	315931531	NA	73.18	+	1747	3846	translation initiation factor IF-2	Campylobacter jejuni subsp. jejuni 327
16	contig_seqid160	AOTD01000160	32948	184.59	223038645	ZP_03608938.1	89.28	+	6654	7688	FdhC protein	Campylobacter rectus RM3267
16	contig_seqid160	AOTD01000160	32948	184.59	223038738	ZP_03609031.1	94.77	+	7685	8602	tRNA-dihydrouridine synthase B	Campylobacter rectus RM3267
16	contig_seqid160	AOTD01000160	32948	184.59	223038738	ZP_03609031.1	96.23	+	8584	9219	tRNA-dihydrouridine synthase B	Campylobacter rectus RM3267
16	contig_seqid160	AOTD01000160	32948	184.59	223038713	ZP_03609006.1	96.37	+	31720	32793	flagellar biosynthetic protein FlhB	Campylobacter rectus RM3267
114	contig_seqid16	AOTD01000016	7957	240.58	255323284	ZP_05364419.1	96.77	+	80	730	putative response regulator ArlR	Campylobacter showae RM3277
114	contig_seqid16	AOTD01000016	7957	240.58	260891363	ZP_05902626.1	55.47	+	3328	4476	glutamate 5-kinase	Leptotrichia hofstadii F0254
158	contig_seqid163	AOTD01000163	23059	170.26	254457078	ZP_05070506.1	63.74	+	9870	12395	alanyl-tRNA synthetase	Campylobacterales bacterium GD 1
158	contig_seqid163	AOTD01000163	23059	170.26	261885328	ZP_06009367.1	64.17	+	13843	15627	penicillin-binding protein 1A (PBP-1a) (PBP1a)	Campylobacter fetus subsp. venerealis str. Azul-94
212	contig_seqid20	AOTD01000020	4040	205.51	154175182	YP_001408912.1	74.31	+	63	1253	diguanylate cyclase/phosphodiesterase	Campylobacter curvus 525.92
212	contig_seqid20	AOTD01000020	4040	205.51	315124816	YP_004066820.1	52.69	+	3555	4055	hypothetical protein ICDCCJ07001_1312	Campylobacter jejuni subsp. jejuni ICDCCJ07001
7	contig_seqid166	AOTD01000166	21359	310.12	223039585	ZP_03609872.1	95.49	+	874	1272	conserved hypothetical protein	Campylobacter rectus RM3267
7	contig_seqid166	AOTD01000166	21359	310.12	223039570	ZP_03609857.1	89.66	+	1278	1625	nucleotidyltransferase family protein	Campylobacter rectus RM3267
7	contig_seqid166	AOTD01000166	21359	310.12	223039540	ZP_03609827.1	93.58	+	1621	2181	conserved hypothetical protein	Campylobacter rectus RM3267
7	contig_seqid166	AOTD01000166	21359	310.12	223039620	ZP_03609907.1	98.08	+	4710	5021	conserved hypothetical protein	Campylobacter rectus RM3267
7	contig_seqid166	AOTD01000166	21359	310.12	223039553	ZP_03609840.1	98.32	+	5289	7790	VirB4	Campylobacter rectus RM3267
7	contig_seqid166	AOTD01000166	21359	310.12	223039538	ZP_03609825.1	99.54	+	7925	8572	VirB8	Campylobacter rectus RM3267
7	contig_seqid166	AOTD01000166	21359	310.12	223039607	ZP_03609894.1	95.98	+	8572	9840	VirB9	Campylobacter rectus RM3267
7	contig_seqid166	AOTD01000166	21359	310.12	223039559	ZP_03609846.1	97.24	+	9845	11038	VirB10	Campylobacter rectus RM3267
7	contig_seqid166	AOTD01000166	21359	310.12	223039602	ZP_03609889.1	99.05	+	11267	12211	VirB11 / conjugative transfer regulon protein	Campylobacter rectus RM3267
7	contig_seqid166	AOTD01000166	21359	310.12	223039624	ZP_03609911.1	93.38	+	12211	12618	conserved hypothetical protein	Campylobacter rectus RM3267
7	contig_seqid166	AOTD01000166	21359	310.12	223039627	ZP_03609914.1	94.42	+	12611	14533	VirD4	Campylobacter rectus RM3267
7	contig_seqid166	AOTD01000166	21359	310.12	223039547	ZP_03609834.1	96.11	+	14962	15810	conserved hypothetical protein	Campylobacter rectus RM3267
7	contig_seqid166	AOTD01000166	21359	310.12	223039574	ZP_03609861.1	98.75	+	16146	17105	conserved hypothetical protein	Campylobacter rectus RM3267
7	contig_seqid166	AOTD01000166	21359	310.12	223039592	ZP_03609879.1	90	+	17396	17815	single-strand binding protein family	Campylobacter rectus RM3267
7	contig_seqid166	AOTD01000166	21359	310.12	223039563	ZP_03609850.1	93	+	17839	19788	DNA topoisomerase I	Campylobacter rectus RM3267
7	contig_seqid166	AOTD01000166	21359	310.12	223039596	ZP_03609883.1	96.71	+	20164	21165	EcoRI methylase/methyltransferase	Campylobacter rectus RM3267
48	contig_seqid22	AOTD01000022	5146	240.31	223039053	ZP_03609344.1	97.17	+	165	1223	hypothetical protein CAMRE0001_0719	Campylobacter rectus RM3267
48	contig_seqid22	AOTD01000022	5146	240.31	223039056	ZP_03609347.1	87.1	+	1929	3728	inner membrane protein YqiK	Campylobacter rectus RM3267
48	contig_seqid22	AOTD01000022	5146	240.31	154174109	YP_001408911.1	77.43	+	4076	5125	hypothetical protein CCV52592_0403	Campylobacter curvus 525.92
284	contig_seqid23	AOTD01000023	1641	169.7	255321455	ZP_05362615.1	51.27	+	309	977	conserved hypothetical protein	Campylobacter showae RM3277
139	contig_seqid168	AOTD01000168	8400	172.98	300871636	YP_003786509.1	51.31	+	2	799	unnamed protein product	Brachyspira pilosicoli 95/1000
139	contig_seqid168	AOTD01000168	8400	172.98	223039727	ZP_03610012.1	79.24	+	808	2787	conserved hypothetical protein	Campylobacter rectus RM3267
139	contig_seqid168	AOTD01000168	8400	172.98	223039768	ZP_03610053.1	92.64	+	2787	3479	methyltransferase small domain family	Campylobacter rectus RM3267
139	contig_seqid168	AOTD01000168	8400	172.98	223039720	ZP_03610005.1	92.8	+	3479	3853	conserved hypothetical protein	Campylobacter rectus RM3267
139	contig_seqid168	AOTD01000168	8400	172.98	255322710	ZP_05363854.1	95	+	3832	5091	tetratricopeptide repeat domain protein	Campylobacter showae RM3277
139	contig_seqid168	AOTD01000168	8400	172.98	255322711	ZP_05363855.1	95.16	+	5133	5876	indole-3-glycerol phosphate synthase	Campylobacter showae RM3277
139	contig_seqid168	AOTD01000168	8400	172.98	223039812	ZP_03610097.1	97.58	+	5881	6375	Hit family protein	Campylobacter rectus RM3267
139	contig_seqid168	AOTD01000168	8400	172.98	223039817	ZP_03610102.1	93.8	+	6442	7650	ankyrin repeat protein	Campylobacter rectus RM3267
193	contig_seqid24	AOTD01000024	3096	173.44	154174483	YP_001408185.1	50.41	+	1162	1515	hypothetical protein CCV52592_0384	Campylobacter curvus 525.92
112	contig_seqid169	AOTD01000169	5806	184.76	255322998	ZP_05364134.1	91.2	+	2	376	ABC-type transporter ATPase component	Campylobacter showae RM3277
106	contig_seqid27	AOTD01000027	20103	199.73	223038989	ZP_03609280.1	95.71	+	268	897	HcpA	Campylobacter rectus RM3267
106	contig_seqid27	AOTD01000027	20103	199.73	154174242	YP_001408907.1	78.16	+	1774	2910	carboxynorspermidine decarboxylase	Campylobacter curvus 525.92
106	contig_seqid27	AOTD01000027	20103	199.73	255323025	ZP_05364161.1	93.31	+	3491	4297	formate dehydrogenase gamma subunit	Campylobacter showae RM3277
106	contig_seqid27	AOTD01000027	20103	199.73	118475701	YP_891542.1	60	+	5109	6053	selenide water dikinase	Campylobacter fetus subsp. fetus 82-40
106	contig_seqid27	AOTD01000027	20103	199.73	223039067	ZP_03609358.1	92.37	+	6668	7768	disulfide bond formation protein DsbB family	Campylobacter rectus RM3267
106	contig_seqid27	AOTD01000027	20103	199.73	223039067	ZP_03609358.1	92.67	+	7762	8211	disulfide bond formation protein DsbB family	Campylobacter rectus RM3267
106	contig_seqid27	AOTD01000027	20103	199.73	157165400	YP_001467549.1	70.81	+	8348	8974	nitroreductase family protein	Campylobacter concisus 13826
106	contig_seqid27	AOTD01000027	20103	199.73	255323041	ZP_05364177.1	99.63	+	16165	16983	abc-type transporter ATPase component	Campylobacter showae RM3277
106	contig_seqid27	AOTD01000027	20103	199.73	223039033	ZP_03609324.1	90.26	+	16988	17572	toluene tolerance protein Ttg2D	Campylobacter rectus RM3267
106	contig_seqid27	AOTD01000027	20103	199.73	223039030	ZP_03609321.1	90.1	+	17583	20036	conserved hypothetical protein	Campylobacter rectus RM3267
106	contig_seqid27	AOTD01000027	20103	199.73	261885395	ZP_06009434.1	60.58	+	18909	20039	putative integral membrane protein	Campylobacter fetus subsp. venerealis str. Azul-94
145	contig_seqid28	AOTD01000028	11172	194.35	154174344	YP_001409176.1	75	+	5850	6497	superoxide dismutase (Fe)	Campylobacter curvus 525.92
145	contig_seqid28	AOTD01000028	11172	194.35	223038337	ZP_03608631.1	97.91	+	7337	9490	anaerobic ribonucleoside-triphosphate reductase	Campylobacter rectus RM3267
15	contig_seqid173	AOTD01000173	30699	273.99	255323602	ZP_05364732.1	92.01	+	3425	4438	conserved hypothetical protein	Campylobacter showae RM3277
15	contig_seqid173	AOTD01000173	30699	273.99	157165209	YP_001465925.1	74.48	+	5123	6427	chromosomal replication initiation protein	Campylobacter concisus 13826
15	contig_seqid173	AOTD01000173	30699	273.99	154174460	YP_001407306.1	78.87	+	6570	7634	DNA polymerase III subunit beta	Campylobacter curvus 525.92
15	contig_seqid173	AOTD01000173	30699	273.99	3695371	NA	75.69	+	7742	9802	DNA gyrase subunit B	Campylobacter jejuni
15	contig_seqid173	AOTD01000173	30699	273.99	223038341	ZP_03608635.1	90.28	+	9972	11360	putative diguanylate cyclase/phosphodiesterase	Campylobacter rectus RM3267
15	contig_seqid173	AOTD01000173	30699	273.99	154174828	YP_001407308.1	82.89	+	12074	13318	hydrolase	Campylobacter curvus 525.92
15	contig_seqid173	AOTD01000173	30699	273.99	255323626	ZP_05364756.1	95.47	+	26638	28758	ribonuclease J	Campylobacter showae RM3277
15	contig_seqid173	AOTD01000173	30699	273.99	223038375	ZP_03608669.1	96.87	+	28771	29727	sugar isomerase KpsF/GutQ family	Campylobacter rectus RM3267
122	contig_seqid29	AOTD01000029	2257	164.51	315931875	NA	78.33	+	3	1691	excinuclease ABC B subunit	Campylobacter jejuni subsp. jejuni 327
66	contig_seqid176	AOTD01000176	9305	212.89	223038686	ZP_03608979.1	93.58	+	45	698	RNA methyltransferase RsmE family	Campylobacter rectus RM3267
66	contig_seqid176	AOTD01000176	9305	212.89	255321810	ZP_05362960.1	95.54	+	990	1796	conserved hypothetical protein	Campylobacter showae RM3277
66	contig_seqid176	AOTD01000176	9305	212.89	157164272	YP_001466038.1	68.58	+	1885	2562	RNA methyltransferase	Campylobacter concisus 13826
66	contig_seqid176	AOTD01000176	9305	212.89	255321808	ZP_05362958.1	51.45	+	2558	3568	phosphatidylglycerophosphate synthase	Campylobacter showae RM3277
66	contig_seqid176	AOTD01000176	9305	212.89	223038765	ZP_03609058.1	88.68	+	3565	4359	putative periplasmic protein	Campylobacter rectus RM3267
66	contig_seqid176	AOTD01000176	9305	212.89	189346720	YP_001943249.1	65.66	+	4373	5569	aspartate aminotransferase	Chlorobium limicola DSM 245
66	contig_seqid176	AOTD01000176	9305	212.89	255321802	ZP_05362952.1	95.3	+	7567	8013	conserved hypothetical protein	Campylobacter showae RM3277
66	contig_seqid176	AOTD01000176	9305	212.89	315453882	YP_004074152.1	62.82	+	8028	8957	thioredoxin reductase	Helicobacter felis ATCC 49179
185	contig_seqid32	AOTD01000032	1543	348.5	307250198	ZP_07532155.1	54.02	+	62	1075	Conserved possible transposase	Actinobacillus pleuropneumoniae serovar 4 str. M62
124	contig_seqid180	AOTD01000180	7870	144.34	255322295	ZP_05363441.1	98.69	+	256	1401	quinone-reactive Ni/Fe-hydrogenase small chain	Campylobacter showae RM3277
124	contig_seqid180	AOTD01000180	7870	144.34	118475447	YP_892109.1	78.67	+	1407	3122	quinone-reactive Ni/Fe-hydrogenase large chain	Campylobacter fetus subsp. fetus 82-40
124	contig_seqid180	AOTD01000180	7870	144.34	154173991	YP_001408294.1	84.14	+	3137	3817	Ni/Fe-hydrogenase B-type cytochrome subunit	Campylobacter curvus 525.92
124	contig_seqid180	AOTD01000180	7870	144.34	255322292	ZP_05363438.1	91.56	+	3820	4494	hydrogenase maturation protease family protein	Campylobacter showae RM3277
124	contig_seqid180	AOTD01000180	7870	144.34	255322291	ZP_05363437.1	90.64	+	4494	6032	conserved hypothetical protein	Campylobacter showae RM3277
21	contig_seqid34	AOTD01000034	3453	180.85	238916129	YP_002929646.1	72.85	+	129	1241	nicotinate phosphoribosyltransferase	Eubacterium eligens ATCC 27750
21	contig_seqid34	AOTD01000034	3453	180.85	223041316	ZP_03611553.1	92.03	+	1903	2316	outer membrane autotransporter barrel domain protein	Campylobacter rectus RM3267
21	contig_seqid34	AOTD01000034	3453	180.85	223039598	ZP_03609885.1	80.84	+	2402	3262	protein YieJ	Campylobacter rectus RM3267
80	contig_seqid33	AOTD01000033	26377	178.59	223038820	ZP_03609112.1	88.98	+	160	1899	ComEC/Rec2 family protein	Campylobacter rectus RM3267
80	contig_seqid33	AOTD01000033	26377	178.59	223038984	ZP_03609276.1	83.94	+	2597	3250	endonuclease IV	Campylobacter rectus RM3267
80	contig_seqid33	AOTD01000033	26377	178.59	223038984	ZP_03609276.1	83.88	+	3240	4523	endonuclease IV	Campylobacter rectus RM3267
80	contig_seqid33	AOTD01000033	26377	178.59	223038954	ZP_03609246.1	96.05	+	4530	6656	toxin secretion ATP-binding protein	Campylobacter rectus RM3267
80	contig_seqid33	AOTD01000033	26377	178.59	223038986	ZP_03609278.1	98.78	+	14009	17449	DNA-directed RNA polymerase beta subunit	Campylobacter rectus RM3267
80	contig_seqid33	AOTD01000033	26377	178.59	257460967	ZP_05626067.1	79.36	+	17406	18059	DNA-directed RNA polymerase beta subunit	Campylobacter gracilis RM3268
80	contig_seqid33	AOTD01000033	26377	178.59	205355352	ZP_03222123.1	80.2	+	18031	22563	DNA-directed RNA polymerase beta chain	Campylobacter jejuni subsp. jejuni CG8421
80	contig_seqid33	AOTD01000033	26377	178.59	148925859	ZP_01809546.1	76.17	+	20065	22563	DNA-directed RNA polymerase beta' chain	Campylobacter jejuni subsp. jejuni CG8486
80	contig_seqid33	AOTD01000033	26377	178.59	189027839	NA	94.36	+	23944	26019	translation elongation factor G	Campylobacter concisus 13826
13	contig_seqid36	AOTD01000036	33739	169.66	157165713	YP_001466387.1	79.24	+	703	2517	glyceraldehyde-3-phosphate dehydrogenase 2	Campylobacter concisus 13826
13	contig_seqid36	AOTD01000036	33739	169.66	257460249	ZP_05625352.1	95.03	+	2548	4116	phosphoenolpyruvate carboxykinase	Campylobacter gracilis RM3268
13	contig_seqid36	AOTD01000036	33739	169.66	255322476	ZP_05363621.1	95.93	+	4138	5538	periplasmic protein	Campylobacter showae RM3277
13	contig_seqid36	AOTD01000036	33739	169.66	223039548	ZP_03609835.1	95.79	+	10409	11833	argininosuccinate lyase	Campylobacter rectus RM3267
13	contig_seqid36	AOTD01000036	33739	169.66	223039558	ZP_03609845.1	97.88	+	12441	13430	phenylalanyl-tRNA synthetase alpha subunit	Campylobacter rectus RM3267
13	contig_seqid36	AOTD01000036	33739	169.66	57167928	ZP_00367068.1	51.17	+	13430	15739	phenylalanyl-tRNA synthetase beta subunit	Campylobacter coli RM2228
13	contig_seqid36	AOTD01000036	33739	169.66	154174161	YP_001407856.1	74.53	+	15760	17031	3-phosphoshikimate 1-carboxyvinyltransferase	Campylobacter curvus 525.92
13	contig_seqid36	AOTD01000036	33739	169.66	157164057	YP_001466439.1	81.29	+	17995	19653	30S ribosomal protein S1	Campylobacter concisus 13826
13	contig_seqid36	AOTD01000036	33739	169.66	283954452	ZP_06371972.1	68.14	+	20161	21720	D-3-phosphoglycerate dehydrogenase	Campylobacter jejuni subsp. jejuni 414
13	contig_seqid36	AOTD01000036	33739	169.66	255322501	ZP_05363646.1	84.17	+	24906	26042	glutamyl-Q tRNA(Asp) synthetase	Campylobacter showae RM3277
13	contig_seqid36	AOTD01000036	33739	169.66	223039577	ZP_03609864.1	95.56	+	26460	30440	DNA polymerase III subunit alpha	Campylobacter rectus RM3267
10	contig_seqid182	AOTD01000182	20722	196.83	223038775	ZP_03609067.1	91.62	+	2	538	nicotinate (nicotinamide) nucleotide adenylyltransferase	Campylobacter rectus RM3267
10	contig_seqid182	AOTD01000182	20722	196.83	157164140	YP_001467355.1	66.96	+	490	825	gerC2 protein	Campylobacter concisus 13826
10	contig_seqid182	AOTD01000182	20722	196.83	255323520	ZP_05364651.1	93.82	+	1566	2390	conserved hypothetical protein	Campylobacter showae RM3277
10	contig_seqid182	AOTD01000182	20722	196.83	157165197	YP_001467540.1	69.34	+	19963	20598	hypothetical protein CCC13826_2145	Campylobacter concisus 13826
68	contig_seqid40	AOTD01000040	19159	153.32	223039916	ZP_03610199.1	96.08	+	3	1073	OorA subunit of 2-oxoglutarate:acceptor oxidoreductase	Campylobacter rectus RM3267
68	contig_seqid40	AOTD01000040	19159	153.32	154173685	YP_001408273.1	80.57	+	1066	1905	2-oxoglutarate-acceptor oxidoreductase subunit OorB	Campylobacter curvus 525.92
68	contig_seqid40	AOTD01000040	19159	153.32	255322262	ZP_05363408.1	95.16	+	1908	2465	OorC subunit of 2-oxoglutarate:acceptor oxidoreductase	Campylobacter showae RM3277
68	contig_seqid40	AOTD01000040	19159	153.32	255322245	ZP_05363391.1	88.63	+	16580	18478	conserved hypothetical protein	Campylobacter showae RM3277
68	contig_seqid40	AOTD01000040	19159	153.32	223040212	ZP_03610491.1	91.06	+	18484	19188	ABC transport system permease	Campylobacter rectus RM3267
157	contig_seqid183	AOTD01000183	5986	187.42	223040992	ZP_03611252.1	90.87	+	2667	3323	biopolymer transport ExbB protein	Campylobacter rectus RM3267
157	contig_seqid183	AOTD01000183	5986	187.42	154173968	YP_001408254.1	55.4	+	3908	4738	hypothetical protein CCV52592_1089	Campylobacter curvus 525.92
157	contig_seqid183	AOTD01000183	5986	187.42	223040984	ZP_03611244.1	87.65	+	4749	5234	phosphoglycerate mutase family protein	Campylobacter rectus RM3267
144	contig_seqid184	AOTD01000184	1881	139.07	255322705	ZP_05363849.1	97.51	+	210	1655	3-deoxy-7-phosphoheptulonate synthase	Campylobacter showae RM3277
255	contig_seqid185	AOTD01000185	2137	143.97	223040607	ZP_03610878.1	92.2	+	1	423	thioredoxin reductase	Campylobacter rectus RM3267
117	contig_seqid44	AOTD01000044	7818	153.72	257459395	ZP_05624504.1	53.78	+	23	2227	hypothetical protein CAMGR0001_0708	Campylobacter gracilis RM3268
154	contig_seqid186	AOTD01000186	6720	192.58	255323118	ZP_05364254.1	91.81	+	925	1437	diacylglycerol kinase	Campylobacter showae RM3277
154	contig_seqid186	AOTD01000186	6720	192.58	118475148	YP_892428.1	66.67	+	1513	2187	deoxyuridine triphosphatase domain-containing protein	Campylobacter fetus subsp. fetus 82-40
154	contig_seqid186	AOTD01000186	6720	192.58	223040473	ZP_03610746.1	82.88	+	2456	3271	putative integral membrane protein	Campylobacter rectus RM3267
154	contig_seqid186	AOTD01000186	6720	192.58	322379488	ZP_08053854.1	65.4	+	4028	5371	glutamate dehydrogenase	Helicobacter suis HS1
285	contig_seqid187	AOTD01000187	3062	161.14	315638502	ZP_07893679.1	74.79	+	411	1469	phage integrase family site-specific recombinase	Campylobacter upsaliensis JV21
64	contig_seqid45	AOTD01000045	30451	209.12	257459192	ZP_05624311.1	80.86	+	5764	9054	carbamoyl-phosphate synthase large subunit	Campylobacter gracilis RM3268
64	contig_seqid45	AOTD01000045	30451	209.12	223038590	ZP_03608883.1	97.19	+	15335	17041	nitrite reductase (cytochrome; ammonia-forming)	Campylobacter rectus RM3267
64	contig_seqid45	AOTD01000045	30451	209.12	261886466	ZP_06010505.1	80.18	+	21010	23355	chemotaxis histidine kinase	Campylobacter fetus subsp. venerealis str. Azul-94
64	contig_seqid45	AOTD01000045	30451	209.12	255321863	ZP_05363013.1	69.01	+	25562	27889	twitching mobility protein	Campylobacter showae RM3277
67	contig_seqid47	AOTD01000047	12930	173.42	157164709	YP_001466744.1	72.58	+	1367	2668	peptidoglycan associated lipoprotein	Campylobacter concisus 13826
67	contig_seqid47	AOTD01000047	12930	173.42	223040174	ZP_03610453.1	97.48	+	2683	3396	phosphoribosylaminoimidazole-succinocarboxamide synthase	Campylobacter rectus RM3267
67	contig_seqid47	AOTD01000047	12930	173.42	223040205	ZP_03610484.1	93.67	+	3658	4320	phosphoribosylformylglycinamidine synthase I	Campylobacter rectus RM3267
67	contig_seqid47	AOTD01000047	12930	173.42	223040192	ZP_03610471.1	88.05	+	4317	5666	putative periplasmic protein	Campylobacter rectus RM3267
67	contig_seqid47	AOTD01000047	12930	173.42	223040187	ZP_03610466.1	92.54	+	5656	6339	1-acyl-sn-glycerol-3-phosphate acyltransferase (1-agpacyltransferase) (1-agpat) (lysophosphatidic acid acyltransferase)(lpaat)	Campylobacter rectus RM3267
67	contig_seqid47	AOTD01000047	12930	173.42	223040160	ZP_03610439.1	91.16	+	6483	7364	hypothetical protein CAMRE0001_0486	Campylobacter rectus RM3267
67	contig_seqid47	AOTD01000047	12930	173.42	223040204	ZP_03610483.1	86.69	+	7504	8427	hypothetical protein CAMRE0001_0487	Campylobacter rectus RM3267
329	contig_seqid190	AOTD01000190	1608	158.48	57242598	ZP_00370535.1	69.11	+	132	704	adenylate kinase	Campylobacter upsaliensis RM3195
329	contig_seqid190	AOTD01000190	1608	158.48	257460373	ZP_05625474.1	52.38	+	835	1212	protein YgiW	Campylobacter gracilis RM3268
41	contig_seqid191	AOTD01000191	10000	183.46	157164242	YP_001466633.1	93.24	+	2941	4449	hypothetical protein CCC13826_0642	Campylobacter concisus 13826
41	contig_seqid191	AOTD01000191	10000	183.46	157165661	YP_001466634.1	89.19	+	4452	5894	hypothetical protein CCC13826_0641	Campylobacter concisus 13826
41	contig_seqid191	AOTD01000191	10000	183.46	213162822	ZP_03348532.1	55.47	+	6492	7958	secondary glycine betaine transporter BetU	Salmonella enterica subsp. enterica serovar Typhi str. E00-7866
41	contig_seqid191	AOTD01000191	10000	183.46	223039671	ZP_03609957.1	96.82	+	8173	9492	sodium:neurotransmitter symporter family	Campylobacter rectus RM3267
201	contig_seqid48	AOTD01000048	2352	354.29	315638633	ZP_07893807.1	79.97	+	331	2319	hypothetical protein HMPREF9400_0837	Campylobacter upsaliensis JV21
107	contig_seqid194	AOTD01000194	13636	175.21	223041041	ZP_03611299.1	96.66	+	2107	3003	integral membrane protein	Campylobacter rectus RM3267
107	contig_seqid194	AOTD01000194	13636	175.21	255323403	ZP_05364534.1	99.08	+	3802	4128	chaperonin	Campylobacter showae RM3277
107	contig_seqid194	AOTD01000194	13636	175.21	255323402	ZP_05364533.1	95.33	+	4128	4448	methionyl-tRNA formyltransferase	Campylobacter showae RM3277
107	contig_seqid194	AOTD01000194	13636	175.21	305432939	ZP_07402097.1	80.89	+	4448	4918	6,7-dimethyl-8-ribityllumazine synthase (riboflavin synthase beta chain)	Campylobacter coli JV20
107	contig_seqid194	AOTD01000194	13636	175.21	222823552	YP_002575126.1	58.78	+	4935	5327	transcription antitermination protein NusB	Campylobacter lari RM2100
107	contig_seqid194	AOTD01000194	13636	175.21	88597310	ZP_01100545.1	66.09	+	5327	6016	orotidine 5`-phosphate decarboxylase	Campylobacter jejuni subsp. jejuni 84-25
107	contig_seqid194	AOTD01000194	13636	175.21	223041040	ZP_03611298.1	78.39	+	6858	8162	site-specific recombinase phage integrase family protein	Campylobacter rectus RM3267
107	contig_seqid194	AOTD01000194	13636	175.21	223039837	ZP_03610121.1	90.28	+	11703	12134	tetratricopeptide repeat domain protein	Campylobacter rectus RM3267
107	contig_seqid194	AOTD01000194	13636	175.21	223039832	ZP_03610116.1	95.38	+	12155	13192	hypothetical protein CAMRE0001_0922	Campylobacter rectus RM3267
107	contig_seqid194	AOTD01000194	13636	175.21	223039892	ZP_03610176.1	84.85	+	13267	13662	hypothetical protein CAMRE0001_0921	Campylobacter rectus RM3267
133	contig_seqid52	AOTD01000052	3360	165.88	223040368	ZP_03610643.1	93.29	+	1	1833	conserved hypothetical protein	Campylobacter rectus RM3267
172	contig_seqid51	AOTD01000051	8494	180.09	223040423	ZP_03610697.1	90.09	+	4404	6491	ATP-dependent DNA helicase PcrA	Campylobacter rectus RM3267
172	contig_seqid51	AOTD01000051	8494	180.09	157163902	YP_001467058.1	60.44	+	6631	7449	tRNA pseudouridine synthase B	Campylobacter concisus 13826
172	contig_seqid51	AOTD01000051	8494	180.09	255321472	ZP_05362630.1	97.17	+	7676	8416	4-(cytidine 5'-diphospho)-2-C-methyl-D-erythritol kinase	Campylobacter showae RM3277
102	contig_seqid195	AOTD01000195	7327	184.76	223040474	ZP_03610747.1	77.78	+	198	737	conserved hypothetical protein	Campylobacter rectus RM3267
102	contig_seqid195	AOTD01000195	7327	184.76	255323095	ZP_05364231.1	97.03	+	959	1261	phase variant surface lipoprotein P29	Campylobacter showae RM3277
102	contig_seqid195	AOTD01000195	7327	184.76	284926147	NA	50.33	+	5139	6953	invasion antigen B	Campylobacter jejuni subsp. jejuni IA3902
242	contig_seqid196	AOTD01000196	1530	259.64	148926387	ZP_01810071.1	74.2	+	429	1370	nifU protein like protein	Campylobacter jejuni subsp. jejuni CG8486
126	contig_seqid54	AOTD01000054	11657	154.22	223040167	ZP_03610446.1	97.57	+	256	996	methionine import ATP-binding protein MetN	Campylobacter rectus RM3267
126	contig_seqid54	AOTD01000054	11657	154.22	223040189	ZP_03610468.1	95.48	+	989	1918	mce related protein	Campylobacter rectus RM3267
126	contig_seqid54	AOTD01000054	11657	154.22	255322241	ZP_05363387.1	93.05	+	1918	2478	putative 50S ribosomal protein L5	Campylobacter showae RM3277
126	contig_seqid54	AOTD01000054	11657	154.22	57242124	ZP_00370064.1	58.15	+	2510	3061	Holliday junction DNA helicase RuvA	Campylobacter upsaliensis RM3195
126	contig_seqid54	AOTD01000054	11657	154.22	154173627	YP_001408215.1	72.01	+	3078	4103	D-alanyl-alanine synthetase A	Campylobacter curvus 525.92
126	contig_seqid54	AOTD01000054	11657	154.22	255322236	ZP_05363382.1	89.74	+	4764	5933	hydrolase alpha/beta fold family	Campylobacter showae RM3277
126	contig_seqid54	AOTD01000054	11657	154.22	223040209	ZP_03610488.1	96.23	+	6211	7644	Mur ligase middle domain family	Campylobacter rectus RM3267
113	contig_seqid55	AOTD01000055	17942	179.39	157165596	YP_001466616.1	70.05	+	3616	4266	6,7-dimethyl-8-ribityllumazine synthase	Campylobacter concisus 13826
113	contig_seqid55	AOTD01000055	17942	179.39	262278741	ZP_06056526.1	59.57	+	4840	5670	amino acid ABC transporter ATP-binding protein	Acinetobacter calcoaceticus RUH2202
113	contig_seqid55	AOTD01000055	17942	179.39	223040121	ZP_03610401.1	92.78	+	5998	6828	acriflavine resistance protein	Campylobacter rectus RM3267
238	contig_seqid197	AOTD01000197	3675	202.61	261885448	ZP_06009487.1	65.52	+	157	678	ornithine carbamoyltransferase	Campylobacter fetus subsp. venerealis str. Azul-94
238	contig_seqid197	AOTD01000197	3675	202.61	223038867	ZP_03609159.1	98.16	+	701	1189	4-hydroxy-3-methylbut-2-en-1-yl diphosphate synthase	Campylobacter rectus RM3267
238	contig_seqid197	AOTD01000197	3675	202.61	261885446	ZP_06009485.1	74.32	+	1189	2298	coproporphyrinogen III oxidase	Campylobacter fetus subsp. venerealis str. Azul-94
238	contig_seqid197	AOTD01000197	3675	202.61	261885944	ZP_06009983.1	73.2	+	2671	3705	iron-sulfur cluster-binding domain-containing protein	Campylobacter fetus subsp. venerealis str. Azul-94
127	contig_seqid58	AOTD01000058	13962	223.1	255323579	ZP_05364709.1	99.25	+	123	1724	single-stranded-DNA-specific exonuclease RecJ	Campylobacter showae RM3277
127	contig_seqid58	AOTD01000058	13962	223.1	154175391	YP_001409208.1	77.29	+	1961	3955	nitrilase/cyanide hydratase and apolipoprotein N-acyltransferase	Campylobacter curvus 525.92
127	contig_seqid58	AOTD01000058	13962	223.1	86149561	ZP_01067791.1	84.19	+	12143	13888	GTP-binding protein TypA	Campylobacter jejuni subsp. jejuni CF93-6
176	contig_seqid57	AOTD01000057	878	334.26	255321593	ZP_05362751.1	98.68	+	3	908	response regulator	Campylobacter showae RM3277
36	contig_seqid199	AOTD01000199	25509	179.32	261492193	ZP_05988762.1	60.17	+	21609	22640	putative soluble lytic murein transglycosylase	Mannheimia haemolytica serotype A2 str. BOVINE
6	contig_seqid59	AOTD01000059	16697	191.16	223040976	ZP_03611237.1	93.95	+	1741	3030	protein MET17	Campylobacter rectus RM3267
6	contig_seqid59	AOTD01000059	16697	191.16	222823783	YP_002575357.1	58.32	+	6786	8192	periplasmic serine protease DO; heat shock protein HtrA	Campylobacter lari RM2100
6	contig_seqid59	AOTD01000059	16697	191.16	223040411	ZP_03610686.1	95.65	+	8424	9113	alkaline phosphatase synthesis transcriptional regulatory proteinphoP	Campylobacter rectus RM3267
6	contig_seqid59	AOTD01000059	16697	191.16	157163896	YP_001466683.1	66.26	+	9133	10368	sensor histidine kinase	Campylobacter concisus 13826
6	contig_seqid59	AOTD01000059	16697	191.16	255322353	ZP_05363499.1	91.53	+	16019	16726	conserved hypothetical protein	Campylobacter showae RM3277
110	contig_seqid60	AOTD01000060	8252	189.72	57242406	ZP_00370344.1	65.68	+	3616	4428	probable signal peptide protein	Campylobacter upsaliensis RM3195
85	contig_seqid201	AOTD01000201	5230	168.27	291276528	YP_003516300.1	62.01	+	560	2941	ATP-dependent protease La	Helicobacter mustelae 12198
71	contig_seqid202	AOTD01000202	13538	186.41	157163881	YP_001466863.1	79.61	+	2	457	thiamine biosynthesis protein ThiF	Campylobacter concisus 13826
71	contig_seqid202	AOTD01000202	13538	186.41	157165592	YP_001467219.1	80.62	+	3177	3656	3-dehydroquinate dehydratase	Campylobacter concisus 13826
71	contig_seqid202	AOTD01000202	13538	186.41	154174098	YP_001408775.1	64.86	+	3678	4451	Xaa-Pro peptidase	Campylobacter curvus 525.92
71	contig_seqid202	AOTD01000202	13538	186.41	223041107	ZP_03611362.1	90.36	+	4695	5192	2-amino-4-hydroxy-6-hydroxymethyldihydropteridine pyrophosphokinase	Campylobacter rectus RM3267
71	contig_seqid202	AOTD01000202	13538	186.41	223041121	ZP_03611376.1	98.29	+	5308	6711	flagellar biosynthetic protein FlhF	Campylobacter rectus RM3267
71	contig_seqid202	AOTD01000202	13538	186.41	154174453	YP_001408772.1	70.73	+	6714	7574	ParaA family ATPase	Campylobacter curvus 525.92
71	contig_seqid202	AOTD01000202	13538	186.41	255322025	ZP_05363175.1	77.78	+	7593	7943	conserved hypothetical protein	Campylobacter showae RM3277
71	contig_seqid202	AOTD01000202	13538	186.41	223041126	ZP_03611381.1	96.1	+	7930	8622	flagellar biosynthesis sigma factor FliA	Campylobacter rectus RM3267
71	contig_seqid202	AOTD01000202	13538	186.41	268678938	YP_003303369.1	78.51	+	8625	9671	flagellar motor switch protein FliM	Sulfurospirillum deleyianum DSM 6946
71	contig_seqid202	AOTD01000202	13538	186.41	153951920	YP_001397324.1	54.48	+	9739	10554	flagellar motor switch protein FliY	Campylobacter jejuni subsp. doylei 269.97
71	contig_seqid202	AOTD01000202	13538	186.41	223041111	ZP_03611366.1	96.04	+	10678	11283	conserved hypothetical protein	Campylobacter rectus RM3267
71	contig_seqid202	AOTD01000202	13538	186.41	315927736	NA	61.19	+	12154	12957	Putative tRNA-5-methylaminomethyl-2-thiouridylate-methyltransferase	Campylobacter jejuni subsp. jejuni DFVF1099
37	contig_seqid63	AOTD01000063	26013	176.9	296272271	YP_003654902.1	56.03	+	16156	18117	unnamed protein product	Arcobacter nitrofigilis DSM 7299
37	contig_seqid63	AOTD01000063	26013	176.9	255322778	ZP_05363920.1	97.09	+	18134	19060	hydrogenase-4 component C	Campylobacter showae RM3277
37	contig_seqid63	AOTD01000063	26013	176.9	157164447	YP_001466170.1	84.96	+	19724	21199	hypothetical protein CCC13826_1911	Campylobacter concisus 13826
37	contig_seqid63	AOTD01000063	26013	176.9	34558137	NP_907952.1	77.94	+	21279	22934	hydrogenase 4 subunit	Wolinella succinogenes DSM 1740
37	contig_seqid63	AOTD01000063	26013	176.9	255322773	ZP_05363915.1	97.83	+	23470	24297	NADH ubiquinone oxidoreductase 20 Kd subunit	Campylobacter showae RM3277
37	contig_seqid63	AOTD01000063	26013	176.9	257460520	ZP_05625621.1	87.06	+	25094	25948	formate/nitrite transporter	Campylobacter gracilis RM3268
184	contig_seqid62	AOTD01000062	775	170.19	223038462	ZP_03608756.1	63.57	+	1	804	conserved hypothetical protein	Campylobacter rectus RM3267
231	contig_seqid203	AOTD01000203	3659	192.83	154173960	YP_001408861.1	68.97	+	65	1669	anthranilate synthase component II	Campylobacter curvus 525.92
231	contig_seqid203	AOTD01000203	3659	192.83	260889306	ZP_05900569.1	74.88	+	2454	3653	tryptophan synthase beta subunit	Leptotrichia hofstadii F0254
330	contig_seqid65	AOTD01000065	914	233.78	255322873	ZP_05364014.1	95.11	+	112	909	hypothetical protein CAMSH0001_1638	Campylobacter showae RM3277
79	contig_seqid206	AOTD01000206	8602	146.81	223039310	ZP_03609599.1	54.03	+	6744	7556	serine protease	Campylobacter rectus RM3267
79	contig_seqid206	AOTD01000206	8602	146.81	126177980	YP_001045945.1	53.06	+	7982	8569	transport system permease	Methanoculleus marisnigri JR1
317	contig_seqid207	AOTD01000207	2811	199.15	223039016	ZP_03609307.1	84.53	+	2115	2657	conserved hypothetical protein	Campylobacter rectus RM3267
165	contig_seqid209	AOTD01000209	4471	160.43	223040441	ZP_03610715.1	94.68	+	520	2097	protein-export membrane protein SecD	Campylobacter rectus RM3267
165	contig_seqid209	AOTD01000209	4471	160.43	315124573	YP_004066577.1	69.46	+	2101	2994	protein export protein SecF	Campylobacter jejuni subsp. jejuni ICDCCJ07001
165	contig_seqid209	AOTD01000209	4471	160.43	217031694	ZP_03437198.1	66.78	+	3462	4382	hypothetical protein HPB128_155g7	Helicobacter pylori B128
92	contig_seqid67	AOTD01000067	28640	150.66	223040674	ZP_03610943.1	98.08	+	8114	9208	competence/damage-inducible domain protein	Campylobacter rectus RM3267
92	contig_seqid67	AOTD01000067	28640	150.66	223040699	ZP_03610968.1	97.3	+	9963	10961	iron ABC transporter periplasmic iron-binding protein	Campylobacter rectus RM3267
92	contig_seqid67	AOTD01000067	28640	150.66	223040676	ZP_03610945.1	96.72	+	10964	12517	iron ABC transporter permease protein	Campylobacter rectus RM3267
92	contig_seqid67	AOTD01000067	28640	150.66	255322402	ZP_05363548.1	96.39	+	12701	13447	Fe(3+) ions import ATP-binding protein FbpC 2	Campylobacter showae RM3277
92	contig_seqid67	AOTD01000067	28640	150.66	223040798	ZP_03611065.1	93.85	+	26299	27273	L-asparaginase II	Campylobacter rectus RM3267
237	contig_seqid69	AOTD01000069	7521	182.49	154175344	YP_001407914.1	88.94	+	4888	6243	hydroxylamine reductase	Campylobacter curvus 525.92
29	contig_seqid211	AOTD01000211	65899	170.97	148827801	YP_001292554.1	57.67	+	664	1968	C4-dicarboxylate transporter	Haemophilus influenzae PittGG
29	contig_seqid211	AOTD01000211	65899	170.97	255323385	ZP_05364516.1	87.29	+	4307	5014	phenylalanyl-tRNA synthetase alpha chain	Campylobacter showae RM3277
29	contig_seqid211	AOTD01000211	65899	170.97	255323377	ZP_05364508.1	98.89	+	11406	12218	prolipoprotein diacylglyceryl transferase	Campylobacter showae RM3277
29	contig_seqid211	AOTD01000211	65899	170.97	255323376	ZP_05364507.1	98.28	+	12327	13022	fumarate reductase respiratory complex transmembrane subunit	Campylobacter showae RM3277
29	contig_seqid211	AOTD01000211	65899	170.97	319957050	YP_004168313.1	69.19	+	13044	15056	succinate dehydrogenase subunit a	Nitratifractor salsuginis DSM 16511
29	contig_seqid211	AOTD01000211	65899	170.97	257460652	ZP_05625753.1	94.07	+	15055	15762	fumarate reductase iron-sulfur subunit	Campylobacter gracilis RM3268
29	contig_seqid211	AOTD01000211	65899	170.97	255323348	ZP_05364482.1	97.37	+	28360	29157	3-methyl-2-oxobutanoate hydroxymethyltransferase	Campylobacter showae RM3277
29	contig_seqid211	AOTD01000211	65899	170.97	223039309	ZP_03609598.1	89.15	+	29347	30231	beta-lactamase HcpA (Cysteine-rich 28 kDaprotein)	Campylobacter rectus RM3267
29	contig_seqid211	AOTD01000211	65899	170.97	223039370	ZP_03609659.1	96.26	+	30429	31550	holliday junction DNA helicase RuvB	Campylobacter rectus RM3267
29	contig_seqid211	AOTD01000211	65899	170.97	154173718	YP_001408692.1	75.65	+	32899	33933	acid membrane antigen A	Campylobacter curvus 525.92
29	contig_seqid211	AOTD01000211	65899	170.97	255323343	ZP_05364477.1	98.06	+	34031	35419	metalloid reductase RarA	Campylobacter showae RM3277
29	contig_seqid211	AOTD01000211	65899	170.97	225849857	YP_002730091.1	68.79	+	37715	40519	nitrate reductase catalytic subunit	Persephonella marina EX-H1
29	contig_seqid211	AOTD01000211	65899	170.97	223039356	ZP_03609645.1	94.49	+	40525	41286	MauM/NapG family ferredoxin-type protein	Campylobacter rectus RM3267
29	contig_seqid211	AOTD01000211	65899	170.97	223039404	ZP_03609693.1	90.98	+	41286	42083	ferredoxin-type protein NapH	Campylobacter rectus RM3267
29	contig_seqid211	AOTD01000211	65899	170.97	223039276	ZP_03609565.1	88.89	+	43146	44114	hydrolase carbon-nitrogen family	Campylobacter rectus RM3267
29	contig_seqid211	AOTD01000211	65899	170.97	154174178	YP_001408630.1	55.64	+	47939	49126	major outer membrane protein	Campylobacter curvus 525.92
94	contig_seqid74	AOTD01000074	16196	197.77	255321330	ZP_05362490.1	82.3	+	2661	3380	conserved hypothetical protein	Campylobacter showae RM3277
94	contig_seqid74	AOTD01000074	16196	197.77	154174646	YP_001408565.1	82.14	+	3383	4642	peptidase U32	Campylobacter curvus 525.92
94	contig_seqid74	AOTD01000074	16196	197.77	223039424	ZP_03609712.1	96.88	+	6049	7584	aminobenzoyl-glutamate transport protein	Campylobacter rectus RM3267
94	contig_seqid74	AOTD01000074	16196	197.77	86153338	ZP_01071542.1	78.67	+	7608	8465	glycyl-tRNA synthetase alpha subunit	Campylobacter jejuni subsp. jejuni HB93-13
94	contig_seqid74	AOTD01000074	16196	197.77	223039526	ZP_03609814.1	96.19	+	9246	9953	putative zinc ribbon domain family	Campylobacter rectus RM3267
94	contig_seqid74	AOTD01000074	16196	197.77	223039441	ZP_03609729.1	91.2	+	10081	11103	3-deoxy-D-manno-octulosonic-acid transferase	Campylobacter rectus RM3267
94	contig_seqid74	AOTD01000074	16196	197.77	223039515	ZP_03609803.1	95.24	+	11103	11858	ribosomal large subunit pseudouridine synthase RluD subfamily	Campylobacter rectus RM3267
94	contig_seqid74	AOTD01000074	16196	197.77	223039520	ZP_03609808.1	98.21	+	11928	13265	signal recognition particle protein	Campylobacter rectus RM3267
94	contig_seqid74	AOTD01000074	16196	197.77	255321346	ZP_05362506.1	99.15	+	14335	15036	tRNA (guanine-N1)-methyltransferase	Campylobacter showae RM3277
162	contig_seqid73	AOTD01000073	8350	154.52	255322202	ZP_05363348.1	93.93	+	874	2256	phosphate acetyltransferase	Campylobacter showae RM3277
162	contig_seqid73	AOTD01000073	8350	154.52	223041239	ZP_03611488.1	76.19	+	3718	4725	conserved hypothetical protein	Campylobacter rectus RM3267
213	contig_seqid215	AOTD01000215	9235	172.64	157164624	YP_001466697.1	77.08	+	2532	3251	NC domain-containing protein	Campylobacter concisus 13826
141	contig_seqid214	AOTD01000214	14549	172.57	255321505	ZP_05362663.1	77.53	+	8385	9746	stas domain protein	Campylobacter showae RM3277
141	contig_seqid214	AOTD01000214	14549	172.57	158604967	NA	83.26	+	9761	10405	ribulose-phosphate 3-epimerase	Campylobacter concisus 13826
141	contig_seqid214	AOTD01000214	14549	172.57	255321503	ZP_05362661.1	88.85	+	10405	11340	mature parasite-infected erythrocyte surface antigen	Campylobacter showae RM3277
82	contig_seqid76	AOTD01000076	10068	181.75	157165143	YP_001466777.1	54.61	+	3	881	hypothetical protein CCC13826_1328	Campylobacter concisus 13826
82	contig_seqid76	AOTD01000076	10068	181.75	255322909	ZP_05364049.1	96.27	+	2039	2440	HIT family protein	Campylobacter showae RM3277
82	contig_seqid76	AOTD01000076	10068	181.75	223040940	ZP_03611202.1	77.89	+	2436	3284	putative methyl-accepting chemotaxis sensory transducer with Pas/Pac sensor	Campylobacter rectus RM3267
82	contig_seqid76	AOTD01000076	10068	181.75	157164891	YP_001467483.1	62.82	+	5386	6321	aliphatic sulfonate ABC transporter permease	Campylobacter concisus 13826
82	contig_seqid76	AOTD01000076	10068	181.75	157165719	YP_001467485.1	63.45	+	6758	7192	hypothetical protein CCC13826_0254	Campylobacter concisus 13826
43	contig_seqid75	AOTD01000075	6516	194.7	223039034	ZP_03609325.1	89.19	+	3	446	transporter major facilitator family	Campylobacter rectus RM3267
43	contig_seqid75	AOTD01000075	6516	194.7	223039095	ZP_03609386.1	79.14	+	615	1103	HuvX protein	Campylobacter rectus RM3267
43	contig_seqid75	AOTD01000075	6516	194.7	255323010	ZP_05364146.1	89.95	+	1151	2434	oxidoreductase with FAD/NAD	Campylobacter showae RM3277
43	contig_seqid75	AOTD01000075	6516	194.7	255323006	ZP_05364142.1	98.29	+	3299	4525	saccharopine dehydrogenase	Campylobacter showae RM3277
90	contig_seqid216	AOTD01000216	4040	200.49	223039990	ZP_03610272.1	85.07	+	98	1621	dual specificity phosphatase catalytic domain protein	Campylobacter rectus RM3267
90	contig_seqid216	AOTD01000216	4040	200.49	255321307	ZP_05362469.1	88.67	+	1849	2298	conserved hypothetical protein	Campylobacter showae RM3277
89	contig_seqid217	AOTD01000217	4568	171.96	261886137	ZP_06010176.1	60	+	2196	3866	OMP85 family outer membrane protein	Campylobacter fetus subsp. venerealis str. Azul-94
337	contig_seqid218	AOTD01000218	1799	155.7	315638207	ZP_07893389.1	52.64	+	3	1592	anaerobic C4-dicarboxylate membrane transporter DcuB	Campylobacter upsaliensis JV21
78	contig_seqid219	AOTD01000219	33762	170.24	157164567	YP_001467349.1	77.34	+	16550	17542	histidinol-phosphate aminotransferase (imidazole acetol-phosphate transaminase)	Campylobacter concisus 13826
78	contig_seqid219	AOTD01000219	33762	170.24	255323642	ZP_05364772.1	99.13	+	17625	18317	response regulator receiver domain protein	Campylobacter showae RM3277
78	contig_seqid219	AOTD01000219	33762	170.24	223038502	ZP_03608796.1	85.8	+	18304	19740	putative two-component sensor	Campylobacter rectus RM3267
78	contig_seqid219	AOTD01000219	33762	170.24	223038338	ZP_03608632.1	93.54	+	20000	21904	tRNA synthetase classII	Campylobacter rectus RM3267
78	contig_seqid219	AOTD01000219	33762	170.24	223038514	ZP_03608808.1	71.85	+	21961	22770	fkbp-type peptidyl-prolyl cis-trans isomerase fkpa (ppiase) (rotamase)	Campylobacter rectus RM3267
78	contig_seqid219	AOTD01000219	33762	170.24	223038427	ZP_03608721.1	91.23	+	22810	23490	4Fe-4S binding domain protein	Campylobacter rectus RM3267
78	contig_seqid219	AOTD01000219	33762	170.24	223038543	ZP_03608837.1	90.78	+	23495	23917	protein NrfD	Campylobacter rectus RM3267
78	contig_seqid219	AOTD01000219	33762	170.24	223038543	ZP_03608837.1	88.62	+	23961	24461	protein NrfD	Campylobacter rectus RM3267
78	contig_seqid219	AOTD01000219	33762	170.24	255323636	ZP_05364766.1	95.54	+	24489	27176	nrfi protein	Campylobacter showae RM3277
78	contig_seqid219	AOTD01000219	33762	170.24	255323635	ZP_05364765.1	98.22	+	27191	28033	beta-lactamase HcpA	Campylobacter showae RM3277
78	contig_seqid219	AOTD01000219	33762	170.24	223038335	ZP_03608629.1	88.1	+	28051	29184	NosL family	Campylobacter rectus RM3267
78	contig_seqid219	AOTD01000219	33762	170.24	268679334	YP_003303765.1	56.83	+	29371	30468	hypothetical protein Sdel_0695	Sulfurospirillum deleyianum DSM 6946
78	contig_seqid219	AOTD01000219	33762	170.24	255323631	ZP_05364761.1	98.21	+	30468	31139	lipoprotein-releasing system ATP-binding protein LolD	Campylobacter showae RM3277
78	contig_seqid219	AOTD01000219	33762	170.24	157163875	YP_001467827.1	68.99	+	31139	32086	hypothetical protein CCC13826_1882	Campylobacter concisus 13826
73	contig_seqid77	AOTD01000077	5823	391.93	160943672	ZP_02090904.1	50.34	+	1099	1515	hypothetical protein FAEPRAM212_01166	Faecalibacterium prausnitzii M21/2
73	contig_seqid77	AOTD01000077	5823	391.93	239796150	NA	50.91	+	1329	1652	hypothetical protein	Desulfovibrio magneticus RS-1
73	contig_seqid77	AOTD01000077	5823	391.93	315133063	NA	88.57	+	4973	5287	putative uncharacterized protein	Helicobacter felis ATCC 49179
1	contig_seqid78	AOTD01000078	12737	241.04	223039152	ZP_03609442.1	94.13	+	3	1127	aminotransferase class II	Campylobacter rectus RM3267
1	contig_seqid78	AOTD01000078	12737	241.04	255323548	ZP_05364678.1	95.29	+	1243	1815	molybdenum cofactor biosynthesis protein C	Campylobacter showae RM3277
1	contig_seqid78	AOTD01000078	12737	241.04	223039111	ZP_03609401.1	93.19	+	2065	3342	conserved hypothetical protein	Campylobacter rectus RM3267
1	contig_seqid78	AOTD01000078	12737	241.04	223039188	ZP_03609478.1	93.61	+	3493	4431	conserved hypothetical protein	Campylobacter rectus RM3267
1	contig_seqid78	AOTD01000078	12737	241.04	257461199	ZP_05626297.1	89.09	+	3928	4257	conserved hypothetical protein	Campylobacter gracilis RM3268
1	contig_seqid78	AOTD01000078	12737	241.04	223039138	ZP_03609428.1	84.92	+	5080	5676	Sel1 domain protein repeat-containing protein	Campylobacter rectus RM3267
178	contig_seqid221	AOTD01000221	23146	155.63	118474957	YP_892610.1	78.54	+	5	787	dihydroorotase	Campylobacter fetus subsp. fetus 82-40
178	contig_seqid221	AOTD01000221	23146	155.63	257459396	ZP_05624505.1	68.33	+	20788	22221	outer membrane autotransporter barrel domain protein	Campylobacter gracilis RM3268
70	contig_seqid222	AOTD01000222	7994	220.68	154175056	YP_001407399.1	75	+	52	483	flagellin	Campylobacter curvus 525.92
40	contig_seqid223	AOTD01000223	16847	215.01	157165359	YP_001467789.1	86.97	+	3007	4710	dihydroxy-acid dehydratase	Campylobacter concisus 13826
40	contig_seqid223	AOTD01000223	16847	215.01	224418240	ZP_03656246.1	65.62	+	11313	12935	CTP synthetase	Helicobacter canadensis MIT 98-5491
17	contig_seqid225	AOTD01000225	10641	176.76	223040985	ZP_03611245.1	94.94	+	1835	3079	histidyl-tRNA synthetase	Campylobacter rectus RM3267
17	contig_seqid225	AOTD01000225	10641	176.76	152990564	YP_001356286.1	65.3	+	3075	4898	arginine decarboxylase	Nitratiruptor sp. SB155-2
17	contig_seqid225	AOTD01000225	10641	176.76	154148384	YP_001406489.1	64.08	+	4934	6094	aspartate aminotransferase	Campylobacter hominis ATCC BAA-381
239	contig_seqid83	AOTD01000083	1979	174.58	315638578	ZP_07893752.1	51.89	+	1173	1490	ribonuclease P protein component	Campylobacter upsaliensis JV21
239	contig_seqid83	AOTD01000083	1979	174.58	223039691	ZP_03609977.1	99.17	+	1481	1843	protein TonB	Campylobacter rectus RM3267
169	contig_seqid226	AOTD01000226	1632	204.56	223039863	ZP_03610147.1	76.89	+	2	793	hypothetical protein CAMRE0001_0920	Campylobacter rectus RM3267
169	contig_seqid226	AOTD01000226	1632	204.56	223039863	ZP_03610147.1	89.15	+	793	1428	hypothetical protein CAMRE0001_0920	Campylobacter rectus RM3267
33	contig_seqid84	AOTD01000084	3730	194.74	255323125	ZP_05364261.1	92.37	+	1654	2007	diacylglycerol kinase	Campylobacter showae RM3277
33	contig_seqid84	AOTD01000084	3730	194.74	255323123	ZP_05364259.1	92.75	+	2179	3708	type III effector HopAH2-2	Campylobacter showae RM3277
95	contig_seqid85	AOTD01000085	3963	171.32	255322360	ZP_05363506.1	56.9	+	26	373	conserved hypothetical protein	Campylobacter showae RM3277
2	contig_seqid229	AOTD01000229	34901	196.22	255323044	ZP_05364180.1	96.53	+	34172	34777	phospholipid-binding domain protein	Campylobacter showae RM3277
186	contig_seqid230	AOTD01000230	9422	192.91	261886082	ZP_06010121.1	52.11	+	1	783	glycosyl transferase group 1 family protein	Campylobacter fetus subsp. venerealis str. Azul-94
186	contig_seqid230	AOTD01000230	9422	192.91	223040299	ZP_03610576.1	93.09	+	223	786	glycosyl transferase group 1 family protein	Campylobacter rectus RM3267
186	contig_seqid230	AOTD01000230	9422	192.91	223040279	ZP_03610556.1	90.87	+	3383	4138	NhaD	Campylobacter rectus RM3267
186	contig_seqid230	AOTD01000230	9422	192.91	223040285	ZP_03610562.1	51.01	+	5089	5526	hypothetical protein CAMRE0001_2252	Campylobacter rectus RM3267
121	contig_seqid90	AOTD01000090	2196	178.8	223040875	ZP_03611139.1	93.6	+	1	1218	conserved hypothetical protein	Campylobacter rectus RM3267
121	contig_seqid90	AOTD01000090	2196	178.8	238916421	YP_002929938.1	73	+	1514	2224	thiazole synthase	Eubacterium eligens ATCC 27750
202	contig_seqid231	AOTD01000231	3908	208.6	224438040	ZP_03658979.1	57.18	+	3	1298	diaminopimelate decarboxylase	Helicobacter cinaedi CCUG 18818
202	contig_seqid231	AOTD01000231	3908	208.6	86149005	ZP_01067237.1	66.57	+	1248	2333	chorismate mutase/prephenate dehydratase	Campylobacter jejuni subsp. jejuni CF93-6
202	contig_seqid231	AOTD01000231	3908	208.6	291277396	YP_003517168.1	58.43	+	2326	3387	histidinol-phosphate aminotransferase	Helicobacter mustelae 12198
202	contig_seqid231	AOTD01000231	3908	208.6	255321871	ZP_05363021.1	95.88	+	3427	3936	flagellar M-ring protein FliF	Campylobacter showae RM3277
57	contig_seqid93	AOTD01000093	12775	181.9	223040259	ZP_03610537.1	91.96	+	137	808	uroporphyrinogen-III synthase	Campylobacter rectus RM3267
57	contig_seqid93	AOTD01000093	12775	181.9	257460285	ZP_05625388.1	68.82	+	1044	2291	phosphoribosylamine--glycine ligase	Campylobacter gracilis RM3268
57	contig_seqid93	AOTD01000093	12775	181.9	223040221	ZP_03610499.1	91.84	+	2733	4901	protein CysQ	Campylobacter rectus RM3267
57	contig_seqid93	AOTD01000093	12775	181.9	315932402	NA	70.62	+	5601	7772	S1 RNA binding domain protein	Campylobacter jejuni subsp. jejuni 327
57	contig_seqid93	AOTD01000093	12775	181.9	255322464	ZP_05363609.1	98.31	+	7957	8664	universal stress protein	Campylobacter showae RM3277
57	contig_seqid93	AOTD01000093	12775	181.9	255322468	ZP_05363613.1	98.65	+	9839	11170	sodium:neurotransmitter symporter family protein	Campylobacter showae RM3277
57	contig_seqid93	AOTD01000093	12775	181.9	255322469	ZP_05363614.1	99.33	+	11179	12516	transcriptional regulator ModE family	Campylobacter showae RM3277
76	contig_seqid94	AOTD01000094	27024	187.31	317008994	NA	76.73	+	5507	6241	GTP-binding protein LepA	Helicobacter pylori India7
76	contig_seqid94	AOTD01000094	27024	187.31	303238641	ZP_07325174.1	59.55	+	6240	7307	GTP-binding protein LepA	Acetivibrio cellulolyticus CD2
76	contig_seqid94	AOTD01000094	27024	187.31	255322135	ZP_05363282.1	98.85	+	9606	12218	DNA gyrase A subunit	Campylobacter showae RM3277
76	contig_seqid94	AOTD01000094	27024	187.31	223040355	ZP_03610631.1	97.17	+	13179	14345	transcriptional activator	Campylobacter rectus RM3267
55	contig_seqid95	AOTD01000095	8995	161.03	255321447	ZP_05362607.1	92.01	+	1056	2924	thiol:disulfide interchange protein DsbD	Campylobacter showae RM3277
77	contig_seqid233	AOTD01000233	23985	176.94	255322581	ZP_05363726.1	95.92	+	1177	2280	metallophosphoesterase	Campylobacter showae RM3277
77	contig_seqid233	AOTD01000233	23985	176.94	223039485	ZP_03609773.1	96.99	+	2280	3077	phosphatidylserine decarboxylase	Campylobacter rectus RM3267
77	contig_seqid233	AOTD01000233	23985	176.94	223039472	ZP_03609760.1	91.72	+	14652	16064	glutamate-1-semialdehyde-2 1-aminomutase	Campylobacter rectus RM3267
77	contig_seqid233	AOTD01000233	23985	176.94	255322601	ZP_05363746.1	82.94	+	16342	17055	conserved hypothetical protein	Campylobacter showae RM3277
77	contig_seqid233	AOTD01000233	23985	176.94	223039433	ZP_03609721.1	89.2	+	17048	18241	transmembrane transport protein	Campylobacter rectus RM3267
77	contig_seqid233	AOTD01000233	23985	176.94	223039511	ZP_03609799.1	93.63	+	18275	19969	conserved hypothetical protein	Campylobacter rectus RM3267
77	contig_seqid233	AOTD01000233	23985	176.94	223039484	ZP_03609772.1	89.18	+	21457	22260	CheR methyltransferase SAM binding domain	Campylobacter rectus RM3267
84	contig_seqid96	AOTD01000096	13481	201.25	223038322	ZP_03608616.1	99.18	+	1311	2045	phosphomethylpyrimidine kinase	Campylobacter rectus RM3267
84	contig_seqid96	AOTD01000096	13481	201.25	257459372	ZP_05624483.1	51.87	+	2151	2711	hypothetical protein CAMGR0001_0687	Campylobacter gracilis RM3268
84	contig_seqid96	AOTD01000096	13481	201.25	157164236	YP_001467731.1	63.94	+	10555	11178	carbonate dehydratase	Campylobacter concisus 13826
84	contig_seqid96	AOTD01000096	13481	201.25	158605036	NA	54.71	+	11172	13013	mechanosensitive ion channel family protein	Campylobacter concisus 13826
261	contig_seqid98	AOTD01000098	549	161.63	154175075	YP_001408197.1	56.28	+	1	549	methyl-accepting chemotaxis protein	Campylobacter curvus 525.92
54	contig_seqid235	AOTD01000235	26210	184.29	157165055	YP_001466435.1	64.74	+	2796	4607	excinuclease ABC subunit C	Campylobacter concisus 13826
54	contig_seqid235	AOTD01000235	26210	184.29	223040231	ZP_03610509.1	100	+	6915	7583	transcriptional regulatory protein BaeR	Campylobacter rectus RM3267
54	contig_seqid235	AOTD01000235	26210	184.29	154175055	YP_001407799.1	62.77	+	7583	8827	HAMP domain-containing protein	Campylobacter curvus 525.92
54	contig_seqid235	AOTD01000235	26210	184.29	223040238	ZP_03610516.1	72.99	+	10801	12252	pyruvate kinase	Campylobacter rectus RM3267
54	contig_seqid235	AOTD01000235	26210	184.29	223040219	ZP_03610497.1	94.05	+	20391	21398	L-seryl-tRNA	Campylobacter rectus RM3267
20	contig_seqid99	AOTD01000099	14521	281.34	257460526	ZP_05625627.1	81.44	+	48	548	branched-chain amino acid transport protein	Campylobacter gracilis RM3268
20	contig_seqid99	AOTD01000099	14521	281.34	255323658	ZP_05364788.1	94.72	+	478	1443	branched-chain amino acid transport protein	Campylobacter showae RM3277
20	contig_seqid99	AOTD01000099	14521	281.34	255323666	ZP_05364796.1	87.27	+	4280	4939	dephospho-CoA kinase	Campylobacter showae RM3277
20	contig_seqid99	AOTD01000099	14521	281.34	157165243	YP_001465940.1	79.76	+	6549	8045	S-layer-RTX protein	Campylobacter concisus 13826
20	contig_seqid99	AOTD01000099	14521	281.34	237752724	ZP_04583204.1	55.72	+	8527	10767	5-methyltetrahydropteroyltriglutamate-homocysteine methyltransferase	Helicobacter winghamensis ATCC BAA-430
20	contig_seqid99	AOTD01000099	14521	281.34	157165493	YP_001465944.1	87.71	+	11011	11889	DNA-binding protein II	Campylobacter concisus 13826
20	contig_seqid99	AOTD01000099	14521	281.34	255323678	ZP_05364808.1	87.15	+	12414	13370	hydrogenase expression/formation protein	Campylobacter showae RM3277
4	contig_seqid237	AOTD01000237	13016	235.43	255323190	ZP_05364325.1	95.82	+	174	962	lipoprotein	Campylobacter showae RM3277
4	contig_seqid237	AOTD01000237	13016	235.43	157165408	YP_001466099.1	84.93	+	1001	2314	hypothetical protein CCC13826_1653	Campylobacter concisus 13826
4	contig_seqid237	AOTD01000237	13016	235.43	157164693	YP_001466100.1	94.25	+	2508	3863	coproporphyrinogen III oxidase	Campylobacter concisus 13826
4	contig_seqid237	AOTD01000237	13016	235.43	255323187	ZP_05364322.1	91.11	+	4034	6295	dynamin family protein	Campylobacter showae RM3277
4	contig_seqid237	AOTD01000237	13016	235.43	255323186	ZP_05364321.1	94.31	+	6291	8135	GTP-binding protein	Campylobacter showae RM3277
28	contig_seqid238	AOTD01000238	4583	151.3	154174809	YP_001408155.1	57	+	421	1320	putative integral membrane protein	Campylobacter curvus 525.92
28	contig_seqid238	AOTD01000238	4583	151.3	315638639	ZP_07893813.1	56.82	+	1636	2295	DNA-binding response regulator	Campylobacter upsaliensis JV21
28	contig_seqid238	AOTD01000238	4583	151.3	223039944	ZP_03610227.1	80.58	+	2294	2602	sensor histidine kinase	Campylobacter rectus RM3267
28	contig_seqid238	AOTD01000238	4583	151.3	255322325	ZP_05363471.1	94.79	+	2599	3462	sensor histidine kinase	Campylobacter showae RM3277
192	contig_seqid240	AOTD01000240	7716	182.84	255322611	ZP_05363756.1	93.65	+	825	1202	nodulation efficiency protein D	Campylobacter showae RM3277
192	contig_seqid240	AOTD01000240	7716	182.84	157165027	YP_001466406.1	84.75	+	2983	4044	hypothetical protein CCC13826_1528	Campylobacter concisus 13826
192	contig_seqid240	AOTD01000240	7716	182.84	223039442	ZP_03609730.1	82.32	+	5263	6498	ATP-dependent DNA helicase RecG	Campylobacter rectus RM3267
9	contig_seqid241	AOTD01000241	6318	189.18	257460296	ZP_05625399.1	90.41	+	4905	5780	succinyl-CoA ligase ADP-forming	Campylobacter gracilis RM3268
11	contig_seqid242	AOTD01000242	20982	231.24	289449912	YP_003475497.1	81.91	+	153	716	single-strand binding family protein	Clostridiales genomosp. BVAB3 str. UPII9-5
11	contig_seqid242	AOTD01000242	20982	231.24	256845105	ZP_05550563.1	78.84	+	1058	3226	type I restriction-modification system M subunit	Fusobacterium sp. 3_1_36A2
11	contig_seqid242	AOTD01000242	20982	231.24	260891563	ZP_05902826.1	89.53	+	4577	7498	hypothetical protein GCWU000323_02778	Leptotrichia hofstadii F0254
11	contig_seqid242	AOTD01000242	20982	231.24	269123434	YP_003306011.1	71.99	+	7522	8592	hypothetical protein Smon_0660	Streptobacillus moniliformis DSM 12112
11	contig_seqid242	AOTD01000242	20982	231.24	227486800	ZP_03917116.1	84.42	+	8802	9629	conserved hypothetical protein	Anaerococcus lactolyticus ATCC 51172
11	contig_seqid242	AOTD01000242	20982	231.24	227486801	ZP_03917117.1	85.08	+	9626	12721	DEAD/DEAH box helicase domain protein	Anaerococcus lactolyticus ATCC 51172
11	contig_seqid242	AOTD01000242	20982	231.24	319938722	ZP_08013086.1	57.54	+	15041	15550	cytosolic protein	Streptococcus anginosus 1_2_62CV
11	contig_seqid242	AOTD01000242	20982	231.24	158319857	YP_001512364.1	70.95	+	15107	15550	hypothetical protein Clos_0817	Alkaliphilus oremlandii OhILAs
11	contig_seqid242	AOTD01000242	20982	231.24	223040081	ZP_03610362.1	92.45	+	19972	20448	conserved hypothetical protein	Campylobacter rectus RM3267
11	contig_seqid242	AOTD01000242	20982	231.24	310778738	YP_003967071.1	59.8	+	20415	21011	unnamed protein product	Ilyobacter polytropus DSM 2926
147	contig_seqid102	AOTD01000102	11107	161.04	154174689	YP_001408240.1	69.5	+	51	827	lipoprotein 28	Campylobacter curvus 525.92
147	contig_seqid102	AOTD01000102	11107	161.04	223039927	ZP_03610210.1	87.02	+	1191	1814	ribosomal protein L22	Campylobacter rectus RM3267
147	contig_seqid102	AOTD01000102	11107	161.04	313144614	ZP_07806807.1	58.15	+	10331	11137	queuine tRNA-ribosyltransferase	Helicobacter cinaedi CCUG 18818
177	contig_seqid101	AOTD01000101	4031	166	223040830	ZP_03611096.1	78.03	+	4	1521	DNA polymerase III subunit gamma/tau	Campylobacter rectus RM3267
177	contig_seqid101	AOTD01000101	4031	166	255323475	ZP_05364606.1	98.35	+	3699	4061	MMT1 protein	Campylobacter showae RM3277
136	contig_seqid104	AOTD01000104	1264	150.49	255323299	ZP_05364433.1	96.76	+	168	1277	peptide methionine sulfoxide reductase MsrA/msrB	Campylobacter showae RM3277
81	contig_seqid103	AOTD01000103	24337	229.57	255323198	ZP_05364333.1	86.89	+	4431	5780	cytochrome c oxidase accessory protein CcoG	Campylobacter showae RM3277
81	contig_seqid103	AOTD01000103	24337	229.57	34557170	NP_906985.1	57.35	+	7818	10889	multidrug resistance protein MEXB	Wolinella succinogenes DSM 1740
81	contig_seqid103	AOTD01000103	24337	229.57	255323203	ZP_05364338.1	98.03	+	10906	12279	30S ribosomal protein S12	Campylobacter showae RM3277
81	contig_seqid103	AOTD01000103	24337	229.57	223040079	ZP_03610360.1	97.93	+	20675	21976	flagellar protein export ATPase FliI	Campylobacter rectus RM3267
81	contig_seqid103	AOTD01000103	24337	229.57	223040069	ZP_03610350.1	95.41	+	23131	24306	cysteine desulfurase NifS family	Campylobacter rectus RM3267
8	contig_seqid245	AOTD01000245	21276	184.98	255322918	ZP_05364058.1	90.37	+	9112	9672	conserved hypothetical protein	Campylobacter showae RM3277
8	contig_seqid245	AOTD01000245	21276	184.98	157164310	YP_001466554.1	58.5	+	9773	12814	cytochrome C assembly protein	Campylobacter concisus 13826
8	contig_seqid245	AOTD01000245	21276	184.98	223039386	ZP_03609675.1	98.42	+	17940	19265	thiamine biosynthesis protein ThiC	Campylobacter rectus RM3267
8	contig_seqid245	AOTD01000245	21276	184.98	154174709	YP_001408622.1	85.25	+	19264	20361	Mrp protein	Campylobacter curvus 525.92
8	contig_seqid245	AOTD01000245	21276	184.98	313889628	ZP_07823271.1	82.14	+	20717	21304	conserved hypothetical protein	Streptococcus pseudoporcinus SPIN 20026
265	contig_seqid247	AOTD01000247	1934	191.08	34557692	NP_907507.1	66.17	+	2	400	chemotaxis signal transduction protein	Wolinella succinogenes DSM 1740
129	contig_seqid107	AOTD01000107	5463	251.15	118475741	YP_892822.1	76.14	+	1017	2840	threonyl-tRNA synthetase	Campylobacter fetus subsp. fetus 82-40
52	contig_seqid110	AOTD01000110	12923	233.5	255323239	ZP_05364374.1	95.16	+	3420	3791	metallo-beta-lactamase family protein	Campylobacter showae RM3277
52	contig_seqid110	AOTD01000110	12923	233.5	223039192	ZP_03609482.1	73.56	+	5146	6027	cytochrome c551 peroxidase (Cytochrome cperoxidase)	Campylobacter rectus RM3267
52	contig_seqid110	AOTD01000110	12923	233.5	223039159	ZP_03609449.1	83.85	+	6027	8459	mechanosensitive ion channel family protein	Campylobacter rectus RM3267
52	contig_seqid110	AOTD01000110	12923	233.5	255323230	ZP_05364365.1	96.67	+	11772	12311	chemotaxis protein methyltransferase	Campylobacter showae RM3277
52	contig_seqid110	AOTD01000110	12923	233.5	257459409	ZP_05624518.1	68.24	+	12384	12860	hypothetical protein CAMGR0001_0722	Campylobacter gracilis RM3268
205	contig_seqid108	AOTD01000108	5405	162.95	255321486	ZP_05362644.1	94.14	+	5	925	apolipoprotein N-acyltransferase	Campylobacter showae RM3277
205	contig_seqid108	AOTD01000108	5405	162.95	157164440	YP_001467054.1	77.21	+	3023	4318	serine/threonine transporter SstT	Campylobacter concisus 13826
207	contig_seqid248	AOTD01000248	4345	233.52	257459210	ZP_05624329.1	79.63	+	3854	4339	antioxidant AhpC/TSA family	Campylobacter gracilis RM3268
97	contig_seqid111	AOTD01000111	6844	197.82	154173811	YP_001409006.1	61.02	+	253	2064	TonB-dependent outer membrane receptor	Campylobacter curvus 525.92
97	contig_seqid111	AOTD01000111	6844	197.82	255322112	ZP_05363259.1	86.53	+	2419	2991	periplasmic binding protein	Campylobacter showae RM3277
97	contig_seqid111	AOTD01000111	6844	197.82	223039326	ZP_03609615.1	87.31	+	4079	4882	methyltransferase domain family	Campylobacter rectus RM3267
97	contig_seqid111	AOTD01000111	6844	197.82	255322108	ZP_05363255.1	85.96	+	4361	4873	methyltransferase domain protein	Campylobacter showae RM3277
161	contig_seqid249	AOTD01000249	2669	172	254671455	NA	61.48	+	1078	2697	ABC transporter nucleotide binding/ATPase protein	Neisseria meningitidis alpha153
292	contig_seqid112	AOTD01000112	3110	162.49	158605029	NA	66.43	+	1578	2813	GntT protein	Campylobacter concisus 13826
83	contig_seqid250	AOTD01000250	40360	201.14	154174744	YP_001409225.1	62.27	+	3724	5376	DNA primase	Campylobacter curvus 525.92
83	contig_seqid250	AOTD01000250	40360	201.14	255321785	ZP_05362940.1	91.77	+	5379	6362	thiamine biosynthesis protein:ExsB	Campylobacter showae RM3277
83	contig_seqid250	AOTD01000250	40360	201.14	154147959	YP_001405700.1	82.25	+	12464	13291	50S ribosomal protein L2	Campylobacter hominis ATCC BAA-381
83	contig_seqid250	AOTD01000250	40360	201.14	255321753	ZP_05362908.1	98.77	+	19663	20886	preprotein translocase SecY subunit	Campylobacter showae RM3277
83	contig_seqid250	AOTD01000250	40360	201.14	223038441	ZP_03608735.1	96.83	+	20889	21644	methionine aminopeptidase type I	Campylobacter rectus RM3267
83	contig_seqid250	AOTD01000250	40360	201.14	157165509	YP_001467695.1	81.95	+	23699	24709	DNA-directed RNA polymerase subunit alpha	Campylobacter concisus 13826
83	contig_seqid250	AOTD01000250	40360	201.14	255321741	ZP_05362896.1	95.35	+	26379	27668	UDP-N-acetylmuramoyl-L-alanyl-D-glutamate--2 6-diaminopimelate ligase	Campylobacter showae RM3277
83	contig_seqid250	AOTD01000250	40360	201.14	255321738	ZP_05362893.1	91.23	+	28455	29309	ferredoxin	Campylobacter showae RM3277
83	contig_seqid250	AOTD01000250	40360	201.14	255321735	ZP_05362890.1	91.71	+	30278	31435	sigma 54 modulation protein/ribosomal protein S30EA	Campylobacter showae RM3277
83	contig_seqid250	AOTD01000250	40360	201.14	255321733	ZP_05362888.1	91.84	+	31529	32704	geranyltranstransferase	Campylobacter showae RM3277
83	contig_seqid250	AOTD01000250	40360	201.14	255321732	ZP_05362887.1	92.33	+	32834	34162	hypothetical protein CAMSH0001_1235	Campylobacter showae RM3277
83	contig_seqid250	AOTD01000250	40360	201.14	255321731	ZP_05362886.1	82.49	+	34304	35365	hypothetical protein CAMSH0001_1234	Campylobacter showae RM3277
83	contig_seqid250	AOTD01000250	40360	201.14	255321730	ZP_05362885.1	83.56	+	35676	36536	hypothetical protein CAMSH0001_1233	Campylobacter showae RM3277
83	contig_seqid250	AOTD01000250	40360	201.14	305432463	ZP_07401625.1	67.35	+	36588	38480	transketolase	Campylobacter coli JV20
83	contig_seqid250	AOTD01000250	40360	201.14	223038550	ZP_03608844.1	96.59	+	38808	39599	undecaprenyl-diphosphatase 2 (Undecaprenyl pyrophosphatephosphatase 2) (Bacitracin resistance protein 2)	Campylobacter rectus RM3267
115	contig_seqid251	AOTD01000251	7029	190.27	223038610	ZP_03608903.1	91.91	+	717	1124	Mrr restriction system protein	Campylobacter rectus RM3267
115	contig_seqid251	AOTD01000251	7029	190.27	223038755	ZP_03609048.1	96.61	+	1127	1480	flagellar motor switch protein FliN	Campylobacter rectus RM3267
152	contig_seqid253	AOTD01000253	10433	139.74	223039959	ZP_03610242.1	94.66	+	2	844	conserved hypothetical protein	Campylobacter rectus RM3267
146	contig_seqid254	AOTD01000254	5357	176.89	223039023	ZP_03609314.1	90.3	+	3	404	UDP-N-acetylmuramate--L-alanine ligase	Campylobacter rectus RM3267
146	contig_seqid254	AOTD01000254	5357	176.89	261886103	ZP_06010142.1	66.26	+	419	907	flavodoxin FldA	Campylobacter fetus subsp. venerealis str. Azul-94
146	contig_seqid254	AOTD01000254	5357	176.89	255323088	ZP_05364224.1	98.22	+	1205	1711	S-ribosylhomocysteinase LuxS	Campylobacter showae RM3277
146	contig_seqid254	AOTD01000254	5357	176.89	157163976	YP_001466011.1	60.73	+	1929	2501	cytochrome C haem-binding periplasmic protein	Campylobacter concisus 13826
146	contig_seqid254	AOTD01000254	5357	176.89	157164059	YP_001466010.1	78.87	+	2878	5316	hypothetical protein CCC13826_1119	Campylobacter concisus 13826
72	contig_seqid115	AOTD01000115	12884	175.49	222823547	YP_002575121.1	64.57	+	1	1374	GTP-binding protein EngA	Campylobacter lari RM2100
72	contig_seqid115	AOTD01000115	12884	175.49	268680374	YP_003304805.1	70.09	+	2315	3277	tryptophanyl-tRNA synthetase	Sulfurospirillum deleyianum DSM 6946
72	contig_seqid115	AOTD01000115	12884	175.49	261886442	ZP_06010481.1	74.73	+	3747	4838	seryl-tRNA synthetase	Campylobacter fetus subsp. venerealis str. Azul-94
72	contig_seqid115	AOTD01000115	12884	175.49	255323413	ZP_05364544.1	97.43	+	5164	7377	GTP pyrophosphokinase	Campylobacter showae RM3277
111	contig_seqid119	AOTD01000119	25287	211.57	204930217	ZP_03221194.1	63.37	+	3955	5793	arylsulfotransferase	Salmonella enterica subsp. enterica serovar Javiana str. GA_MM04042433
111	contig_seqid119	AOTD01000119	25287	211.57	229817724	ZP_04448006.1	57.14	+	6217	7032	hypothetical protein BIFANG_02996	Bifidobacterium angulatum DSM 20098 = JCM 7096
111	contig_seqid119	AOTD01000119	25287	211.57	255323154	ZP_05364289.1	85.3	+	7515	8288	hypothetical protein CAMSH0001_1033	Campylobacter showae RM3277
111	contig_seqid119	AOTD01000119	25287	211.57	148926407	ZP_01810091.1	73.94	+	8467	9318	branched-chain amino acid aminotransferase	Campylobacter jejuni subsp. jejuni CG8486
111	contig_seqid119	AOTD01000119	25287	211.57	222824398	YP_002575972.1	67.39	+	9330	10427	hypothetical protein Cla_1405	Campylobacter lari RM2100
111	contig_seqid119	AOTD01000119	25287	211.57	223041180	ZP_03611432.1	78.79	+	10731	11591	histidine biosynthesis bifunctional protein hisIE	Campylobacter rectus RM3267
111	contig_seqid119	AOTD01000119	25287	211.57	223041190	ZP_03611442.1	92.57	+	11674	12198	putative integral membrane protein	Campylobacter rectus RM3267
111	contig_seqid119	AOTD01000119	25287	211.57	223041198	ZP_03611450.1	85.31	+	12201	12731	DNA gyrase subunit B	Campylobacter rectus RM3267
111	contig_seqid119	AOTD01000119	25287	211.57	257460596	ZP_05625697.1	89.24	+	15821	17242	metalloid reductase RarA	Campylobacter gracilis RM3268
111	contig_seqid119	AOTD01000119	25287	211.57	257460597	ZP_05625698.1	95.57	+	17268	19022	twin-arginine translocation pathway signal	Campylobacter gracilis RM3268
26	contig_seqid118	AOTD01000118	27082	167.88	223039696	ZP_03609982.1	95.87	+	12991	13935	transcriptional regulator AraC family	Campylobacter rectus RM3267
26	contig_seqid118	AOTD01000118	27082	167.88	223039639	ZP_03609925.1	85.71	+	14273	15256	putative oxygen-independent coproporphyrinogen III oxidase	Campylobacter rectus RM3267
26	contig_seqid118	AOTD01000118	27082	167.88	223039654	ZP_03609940.1	93.23	+	15729	16475	twin arginine-targeting protein translocase TatC	Campylobacter rectus RM3267
26	contig_seqid118	AOTD01000118	27082	167.88	223039644	ZP_03609930.1	92.98	+	16504	17529	S-adenosylmethionine:tRNA ribosyltransferase-isomerase	Campylobacter rectus RM3267
26	contig_seqid118	AOTD01000118	27082	167.88	223039707	ZP_03609993.1	71.22	+	17535	18554	hypothetical protein CAMRE0001_0653	Campylobacter rectus RM3267
26	contig_seqid118	AOTD01000118	27082	167.88	255321383	ZP_05362543.1	89.34	+	24173	24988	thiamine-phosphate kinase	Campylobacter showae RM3277
26	contig_seqid118	AOTD01000118	27082	167.88	222823950	YP_002575524.1	61.38	+	24988	26328	ribonuclease R	Campylobacter lari RM2100
26	contig_seqid118	AOTD01000118	27082	167.88	257461423	ZP_05626519.1	65.1	+	26322	26897	RNB-like protein	Campylobacter gracilis RM3268
159	contig_seqid117	AOTD01000117	4381	190.86	255321842	ZP_05362992.1	94.74	+	41	952	1,4-dihydroxy-2-naphthoate octaprenyltransferase	Campylobacter showae RM3277
159	contig_seqid117	AOTD01000117	4381	190.86	88193003	NA	53.89	+	1156	1656	Ycei Lipid-Binding Protein	Campylobacter Jejuni
137	contig_seqid256	AOTD01000256	1586	160.1	261885126	ZP_06009165.1	84.42	+	570	1493	3-isopropylmalate dehydratase large subunit	Campylobacter fetus subsp. venerealis str. Azul-94
140	contig_seqid257	AOTD01000257	24287	164.77	148926627	ZP_01810308.1	72.23	+	22317	24131	aspartyl-tRNA synthetase	Campylobacter jejuni subsp. jejuni CG8486
32	contig_seqid258	AOTD01000258	28287	180.78	255321520	ZP_05362678.1	93.81	+	2127	4211	primosomal protein N'	Campylobacter showae RM3277
32	contig_seqid258	AOTD01000258	28287	180.78	223040124	ZP_03610404.1	96.19	+	4657	5286	protein of unknown function	Campylobacter rectus RM3267
32	contig_seqid258	AOTD01000258	28287	180.78	223040140	ZP_03610420.1	83.67	+	5531	6271	conserved hypothetical protein	Campylobacter rectus RM3267
32	contig_seqid258	AOTD01000258	28287	180.78	223040122	ZP_03610402.1	98.46	+	6751	7725	4-hydroxy-3-methylbut-2-en-1-yl diphosphate synthase	Campylobacter rectus RM3267
32	contig_seqid258	AOTD01000258	28287	180.78	255321530	ZP_05362688.1	94.08	+	8002	8457	PIN domain protein	Campylobacter showae RM3277
32	contig_seqid258	AOTD01000258	28287	180.78	255321531	ZP_05362689.1	97.87	+	8475	9881	replicative DNA helicase	Campylobacter showae RM3277
32	contig_seqid258	AOTD01000258	28287	180.78	223040113	ZP_03610393.1	90.07	+	9908	11176	ComEC/Rec2 family protein	Campylobacter rectus RM3267
32	contig_seqid258	AOTD01000258	28287	180.78	157164495	YP_001467185.1	56.14	+	12195	13388	anti-codon nuclease masking agent	Campylobacter concisus 13826
32	contig_seqid258	AOTD01000258	28287	180.78	157164495	YP_001467185.1	71.69	+	13390	15837	anti-codon nuclease masking agent	Campylobacter concisus 13826
32	contig_seqid258	AOTD01000258	28287	180.78	223040157	ZP_03610437.1	70.56	+	18712	20472	M23 peptidase domain protein	Campylobacter rectus RM3267
32	contig_seqid258	AOTD01000258	28287	180.78	154149089	YP_001407149.1	62.86	+	20488	21852	magnesium transporter	Campylobacter hominis ATCC BAA-381
32	contig_seqid258	AOTD01000258	28287	180.78	255321544	ZP_05362702.1	95.48	+	21840	22436	nudix hydrolase YffH family	Campylobacter showae RM3277
32	contig_seqid258	AOTD01000258	28287	180.78	255321545	ZP_05362703.1	97.14	+	22492	23121	Sel1 repeat-containing domain protein	Campylobacter showae RM3277
32	contig_seqid258	AOTD01000258	28287	180.78	255321547	ZP_05362705.1	94.74	+	23791	24417	putative beta-lactamase HcpC	Campylobacter showae RM3277
59	contig_seqid120	AOTD01000120	4933	152.94	257461221	ZP_05626319.1	61.18	+	270	725	YbaK/ebsC protein	Campylobacter gracilis RM3268
59	contig_seqid120	AOTD01000120	4933	152.94	157164020	YP_001466611.1	66.52	+	817	2190	integral membrane protein	Campylobacter concisus 13826
59	contig_seqid120	AOTD01000120	4933	152.94	154174133	YP_001408109.1	63.84	+	2372	4465	putative high-molecular-weight surface-exposed protein	Campylobacter curvus 525.92
91	contig_seqid259	AOTD01000259	2913	152.17	315638514	ZP_07893691.1	69.83	+	41	388	methyl-accepting chemotaxis protein	Campylobacter upsaliensis JV21
91	contig_seqid259	AOTD01000259	2913	152.17	223041055	ZP_03611312.1	93.66	+	583	1008	integral membrane protein	Campylobacter rectus RM3267
91	contig_seqid259	AOTD01000259	2913	152.17	154174494	YP_001408126.1	72.75	+	1718	2818	bifunctional aconitate hydratase 2/2-methylisocitrate dehydratase	Campylobacter curvus 525.92
164	contig_seqid260	AOTD01000260	13805	205.93	223038860	ZP_03609152.1	97.22	+	1877	2524	transcriptional regulator MerR family protein	Campylobacter rectus RM3267
164	contig_seqid260	AOTD01000260	13805	205.93	255322083	ZP_05363231.1	97.58	+	2524	5997	2-acyl-glycerophospho-ethanolamine acyltransferase	Campylobacter showae RM3277
164	contig_seqid260	AOTD01000260	13805	205.93	223041297	ZP_03611538.1	74.41	+	6196	6951	hypothetical protein CAMRE0001_1083	Campylobacter rectus RM3267
128	contig_seqid261	AOTD01000261	13896	200.65	158604920	NA	69.97	+	135	2309	site-specific recombinase phage integrase family protein	Campylobacter concisus 13826
3	contig_seqid263	AOTD01000263	15631	161.13	223041281	ZP_03611524.1	83.85	+	4799	5374	thiredoxin	Campylobacter rectus RM3267
3	contig_seqid263	AOTD01000263	15631	161.13	257461472	ZP_05626568.1	68.51	+	5377	6243	signal recognition particle-docking protein FtsY	Campylobacter gracilis RM3268
3	contig_seqid263	AOTD01000263	15631	161.13	255322935	ZP_05364073.1	74.42	+	6379	6765	riboflavin biosynthesis protein	Campylobacter showae RM3277
3	contig_seqid263	AOTD01000263	15631	161.13	223040364	ZP_03610639.1	90.97	+	13074	14003	S-adenosyl-methyltransferase MraW	Campylobacter rectus RM3267
3	contig_seqid263	AOTD01000263	15631	161.13	154149062	YP_001406641.1	71.02	+	14919	15653	D-alanine aminotransferase	Campylobacter hominis ATCC BAA-381
105	contig_seqid125	AOTD01000125	16932	184.04	154174240	YP_001408573.1	75.48	+	1	783	MMT1 protein	Campylobacter curvus 525.92
105	contig_seqid125	AOTD01000125	16932	184.04	255323474	ZP_05364605.1	90.19	+	1045	2175	copper-translocating P-type ATPase	Campylobacter showae RM3277
105	contig_seqid125	AOTD01000125	16932	184.04	223040832	ZP_03611098.1	88.46	+	4270	4815	conserved hypothetical protein	Campylobacter rectus RM3267
105	contig_seqid125	AOTD01000125	16932	184.04	223040821	ZP_03611087.1	89.66	+	6037	6558	conserved hypothetical protein	Campylobacter rectus RM3267
105	contig_seqid125	AOTD01000125	16932	184.04	223040811	ZP_03611077.1	96.34	+	6558	7541	ADP-glyceromanno-heptose 6-epimerase	Campylobacter rectus RM3267
105	contig_seqid125	AOTD01000125	16932	184.04	157165372	YP_001467034.1	67.16	+	7540	8955	UDP-N-acetylglucosamine--n-acetylmuramyl-(pentapeptide)pyrophosphoryl -undecaprenol n-acetylglucosamine transferase (undecaprenyl-PP-MurNAc-pentapeptide-UDPglcnac glcnactransferase)	Campylobacter concisus 13826
105	contig_seqid125	AOTD01000125	16932	184.04	255323463	ZP_05364594.1	97.87	+	8930	9493	phosphoheptose isomerase	Campylobacter showae RM3277
105	contig_seqid125	AOTD01000125	16932	184.04	158604913	NA	80.85	+	9591	10850	umuc domain protein dna-repair protein	Campylobacter concisus 13826
105	contig_seqid125	AOTD01000125	16932	184.04	223040293	ZP_03610570.1	91.94	+	13785	14714	glycosyl transferase family 9	Campylobacter rectus RM3267
105	contig_seqid125	AOTD01000125	16932	184.04	255323456	ZP_05364587.1	95.43	+	14714	15763	glycosyl transferase group 1 family	Campylobacter showae RM3277
27	contig_seqid264	AOTD01000264	21318	191.59	261886308	ZP_06010347.1	55.32	+	2301	3794	flagellin B	Campylobacter fetus subsp. venerealis str. Azul-94
27	contig_seqid264	AOTD01000264	21318	191.59	255322947	ZP_05364083.1	97.98	+	12967	13710	ABC-type Co2+ transport system periplasmic component	Campylobacter showae RM3277
27	contig_seqid264	AOTD01000264	21318	191.59	255322952	ZP_05364088.1	97.59	+	16100	16846	molybdate ABC transporter periplasmic molybdate-binding protein	Campylobacter showae RM3277
27	contig_seqid264	AOTD01000264	21318	191.59	223040860	ZP_03611125.1	97.97	+	18216	19544	acetyl-CoA carboxylase biotin carboxylase	Campylobacter rectus RM3267
27	contig_seqid264	AOTD01000264	21318	191.59	223041133	ZP_03611388.1	91.44	+	19822	20907	riboflavin biosynthesis protein RibD	Campylobacter rectus RM3267
170	contig_seqid266	AOTD01000266	1984	180.37	315928445	NA	73.94	+	415	1887	disulfide bond formation protein DsbB family protein	Campylobacter jejuni subsp. jejuni DFVF1099
35	contig_seqid127	AOTD01000127	8618	227	223038320	ZP_03608614.1	68.89	+	5913	6722	sigma 54 modulation protein/ribosomal protein S30EA	Campylobacter rectus RM3267
380	contig_seqid267	AOTD01000267	995	167.17	223040989	ZP_03611249.1	86.45	+	74	892	putative flagella basal body P-ring formation protein FlgA	Campylobacter rectus RM3267
182	contig_seqid268	AOTD01000268	6316	198.23	223040950	ZP_03611212.1	88.63	+	6	2459	abc transporter ATP-binding protein	Campylobacter rectus RM3267
182	contig_seqid268	AOTD01000268	6316	198.23	255322905	ZP_05364045.1	93.12	+	4983	6116	cytochrome c family protein	Campylobacter showae RM3277
86	contig_seqid129	AOTD01000129	8625	173.32	118474611	YP_891704.1	55.93	+	1097	1906	foldase protein PrsA	Campylobacter fetus subsp. fetus 82-40
86	contig_seqid129	AOTD01000129	8625	173.32	268679963	YP_003304394.1	72.32	+	1926	2981	fructose-bisphosphate aldolase class II	Sulfurospirillum deleyianum DSM 6946
86	contig_seqid129	AOTD01000129	8625	173.32	223039668	ZP_03609954.1	93.48	+	2993	4327	conserved hypothetical protein	Campylobacter rectus RM3267
86	contig_seqid129	AOTD01000129	8625	173.32	223039685	ZP_03609971.1	86.45	+	4317	5381	putative chemotaxis protein MotB	Campylobacter rectus RM3267
86	contig_seqid129	AOTD01000129	8625	173.32	255321573	ZP_05362731.1	88.5	+	5425	6546	1-aminocyclopropane-1-carboxylate deaminase	Campylobacter showae RM3277
123	contig_seqid269	AOTD01000269	20963	176.42	118474809	YP_892591.1	57.24	+	472	1362	radical SAM domain-containing protein	Campylobacter fetus subsp. fetus 82-40
123	contig_seqid269	AOTD01000269	20963	176.42	157164851	YP_001466117.1	56.35	+	17520	18107	transcriptional activator	Campylobacter concisus 13826
120	contig_seqid270	AOTD01000270	3163	164.01	222823561	YP_002575135.1	64.3	+	21	1364	inner membrane protein translocase component YidC	Campylobacter lari RM2100
120	contig_seqid270	AOTD01000270	3163	164.01	223040374	ZP_03610649.1	81	+	1679	2512	conserved hypothetical protein	Campylobacter rectus RM3267
174	contig_seqid271	AOTD01000271	6397	202.99	223039991	ZP_03610273.1	96.36	+	2320	3636	fibronectin/fibrinogen-binding protein	Campylobacter rectus RM3267
174	contig_seqid271	AOTD01000271	6397	202.99	223039967	ZP_03610249.1	95.83	+	3654	4013	conserved hypothetical protein	Campylobacter rectus RM3267
174	contig_seqid271	AOTD01000271	6397	202.99	157165697	YP_001467264.1	62.57	+	5221	6333	1-deoxy-D-xylulose 5-phosphate reductoisomerase	Campylobacter concisus 13826
156	contig_seqid130	AOTD01000130	23732	161.94	154175431	YP_001408036.1	87.48	+	8441	10285	molecular chaperone DnaK	Campylobacter curvus 525.92
156	contig_seqid130	AOTD01000130	23732	161.94	157165415	YP_001466630.1	77.68	+	17557	18873	DcuC protein	Campylobacter concisus 13826
56	contig_seqid134	AOTD01000134	21723	154.39	255322381	ZP_05363527.1	97.32	+	539	1210	two component transcriptional regulator winged helix family	Campylobacter showae RM3277
56	contig_seqid134	AOTD01000134	21723	154.39	255322380	ZP_05363526.1	94.74	+	1231	2085	conserved hypothetical protein	Campylobacter showae RM3277
56	contig_seqid134	AOTD01000134	21723	154.39	255322379	ZP_05363525.1	95.47	+	2069	3127	sensor histidine kinase	Campylobacter showae RM3277
56	contig_seqid134	AOTD01000134	21723	154.39	258513918	YP_003190140.1	57.23	+	3773	4246	3-isopropylmalate dehydrogenase	Desulfotomaculum acetoxidans DSM 771
56	contig_seqid134	AOTD01000134	21723	154.39	34558114	NP_907929.1	68.51	+	4233	5318	3-isopropylmalate dehydrogenase	Wolinella succinogenes DSM 1740
56	contig_seqid134	AOTD01000134	21723	154.39	255322373	ZP_05363519.1	96.56	+	6041	7174	polyA polymerase family protein	Campylobacter showae RM3277
56	contig_seqid134	AOTD01000134	21723	154.39	223040783	ZP_03611050.1	91.01	+	7849	9183	putative endonuclease/exonuclease/phosphatase	Campylobacter rectus RM3267
56	contig_seqid134	AOTD01000134	21723	154.39	152990481	YP_001356203.1	52.72	+	9298	11328	glycyl-tRNA synthetase subunit beta	Nitratiruptor sp. SB155-2
56	contig_seqid134	AOTD01000134	21723	154.39	150016893	YP_001309147.1	71.3	+	11398	13362	hypothetical protein Cbei_2021	Clostridium beijerinckii NCIMB 8052
31	contig_seqid272	AOTD01000272	20323	171.93	223039614	ZP_03609901.1	93.85	+	124	903	Sel1 repeat family	Campylobacter rectus RM3267
31	contig_seqid272	AOTD01000272	20323	171.93	223039572	ZP_03609859.1	87.56	+	1039	1617	two-component response regulator	Campylobacter rectus RM3267
31	contig_seqid272	AOTD01000272	20323	171.93	223039532	ZP_03609819.1	92.38	+	1815	2483	oxidoreductase	Campylobacter rectus RM3267
31	contig_seqid272	AOTD01000272	20323	171.93	257461007	ZP_05626105.1	69.95	+	2616	3164	oxidoreductase htatip2	Campylobacter gracilis RM3268
31	contig_seqid272	AOTD01000272	20323	171.93	255322507	ZP_05363652.1	97.21	+	7262	8551	tetrahydrodipicolinate N-succinyltransferase	Campylobacter showae RM3277
31	contig_seqid272	AOTD01000272	20323	171.93	223039595	ZP_03609882.1	93.81	+	8551	9180	hypothetical protein CAMRE0001_3202	Campylobacter rectus RM3267
31	contig_seqid272	AOTD01000272	20323	171.93	223039600	ZP_03609887.1	86.03	+	9688	10095	hypothetical protein CAMRE0001_3205	Campylobacter rectus RM3267
31	contig_seqid272	AOTD01000272	20323	171.93	255322512	ZP_05363657.1	88.62	+	10223	11092	hypothetical protein CAMSH0001_2260	Campylobacter showae RM3277
31	contig_seqid272	AOTD01000272	20323	171.93	294498186	YP_003561886.1	50.5	+	17340	18839	sodium/proline symporter	Bacillus megaterium QM B1551
31	contig_seqid272	AOTD01000272	20323	171.93	255322523	ZP_05363668.1	97.59	+	18831	20075	conserved hypothetical protein	Campylobacter showae RM3277
142	contig_seqid273	AOTD01000273	10995	171.91	255322724	ZP_05363868.1	93.48	+	2	415	conserved hypothetical protein	Campylobacter showae RM3277
142	contig_seqid273	AOTD01000273	10995	171.91	315928654	NA	60.06	+	1093	2016	riboflavin biosynthesis protein ribBA	Campylobacter jejuni subsp. jejuni 305
142	contig_seqid273	AOTD01000273	10995	171.91	255322727	ZP_05363871.1	85.5	+	2009	2401	His Kinase A	Campylobacter showae RM3277
142	contig_seqid273	AOTD01000273	10995	171.91	255322727	ZP_05363871.1	90.83	+	2382	3101	His Kinase A	Campylobacter showae RM3277
142	contig_seqid273	AOTD01000273	10995	171.91	223041068	ZP_03611325.1	69.14	+	3170	3895	two component transcriptional regulator winged helix family	Campylobacter rectus RM3267
142	contig_seqid273	AOTD01000273	10995	171.91	157164957	YP_001466957.1	83.61	+	5748	6662	Dyp-type peroxidase	Campylobacter concisus 13826
142	contig_seqid273	AOTD01000273	10995	171.91	157165180	YP_001466955.1	69.63	+	6944	7516	cytochrome C haem-binding periplasmic protein	Campylobacter concisus 13826
142	contig_seqid273	AOTD01000273	10995	171.91	315637104	ZP_07892327.1	61.51	+	8078	10630	trimethylamine-N-oxide reductase	Arcobacter butzleri JV22
60	contig_seqid135	AOTD01000135	22091	182.71	223038910	ZP_03609202.1	89.18	+	643	1668	NADH oxidase	Campylobacter rectus RM3267
60	contig_seqid135	AOTD01000135	22091	182.71	255323502	ZP_05364633.1	94.22	+	2178	2696	hypothetical protein CAMSH0001_1429	Campylobacter showae RM3277
60	contig_seqid135	AOTD01000135	22091	182.71	157164038	YP_001467279.1	77.4	+	3787	5790	heavy metal transport/detoxification protein	Campylobacter concisus 13826
60	contig_seqid135	AOTD01000135	22091	182.71	268679077	YP_003303508.1	59.34	+	9691	10509	pantoate/beta-alanine ligase	Sulfurospirillum deleyianum DSM 6946
60	contig_seqid135	AOTD01000135	22091	182.71	255323492	ZP_05364623.1	98.07	+	10574	11818	2-methylthioadenine synthetase	Campylobacter showae RM3277
60	contig_seqid135	AOTD01000135	22091	182.71	255323491	ZP_05364622.1	90.83	+	11823	12803	tRNA(Ile)-lysidine synthase	Campylobacter showae RM3277
60	contig_seqid135	AOTD01000135	22091	182.71	154148222	YP_001406096.1	60.43	+	19246	20343	transcription elongation factor NusA	Campylobacter hominis ATCC BAA-381
60	contig_seqid135	AOTD01000135	22091	182.71	223040830	ZP_03611096.1	94.85	+	20977	22116	DNA polymerase III subunit gamma/tau	Campylobacter rectus RM3267
